# Supplementary material for: Single-cell multiomics reveals the interplay of clonal evolution and cellular plasticity in hepatoblastoma
Source: Nat Commun. 2024 Apr 8;15:3031. doi: 10.1038/s41467-024-47280-x (PMC11001886; doi:10.1038/s41467-024-47280-x)
Supplement: Supplementary file 4 — Supplementary Data 1 [file 41467_2024_47280_MOESM4_ESM.xlsx]

## Sheet: Feuil1
Supplementary Data 1: Clinical, histological and molecular annotations of the Multiome cohort
Sample ID	Patient ID	Gender	Age at diagnosis (<3, 3-5 or >5 yo)	Neo-adjuvant chemotherapy response	Relapse	Death	Last outcome	CTNNB1	TERT	APC	ARID1A	IRF2	DDX3X	11p15 locus	Bulk RNA-seq transcriptomic group	Main histology	Detailed reviewing of the mirror block	Data generated for this study	Previously published data (Hirsch et al., Cancer Discov 2021)
#2959T	2959	F	3-5 yo	responder	no	no	RC1	p.D32Y ; p.S29F	wt	missense	wt	wt	wt	cn-LOH	Liver Progenitor	Embryonal	70% Embryonal intricated with 30% Fetal with some intermediate pattern / rosettes / No hematopoiesis / No infllamation	single-nucleus Multiome	WGS + bulk RNA-seq
#2960T	2959	F	3-5 yo	responder	no	no	RC1	p.D32Y ; p.S29F	wt	missense	wt	wt	wt	cn-LOH	Hepatocytic	Fetal	100% Fetal / pseudoacinous pattern + few bile plugs / lymphocyte inflitrate ++ / small arterioles within fibrotic spots / No hematopoiesis	single-nucleus Multiome	WGS + bulk RNA-seq
#3133T	3131	M	<3 yo	responder	yes	yes	DOD	p.S33Y	wt	wt	wt	wt	wt	cn-LOH	Liver Progenitor	Embryonal	70% Embryonal intricated with 30% Fetal with some intermediate pattern / rosettes/ No hematopoiesis / No infllamation / 5% fibrosis	single-nucleus Multiome	WGS + bulk RNA-seq
#3377T	3377	M	<3 yo	responder	yes	no	RC2	p.D32Y ; R376H	wt	wt	truncative	wt	truncative	cn-LOH	Hepatocytic	Fetal	100% Fetal / Steatosis / pseudoacinous pattern + few bile plugs + little trabecular trend spot / lymphocytes macrophages siderophages inflitrate + / 2 hematopoietic spots (erythroblastic only) / few arterioles / Fibrosis 15%	single-nucleus Multiome	WGS + bulk RNA-seq
#3610T	3608	M	< 3 yo	responder	no	no	RC1	p.T41A	wt	wt	wt	wt	wt	cn-LOH	Mesenchymal	Mesenchymal	100% Mesenchymal: 80% immature mesenchyma + 20% osteoid / No hematopoiesis / No or scarce inflammation	single-nucleus Multiome	WGS + bulk RNA-seq
#3662T	3660	M	3-5 yo	no responder	no	no	RC1	p.D32V	promoter_c.-146	wt	wt	loss	wt	wt	Liver Progenitor	Fetal	60 % fetal with some vascular bloody spaces, few pseudoacinous pattern + rare bile plugs / 40% Embryonal with rares rosettes intricated with a little Fetal with some intermediate pattern +/- trabecular / 40% fibrosis, thrombosed vessels, siderophages++ lymphocytes+ few calcifications / No obvious hematopoiesis	single-nucleus Multiome	WGS + bulk RNA-seq
