# Supplementary material for: Single-cell multiomics reveals the interplay of clonal evolution and cellular plasticity in hepatoblastoma
Source: Nat Commun. 2024 Apr 8;15:3031. doi: 10.1038/s41467-024-47280-x (PMC11001886; doi:10.1038/s41467-024-47280-x)
Supplement: Supplementary file 5 — Supplementary Data 2 [file 41467_2024_47280_MOESM5_ESM.xlsx]

## Sheet: Feuil1
Supplementary Data 2: Description of quality control thresholds and metrics for snRNA-seq and snATAC-seq
	Sample	#2959N	#2959T	#2960T	#3133T	#3377N	#3377T	#3610T	#3662T
After cellranger alignment (RNA+ATAC)	Nb of cells	1744	1691	5357	4137	967	734	3234	4057
snRNA-seq	Sequenced read pairs	247785557	224020349	297335268	253376302	269294125	266027643	289859750	256762711
	Median nb of genes per cell	2279	4376	3000	3125	2151	4176	3342	3339
	Median UMI counts per cell	5147	13260	7403	6399	4243	13872	9342	9770
snATAC-seq	Sequenced read pairs	307830336	284020393	295394052	487607795	291201987	364357665	290773851	317297733
	Median high quality fragments per cell	12307	44646	13357	2094	6763	37350	15450	6186
After snRNA-seq pre-processing	Nb of cells	1607	1676	5283	4091	905	702	3021	3865
	Median nb of genes per cell	2393	4386	3028	3145	2212	4202	3453	3391
	Median UMI counts per cell	5653	13307	7507	6467	4416	14144	9990	10112
snATAC-seq QC thresholds	Minimum TSS score	7	6	8	4	4	6.5	4	5
	Minimum number of fragments	103.5	103.7	103.5	103.0	103.0	103.5	103.7	103.5
After snATAC-seq pre-processing	Nb of cells	1194	1308	4291	3413	1719	575	2424	2725
	Median high quality fragments per cell	13213	47086	15379	2559	6439	37571	17420	7362
	Median TSS enrichment	11.102	9.34	12	10.71	4.87	11.45	7.98	7.81
