# Supplementary material for: Single-cell multiomics reveals the interplay of clonal evolution and cellular plasticity in hepatoblastoma
Source: Nat Commun. 2024 Apr 8;15:3031. doi: 10.1038/s41467-024-47280-x (PMC11001886; doi:10.1038/s41467-024-47280-x)
Supplement: Supplementary file 6 — Supplementary Data 3 [file 41467_2024_47280_MOESM6_ESM.xlsx]

## Sheet: Feuil1
Supplementary Data 3: Top 120 markers for scH, scLP and scM cell subtypes and their detection in Visium
scH markers	PC1 contribution	PC2 contribution	Detected in visium?	scLP markers	PC1 contribution	PC2 contribution	Detected in visium?	scM markers	PC1 contribution	PC2 contribution	Detected in visium?
CPS1	-0.065456231766807	-0.224319461581853	yes	FRAS1	-0.0158424686144317	0.161367323601441	yes	RBFOX1	0.184844988541125	-0.0457561379840885	yes
SLCO1B1	-0.0352005716518692	-0.125740464826774	yes	HS3ST4	-0.0148651422024178	0.097155279661001	yes	ZNF804B	0.163191189709127	-0.0418754927510811	yes
CYP2C9	-0.0272421711609093	-0.11673863376822	no	NRXN3	-0.0145890805586123	0.0948762470566732	yes	FBXL7	0.159972754909394	-0.0212694546092119	yes
ABCB11	-0.0240313150476817	-0.114717569117596	yes	PLCB1	0.00643370094623765	0.0923174536821299	yes	RYR2	0.159381908033051	-0.0418588722976719	yes
CYP2E1	-0.0348887460931783	-0.113305078286803	yes	FREM1	0.0119690015498962	0.081560251595488	yes	AUTS2	0.154691952329859	-0.00786815986548743	yes
NEAT1	-0.0332624630682919	-0.111221486877908	no	CHRM3	-0.0069392680083088	0.0787724778942593	yes	ZFPM2	0.148864277517838	-0.0351595933534912	yes
SLCO1B3	-0.0343185076283344	-0.111179935208728	yes	AC077690.1	0.012361992615148	0.0734335304597794	no	FGF14	0.145644663853867	-0.041463722302534	yes
ADH1B	-0.0288000445967729	-0.102401197159218	no	CACHD1	-0.00546712170659546	0.0700910641591698	yes	CACNA2D1	0.135245844151147	-0.0374197383652886	yes
FMO5	-0.0329415093455863	-0.0978915400214421	yes	NPSR1-AS1	-0.010111017708959	0.069363900021357	no	TMEM132C	0.134630310411753	-0.0345781248891458	yes
CFH	-0.0267224689535875	-0.0906180718332952	yes	AC073050.1	0.00166365464950066	0.0681494112425564	no	LAMA2	0.131643933407994	-0.0300701423878665	yes
BAAT	-0.0303168488227871	-0.0888399305902156	yes	TGFB2	-0.000252487575445183	0.0668847671021385	yes	LINC02770	0.12312518539576	-0.0361925173835298	no
CYP3A7	-0.03091457352163	-0.0879346185240028	yes	SLC38A11	-0.0101383759292646	0.0665936928736932	yes	NTM	0.121708389881906	-0.0329178555743242	yes
FMO3	-0.0213110530760462	-0.0854472432877856	yes	NRG3	0.0083758364389683	0.0664951742764041	yes	ADAMTS19	0.11288192984901	-0.0257938845138878	yes
CYP3A4	-0.019485173542629	-0.0849045715155609	yes	MYH7B	0.0345437938410614	0.0662173795756696	yes	NEBL	0.112693877324371	-0.0307007090880014	yes
TENM2	-0.0213269690353414	-0.0847438501118902	yes	ROBO2	-0.0100186815932229	0.0653823371994897	yes	RBMS3	0.112424382645239	-0.0223660338980077	yes
ERRFI1	-0.0259602465311771	-0.0807424859583669	yes	SMOC2	-0.00226277934491788	0.0622618804504491	yes	CADPS	0.112288270795445	-0.0314217590956584	yes
LINC02336	-0.0165550025998718	-0.0785932048019453	no	AC105402.3	-0.00538715322322442	0.0620859034573314	no	CALN1	0.112086072667131	-0.0316988719620564	no
CPA6	-0.0236435105386818	-0.0779939488370522	yes	MMP16	0.00233238298739595	0.061809836507717	yes	GRM7	0.10660126323637	-0.020222351450415	yes
LINC02163	-0.0040749001125176	-0.0732057854001021	no	COL11A2	-0.00664644677982548	0.0615901046089737	yes	LRRC4C	0.101501694166425	-0.0266099795090685	yes
AC013652.1	-0.0200021506434162	-0.0701276022471171	no	PDE4D	-0.00192148133991298	0.0613392206521745	yes	ANO4	0.100294413473714	-0.0275249865912729	yes
APCS	-0.016239514472166	-0.0695136673374395	yes	DKK2	-0.000403467831639746	0.0555127979298633	yes	SHOC1	0.0992441799412872	-0.0251519840648364	yes
LNCAROD	-0.0252188511389561	-0.0676333668464597	no	MAML3	0.0212077718077192	0.0552859478895557	yes	TMEM163	0.0982892520598237	-0.0259345241565833	yes
AKR1C1	-0.0225137085882763	-0.066474478399287	yes	NAV2	-0.00532553674009434	0.0528267627750873	yes	AGBL1	0.0955933717316221	-0.0272926535190235	no
GK	-0.0229985867582766	-0.0664024701253955	yes	ASPM	-0.00405103016846846	0.0527462041203527	yes	LDB2	0.0926524617744225	-0.0132270784184723	yes
ADRA1A	-0.0132680522811242	-0.0652962396163766	yes	AC073091.3	-0.000798477634188314	0.0527334251146391	no	ZNF521	0.0901978643560178	-0.0217664767046305	yes
FGG	-0.0233925609426178	-0.0622786202279031	yes	GRM7-AS1	0.00182295853621464	0.0518596926124064	no	CERS6	0.0875821701502416	-0.013202721713019	yes
SYBU	-0.0163176988033582	-0.061815593506884	yes	CENPF	-0.00453257274658797	0.0504040485171227	yes	TRPS1	0.0852883335770069	-0.0140384717793377	yes
PTCHD4	-0.0261730079383214	-0.0617214384328476	yes	MAML2	0.00670490127032569	0.0495283359454165	yes	PDGFD	0.0840032134241246	-0.0195430540253716	yes
GPAM	-0.0247809047169482	-0.061662770762479	yes	CTNND2	-0.0111950337787387	0.0490326776019249	yes	LSAMP	0.0837249654696419	-0.0153415589259593	yes
SLCO1B7	-0.0157764473961967	-0.0612172113065063	yes	MME	0.00314121698868919	0.049009484177441	yes	MSRB3	0.0831023744709214	-0.0173434511329589	yes
CYP3A5	-0.0285330219974888	-0.0598357240357817	yes	FGF13	0.00455264111897644	0.0488176388264713	yes	HCN1	0.0829946451323391	-0.0235336901324437	no
AC034268.2	-0.0158629098551411	-0.0574394443939688	no	NKD1	0.0230373982932519	0.0485112039285507	yes	NAV3	0.0818782540932873	-0.0333898323664256	yes
CTNNA3	-0.0155315175505891	-0.0558608212370494	yes	ERVMER61-1	-0.000129972643050206	0.0480298498671445	no	LINC02484	0.0783941504983373	-0.0361401739823762	no
AC098617.1	0.00675472709940188	-0.0554438360197317	no	VCAN	0.0220055816515947	0.0474502942119704	yes	RBM20	0.0756658537269883	-0.0197342341365412	yes
PTP4A1	-0.0287991010776854	-0.0553750957627348	no	NRP2	0.0110884014952607	0.047448886970624	yes	ITGA9	0.0745763145950159	-0.0150006371277915	yes
UGT2B15	-0.0120326355119471	-0.0549061590571766	yes	ST18	-0.00463343688528251	0.0472820149866225	yes	AC002069.2	0.0730060960300495	-0.0186354264315299	no
CFHR4	-0.0128702258223096	-0.0539396421402164	yes	RGS7	-0.00322077501334133	0.0464712553327724	yes	FAM189A1	0.0729637588613229	-0.0208342153354682	yes
GNGT1	-0.0128733976991654	-0.0530105905089812	no	DACT1	-0.00188504819566261	0.0463642164831016	yes	PLCB4	0.0693609040097348	0.00141352452060341	yes
PID1	-0.00656105737371873	-0.052760326895138	yes	LINC01876	-0.0177991727216922	0.0462729701871041	no	THSD4	0.0692154137718604	-0.0189890777548296	yes
MYRIP	-0.013421951078639	-0.052368044924222	yes	HMGA2	0.000464409072068884	0.0461575537060133	yes	AC092957.1	0.0690165157377174	-0.0188034299352427	no
CP	-0.0138443787760008	-0.0521302230887423	yes	ENPP3	-0.00815804517152734	0.0446480358847251	yes	GRM3	0.0674584859684481	-0.0164190895513702	yes
ADH4	-0.0182589815738108	-0.0517372240882387	yes	DPP10	-0.0123409576898302	0.0437610523610662	yes	PLD5	0.0668314446600005	-0.0180375521179191	yes
PDE11A	-0.0050318014696568	-0.0500601581911	yes	SEMA3C	0.0187512981277282	0.0430508360103943	yes	AC016687.3	0.0664940773715267	-0.0202100694771848	no
AOX1	-0.0175839625328168	-0.0491239173122691	yes	HS3ST5	-0.00570854276505114	0.0425938200398184	yes	LEF1	0.0662185921926147	-0.00191759345083194	yes
AKR1C2	-0.0151367869259704	-0.0488995611398528	yes	FGF20	0.00366155088989335	0.042483873171728	yes	UNC5C	0.066043860597395	-0.0166718789806473	yes
FGB	-0.0199425345931745	-0.0482462465827278	yes	DYNC1I1	-0.0128931217796567	0.0424731166368218	yes	MLLT3	0.0654788378410315	-0.0156974908137027	yes
GC	-0.0169716576124021	-0.048063567977358	yes	SERPINI1	-0.00218970256800997	0.0417768173937606	yes	LINC00882	0.0651223806301758	-0.0180514356083189	no
LINC01344	-0.0161723572984245	-0.0477674437566605	no	TOP2A	-0.00377568031931083	0.0412859893508047	yes	DACH1	0.0630121542045754	0.0298095002458148	yes
ACSM2B	-0.0221717075873607	-0.0477387307138766	yes	APOB	-0.0268982674178838	0.0411334954496501	yes	AC069277.1	0.0627224503339078	-0.0169565839130267	no
PALM2-AKAP2	-0.0131240448192004	-0.0469737585665097	yes	CHST9	-0.00669945198014401	0.0409360361281708	yes	TANC2	0.0622503030818655	-0.0180328255239034	yes
F5	-0.0205160820789221	-0.0469099786634902	yes	PCSK5	-0.0098326756764157	0.0408877201436091	yes	UST	0.0619758836919497	-0.014801934318315	yes
ADH1A	-0.0152682292002978	-0.0459353792478387	yes	KIF26B	0.0138931383585161	0.0406005194094621	yes	RORA	0.061967311655569	-0.0391084309312349	yes
RBFOX1	0.184844988541125	-0.0457561379840885	yes	OSBPL6	0.00992749292172841	0.0405237802276636	yes	TRPM3	0.0619059154817344	-0.00906677376646471	yes
ACSM2A	-0.0216846264241132	-0.0440500062640139	yes	ROR1	0.000556252639042333	0.0401861787107597	yes	TENM3	0.0610373683604701	-0.0108870920227891	yes
LBP	-0.0129504543287945	-0.0440418696186031	yes	DISC1	0.00306302565506044	0.0394843642426047	yes	ISM1	0.060767309661147	-0.00851755481924562	yes
TSHZ2	-0.0146868476657913	-0.0440137677691291	yes	PTCH1	-0.00116279310277803	0.0393080818554655	yes	SGCD	0.0605238827928306	0.0268748417876756	yes
VNN3	-0.0102514769151831	-0.0433123186197062	yes	KCNIP1	-0.00182709705143306	0.039015830671153	yes	NHS	0.0603558192306784	-0.0106427582804989	yes
CDC42BPA	-0.000413632357593802	-0.0432171027892103	yes	RALYL	-0.00287850752345292	0.0387476782328129	yes	AC005999.2	0.060225822008586	-0.0150498116976769	no
C4BPA	-0.0149394747818442	-0.0426822503671456	yes	NEGR1	0.0274322035028775	0.0385414223315681	yes	EDA	0.0594503780186043	-0.0061157315224071	yes
CFHR2	-0.0107125701256192	-0.0426061527299653	yes	KCNQ1OT1	0.0375672520633529	0.0377313878420194	no	WLS	0.0583673529371766	-0.0112113805601114	yes
AC007319.1	-0.0120873082469569	-0.0425242860419383	no	MCTP1	-0.0206317420766869	0.0376059272859607	yes	COL11A1	0.0573676060893305	-0.0157546476171648	yes
AL078604.4	-0.0104619223085075	-0.042128058769468	no	RRM2	-0.00229669168775107	0.0372888916211869	yes	COL1A2	0.0550050502090751	-0.00173197671284211	yes
STOM	-0.00963402750013587	-0.0419799482755014	yes	CADPS2	-0.0100828258147637	0.0369023877066396	yes	HDAC9	0.0548048395021273	-0.010121999162257	yes
ZNF804B	0.163191189709127	-0.0418754927510811	yes	AFP	-0.00983262169191372	0.0368896875780024	yes	AP001347.1	0.053158302087111	-0.000782712133396853	no
RYR2	0.159381908033051	-0.0418588722976719	yes	TSPAN5	0.0526056694957659	0.0368358132896731	yes	TSPAN5	0.0526056694957659	0.0368358132896731	yes
ACSL1	-0.0158242332583172	-0.0417921951122	yes	NOTUM	-0.0056122167033252	0.0367766706110003	yes	AC078845.1	0.0525537147019253	-0.0152139144593346	no
PPARGC1A	-0.0122128286249205	-0.041675376647038	yes	AC025839.1	0.00109668829219696	0.0367470485468072	no	SYT9	0.0525247545392552	-0.014783381283437	yes
CADM1	-0.0151979857017629	-0.0416032953799218	yes	LINC01524	-0.0126418664666718	0.0359245309136797	no	LPAR1	0.0525231190423669	-0.00973695755058875	yes
FGF14	0.145644663853867	-0.041463722302534	yes	GPD1L	-0.000402308813101629	0.0358350028919754	yes	PAG1	0.0521937108982792	-0.0202157557144554	yes
KCNMB2-AS1	-0.0104709346521612	-0.0410629494666945	no	HUNK	0.000801285838774713	0.0352443651514795	yes	SYTL2	0.05089668831836	0.00371277134763788	yes
IGFBP1	-0.0136714527406536	-0.0404694164376917	yes	DIAPH3	0.0101562614567765	0.0348703050252136	yes	FAM169A	0.0495568255701626	0.00194780708241187	yes
ZBTB20	-0.0127028369786642	-0.0402949280872898	yes	BCL11A	-0.0010929910988604	0.0342124633827919	yes	CTTNBP2	0.049428883432579	-0.0167614870539966	yes
HMGCS1	-0.0131598697685014	-0.0402305146303051	no	ACSM3	-0.00584699458239674	0.0339159487465114	yes	PGM5	0.0492493501433637	-0.00956912723594042	yes
NADK2	-0.0182975323169587	-0.0399237283363985	yes	KANK1	-0.00878010706031568	0.033841506975102	yes	COL6A3	0.0482350908896973	-0.00645893549540057	yes
CXCL2	-0.0106794217937774	-0.0398957294577297	yes	ATP10D	-0.00444390759366793	0.033494032283938	yes	AC104574.2	0.04806833580886	-0.0137091399412655	no
PLG	-0.0196301238635381	-0.0392660426714984	no	APCDD1	0.0136983191129106	0.0334889483633557	yes	AP000676.5	0.0475841317004393	-0.0137088127673728	no
AADAC	-0.0132657915252086	-0.0391838236361203	yes	HMCN1	0.00113693889055878	0.0334735782584854	yes	TAFA4	0.0472101527483265	-0.00975916178559421	yes
RORA	0.061967311655569	-0.0391084309312349	yes	BRIP1	0.000604335551170065	0.0334407927454764	yes	PRKAR2B	0.0468291737765203	-0.0128669469532024	yes
F13B	-0.0129444120356347	-0.0387719083025425	yes	LINC02058	-0.00224793760676487	0.0333742909998579	no	AC104041.1	0.0467453416568071	-0.00913683930829479	no
ACSL5	-0.014374160840905	-0.0385161824132557	yes	LGR5	-0.0110892735431258	0.032788746425277	yes	AC011246.1	0.0465504911231555	-0.0107071110774079	no
HGD	-0.0164266085638222	-0.0384951546132147	yes	DISC1FP1	0.0139621121194558	0.0326996656069593	no	ATRNL1	0.046476996601807	-0.0235843793328036	yes
C5	-0.0126198557937615	-0.0383146181408759	yes	CENPE	-0.000502283920058556	0.0326448300151107	yes	LINC00499	0.0463082237343698	-0.0109521816176552	no
GLUL	-0.0259899123246955	-0.0381615139575645	yes	LIN7A	0.00335725777568674	0.0322940949003513	yes	LINC01748	0.0458124342333477	-0.00855475181670907	no
CPS1-IT1	-0.00992510139874958	-0.0381550860948566	no	SGIP1	-0.0033561165250309	0.0321782655932374	yes	CAMTA1	0.045698140788382	-0.00655920285189038	yes
SUGCT	-0.0121259670236581	-0.0381340621577572	yes	HSP90AA1	-0.0102295405389007	0.0321439823119835	yes	ADCY2	0.0456778609798031	-0.0120400848997423	yes
FGA	-0.0186220062958856	-0.0379637948394487	yes	DEPDC1B	-0.00327750335937482	0.031875230195922	yes	LINC02197	0.0456660533910855	-0.013200524832843	no
MYO1B	-0.0174844398520281	-0.0379242076281459	yes	APOA1	-0.0121493960791781	0.0315500245237285	yes	CACNA2D3	0.0456153065350469	-0.0126035000589186	yes
LINC00607	-0.0103666534869254	-0.0378037474080027	no	KCNIP4	0.0190695026938746	0.0314337137513256	yes	RUNX1T1	0.0454603573398507	-0.00558195266467503	no
TPRG1	-0.0101421557774027	-0.0377671917895039	yes	APP	0.0222380743434481	0.0310867321038586	yes	SYT1	0.0452745566153694	-0.00779273894894735	yes
CACNA2D1	0.135245844151147	-0.0374197383652886	yes	ARL15	-0.00494340450619429	0.0309845665567004	yes	CASC15	0.0449876060370059	0.00197898729362577	no
LINC02542	-0.0150831977261641	-0.03725905577386	no	SPTLC3	0.000866752590932594	0.0307748939020799	yes	DCLK1	0.0448760493754768	-0.00489475617585516	yes
PCSK6	-0.0141549627094285	-0.0369110739193703	yes	TSPAN18	-0.00343572168245932	0.0303183175292047	yes	AC069410.1	0.0447256896482546	-0.0119340978094472	no
RHOBTB1	-0.0137555811725313	-0.036816353939077	yes	SORCS1	0.0138543018684436	0.0302996601093638	yes	KCNMA1	0.044157883593631	-0.0127377515647132	yes
AC116049.2	0.00865645546688474	-0.0366865053454491	no	FUT9	-0.00220497701592073	0.0300762328537302	yes	LINC02223	0.0439312636970736	-0.00547712208429726	no
ALDH1L1	-0.0145509721665459	-0.0363830825323307	yes	MIR924HG	0.0381593617935819	0.0299583009011684	no	SLC1A3	0.0427489610592427	0.00195098607557083	yes
CLMN	-0.0212411373089962	-0.0362196582424259	yes	SOX4	-0.00406000702573435	0.0298854328111858	yes	WIPF3	0.0426468426579989	-0.0111960403956923	yes
LINC02770	0.12312518539576	-0.0361925173835298	no	DLGAP1	-0.00437583535814308	0.0298751979844462	yes	SEMA3E	0.0424347104349298	-0.0113598315993668	yes
LINC02484	0.0783941504983373	-0.0361401739823762	no	AGBL3	-0.00594610849421709	0.0298676047537056	yes	DGKH	0.0422361375238432	-0.00387985793006431	yes
AL353138.1	-0.0167608623714179	-0.0360094987121547	no	SYT14	-0.00145261034170127	0.0298258407171732	yes	CHL1	0.0421214567046395	0.00653595943830969	yes
AC106729.1	-0.0113694788995176	-0.0359467802693622	no	DACH1	0.0630121542045754	0.0298095002458148	yes	POU6F2	0.0414892067898667	-0.00915886238092015	yes
RNF217	-0.00682405598047944	-0.0359171714379832	yes	TLR2	-0.00227522693514414	0.0297148408490424	yes	SAMD5	0.04136403047872	-0.00979980533732962	yes
ARG1	-0.0133178153607563	-0.0358684479429071	yes	APBB2	-0.00741019387901048	0.029634883937253	yes	MSI2	0.0413102655450724	-0.00160203257266504	yes
LINC-PINT	0.0258881161810269	-0.0358474196291513	no	PBX1	0.0114815639770707	0.0294356954813549	yes	AC113414.1	0.0410898590271486	-0.0172320966029241	no
PREX2	-0.00892656866515903	-0.035773770844658	yes	PELI1	0.00729483994539066	0.0289920030743002	yes	AC021613.1	0.0409806152198916	-0.0106999440875265	no
ABLIM3	-0.011702024164019	-0.0357630591538035	yes	CIT	0.00128696986762285	0.0289765863803865	yes	SLC4A4	0.0404500677277787	-0.0143872063186334	yes
CFHR1	-0.00986618057683382	-0.0357160218303647	no	RPL13	-0.0079251093499439	0.0288125142083292	no	PPP2R2B	0.0404218558417123	-0.00337614377741678	yes
KCNU1	-0.016862024609159	-0.0356999883784006	yes	LIN28B	-0.00551135849343646	0.0287949260569093	yes	DOK6	0.0399539298209869	0.0275270525902759	yes
PLPP1	-0.0171494619810779	-0.0352464555834733	yes	GCNT1	-0.00352325199433632	0.0287570513913128	yes	KDM7A	0.0399377221412364	-0.00835494781398306	yes
CD36	-0.0190558520845947	-0.0352008845546842	yes	SAT1	-0.00779813483397974	0.0287167543613813	yes	COL14A1	0.0392561581401728	-0.00304999421735723	yes
ZFPM2	0.148864277517838	-0.0351595933534912	yes	ST6GALNAC5	-0.00130656784719063	0.0286681041747627	yes	ERC2	0.0392297933560388	-0.010148811615387	yes
SCN9A	-0.0101239135815297	-0.034843447390583	yes	GABRB1	-0.00572199245192686	0.0286667420710658	yes	PLCL2	0.0387099791729912	-0.00920656411025459	yes
MYOM1	-0.0137769418712387	-0.0346794005541521	yes	NAALADL2	-0.014299827060638	0.0286221803573179	yes	MIR924HG	0.0381593617935819	0.0299583009011684	no
PTGR1	-0.0122273979057826	-0.0346220575086188	yes	SLC22A15	-0.00437016774451696	0.0285966859714734	yes	GRIA1	0.0381286201936055	-0.00627700403611529	yes
TMEM132C	0.134630310411753	-0.0345781248891458	yes	KIF14	-0.00192802320809902	0.0285812728994074	yes	PDZD2	0.0377277544811034	-0.00896364222766355	yes
SLC22A25	-0.0108278887166207	-0.0345226187176576	no	LINC01091	-0.00761997476222872	0.0284772897748964	no	NETO2	0.0376974340013155	0.00401063211301976	yes
HIVEP1	-0.0132149203020591	-0.0343107631083531	yes	LINC01208	-0.00155629428118906	0.0282770845347774	no	KCNQ1OT1	0.0375672520633529	0.0377313878420194	no
APBA1	-0.00456927760308702	-0.0340456918662394	yes	ARHGAP11B	0.00208747447554445	0.0279981600167618	no	AL583808.1	0.0371832549742905	-0.00900658250328327	no
SLC1A2	-0.00848492996262396	-0.0336295179341347	yes	SPIDR	-0.000152298028688069	0.0279255833687749	yes	NOSTRIN	0.0371786027066834	-0.00763675350821567	yes
HULC	-0.0060136735672111	-0.0334445433467033	no	VWA2	-0.0011229540382193	0.0277553031573332	yes	CTBP2	0.0368594031519291	-0.00226652068188241	no
NAV3	0.0818782540932873	-0.0333898323664256	yes	TBC1D4	-0.000811255729573722	0.0277535513920791	yes	TMEM178B	0.0368277011858368	-0.00995636757709625	yes
