# Supplementary material for: Single-cell multiomics reveals the interplay of clonal evolution and cellular plasticity in hepatoblastoma
Source: Nat Commun. 2024 Apr 8;15:3031. doi: 10.1038/s41467-024-47280-x (PMC11001886; doi:10.1038/s41467-024-47280-x)
Supplement: Supplementary file 7 — Supplementary Data 4 [file 41467_2024_47280_MOESM7_ESM.xlsx]

## Sheet: Feuil1
Supplementary Data 4: Number of differential ATAC-seq peaks for each comparison
	# of more accessible peaks	# of less accessible peaks
T vs NT	14863	6764
scH vs NT	10702	5393
scH/LP vs NT	12994	6098
scLP vs NT	24223	8114
scM vs NT	22739	18876
scLP vs scH	9432	5193
scM vs sc-epithelial	20010	28836
