# Supplementary material for: Single-cell multiomics reveals the interplay of clonal evolution and cellular plasticity in hepatoblastoma
Source: Nat Commun. 2024 Apr 8;15:3031. doi: 10.1038/s41467-024-47280-x (PMC11001886; doi:10.1038/s41467-024-47280-x)
Supplement: Supplementary file 8 — Supplementary Data 5 [file 41467_2024_47280_MOESM8_ESM.xlsx]

## Sheet: Feuil1
Supplementary Data 5: Molecular description of the 158,707 chromatin accessibility peaks
Differential accessibility was assessed using ArchR getMarkerFeatures test.
Peak name	Chr	Start	End	LogFC (T vs NT)	FDR-adjusted p-value (T vs NT)	LogFC (scLP vs scH)	FDR-adjusted p-value (scLP vs scH)	LogFC (scM vs sc-epithelial)	FDR-adjusted p-value (scM vs sc-epithelial)	Nearest gene	Distance to nearest TSS (bp)	Genes linked to peak	TF motifs in peak
chr1_9919_10593	chr1	9919	10593	0.385662	0.0017709	1.31051	1.22505e-07	-0.731646	0.00244826	OR4F5	58497
chr1_102766_103034	chr1	102766	103034	-0.687423	0.892386	-1.22019	0.138918	-2.9061	0.000187682	OR4F5	33674
chr1_136258_136945	chr1	136258	136945	-0.191647	0.0227337	0.600432	0.381429	-2.32974	0.000492834	LOC729737	3393
chr1_180653_181613	chr1	180653	181613	-1.70983	0.210405	1.45467	0.0142343	0.328898	0.167695	LOC729737	40313
chr1_184001_184515	chr1	184001	184515	1.01068	0.252084	2.35236	0.00876808	0.0342081	0.793845	LOC729737	43661
chr1_190426_191108	chr1	190426	191108	0.355387	0.0150845	3.81017	1.38969e-07	-2.04114	0.000729219	LOC729737	50086
chr1_191306_191650	chr1	191306	191650	-1.35118	0.618121	2.04275	5.1901e-05	-0.97505	0.0115195	LOC729737	50966
chr1_267844_268187	chr1	267844	268187	0.795636	0.0762524	0.827363	0.000610675	-1.77044	9.49174e-07	LOC729737	127504
chr1_268311_268510	chr1	268311	268510	2.08361	0.0766394	2.08714	0.0072296	-0.293975	0.0570248	LOC729737	127971
chr1_279342_279666	chr1	279342	279666	0.440885	0.326197	-1.99287	0.092718	-3.71785	0.000114449	LOC729737	139002
chr1_586050_586285	chr1	586050	586285	-0.527927	0.137075	-0.649069	0.570889	-2.53271	0.143066	LOC101928626	42724
chr1_675392_675619	chr1	675392	675619			2.13068	0.193521	-1.07712	0.395153		42978
chr1_726792_727367	chr1	726792	727367	0.154479	0.78669	0.197883	0.448741	-5.55609	3.40447e-12	FAM87B	90003	NOC2L	KLF5, HNF4A, HNF4G
chr1_778236_779324	chr1	778236	779324	-0.455175	0.554831	0.366097	0.000829063	0.268814	0.622473	FAM87B	38046	ISG15	CEBPB, E2F5, TCF3, SOX8, WT1, CREB3L3
chr1_779491_780018	chr1	779491	780018	0.821496	0.0459026	-0.641359	0.275118	-0.883247	0.00202182	FAM87B	37352
chr1_792796_793116	chr1	792796	793116	0.420888	0.276408	0.8145	1	-1.01662	0.331782	FAM87B	24254
chr1_820050_820429	chr1	820050	820429	0.368265	0.426633	1.74262	0.652507	1.40475	0.558127	FAM87B	2678
chr1_826625_827804	chr1	826625	827804	-0.220923	0.784109	0.361242	0.0158457	-0.229525	0.0766378	LINC00115	0	ISG15	ESR1, AHRR, KLF6, AHR, E2F5, KLF5, MAZ, ZIC1, PRDM6, WT1, NR1I2, FOXP2
chr1_851905_852152	chr1	851905	852152	-1.50013	0.589302	-1.42761	0.677163	-1.08139	0.331782	LINC00115	24382
chr1_858435_858874	chr1	858435	858874	-1.36278	0.178467	0.839602	0.110474	0.605294	0.861482	FAM41C	18028
chr1_869551_870130	chr1	869551	870130	-0.497104	0.256441	-1.42634	0.986523	0.257553	0.994855	FAM41C	6772
chr1_904242_906157	chr1	904242	906157	-0.247087	0.0809383	-0.297176	0.305287	1.99655	4.26327e-20	LINC02593	13534
chr1_912864_913066	chr1	912864	913066	-2.92163	0.0739908	-1.33351	0.85598	-0.741529	0.687098	LINC02593	6625
chr1_921072_921388	chr1	921072	921388	0.39375	0.305174	0.839095	0.00143069	1.78068	0.0414809	LINC02593	1379
chr1_923703_924347	chr1	923703	924347	-1.37484	0.000561463	0.901309	0.00010169	1.32841	0.00127188	SAMD11	532	SAMD11	KLF5, MAZ, ZIC1, ZIC4, ZBTB7C, WT1
chr1_924509_924930	chr1	924509	924930	-1.7289	0.000629018	-1.3087	0.489319	1.61573	0.0732384	SAMD11	0
chr1_930761_931056	chr1	930761	931056	-2.32787	0.0148584	-2.82155	0.144433	1.54157	0.394642	SAMD11	5880
chr1_938132_938378	chr1	938132	938378	-0.780984	0.29307	1.81514	0.00135216	-0.332336	0.0231791	SAMD11	13251	NOC2L	ZIC1, ZIC4, RUNX2
chr1_939884_940639	chr1	939884	940639	-1.92818	7.45976e-12	0.900751	2.42362e-09	-1.08045	0.000166968	SAMD11	15003	SAMD11	KLF9, AHRR, AHR, E2F5, TCF3, KLF5, LHX1, MAZ, ZIC1, PRDM6, WT1, HNF1A, FOXP2
chr1_941698_942009	chr1	941698	942009	-2.83725	6.39201e-12	1.09952	0.00183541	-0.0923833	0.629705	SAMD11	16817	SAMD11	KLF6, ALX3, KLF5, MAZ, WT1
chr1_958624_959701	chr1	958624	959701	-0.301249	0.811801	0.0691086	0.0128842	-0.00707878	0.292279	NOC2L	0	ISG15	KLF9, CEBPD, KLF6, HDX, E2F5, KLF5, MAZ, ZIC1, ZIC4, WT1, HEY2, HNF4A, FOXA2, FOXA1, THRB, HNF4G
chr1_960275_960708	chr1	960275	960708	0.921943	0.123736	0.368423	0.00398369	0.561678	0.23292	KLHL17	0
chr1_966271_967158	chr1	966271	967158	-0.756108	0.570947	-0.986975	0.743811	0.0953928	0.525513	PLEKHN1	0
chr1_975910_976689	chr1	975910	976689	-0.074317	0.708417	0.270197	0.0029332	1.72667	4.04864e-06	PERM1	5403
chr1_984022_984586	chr1	984022	984586	1.20082	0.0841309	-0.561271	0.686211	1.00704	0.0403009	PERM1	1928
chr1_999045_999306	chr1	999045	999306	0.83852	0.0818465	1.83509	1.4907e-06	0.713796	0.0464865	HES4	865	HES4	KLF6, E2F5, KLF5, ZIC4, WT1
chr1_999522_1000986	chr1	999522	1000986	-0.353582	0.620702	0.744878	5.18162e-15	0.858258	0.00142969	HES4	0	HES4	KLF9, ESR1, HLF, NFIL3, E2F5, KLF5, MAZ, ZIC4, ZNF280A, WT1, CREB3L3
chr1_1001654_1002065	chr1	1001654	1002065	-0.457921	0.456436	-0.157007	4.12491e-05	0.778098	0.202873	ISG15	515	HES4, ISG15	KLF9, KLF6, E2F5, MAZ, ZIC1, ZIC4, WT1
chr1_1005018_1005637	chr1	1005018	1005637	0.594748	0.206025	0.72474	0.000183976	-0.563871	0.00255943	ISG15	3879
chr1_1006079_1006897	chr1	1006079	1006897	-1.54832	1.08186e-09	-0.52731	0.831692	-1.9253	7.53187e-13	ISG15	4940
chr1_1012862_1014030	chr1	1012862	1014030	-0.314035	0.66686	-0.741595	0.6149	-0.221148	0.00987244	AGRN	6092	ISG15, TNFRSF4, SDF4	KLF9, CEBPD, KLF6, LCOR, BCL11A, KLF5, MAZ, RUNX2, PRDM6, RORC, FOXA2, FOXA1, GATA4
chr1_1019136_1020599	chr1	1019136	1020599	-0.0557883	0.401282	-0.413954	0.16611	-0.135502	0.103683	AGRN	0
chr1_1020745_1020959	chr1	1020745	1020959	-0.219633	0.905621	0.562329	0.208757	0.57179	0.805112	AGRN	621
chr1_1031923_1032201	chr1	1031923	1032201	0.38376	0.298591	0.0114125	0.00725144	0.606985	1	AGRN	11799
chr1_1032438_1033583	chr1	1032438	1033583	-0.0222095	0.169694	2.00728	1.82484e-10	0.720319	0.268046	AGRN	12314
chr1_1040396_1041183	chr1	1040396	1041183	-1.46654	0.283634	-1.10931	0.791946	2.30544	4.00895e-10	AGRN	20272	ISG15, TNFRSF4	AHRR, KLF6, AHR, E2F5, TCF3, KLF5, MAZ, WT1, HNF4G
chr1_1058269_1058620	chr1	1058269	1058620	-3.81514	1.45266e-09	1.11251	0.00287391	-0.572281	0.079847	RNF223	15686	LINC01128, NOC2L, ACAP3	ESR1, KLF6, KLF5, MAZ, ZIC1, ZIC4, RUNX2, HNF4A, HNF4G
chr1_1058954_1059785	chr1	1058954	1059785	-0.339362	0.0508976	1.13645	2.41466e-05	-0.186084	0.210184	RNF223	14521	ISG15, TNFRSF4, SDF4	KLF9, AHRR, KLF6, AHR, KLF5, MAZ, WT1, RORC
chr1_1063829_1064471	chr1	1063829	1064471	-0.980049	0.0206683	0.655061	0.0311559	-0.134259	0.275502	RNF223	9835
chr1_1068543_1069531	chr1	1068543	1069531	-0.736365	0.217787	0.601517	0.000799048	-0.241491	0.200932	RNF223	4775	ISG15, TNFRSF4, SDF4	KLF9, KLF6, TCF3, KLF5, MAZ, ZIC1, ZIC4, WT1, RORC
chr1_1079340_1080483	chr1	1079340	1080483	0.170283	0.68439	1.89286	4.47838e-07	1.0447	3.67859e-06	RNF223	5032	C1orf159	KLF9, KLF6, IKZF1, E2F5, TBX4, ZSCAN23, KLF5, MAZ, TWIST1, SOX8, RUNX2, ZNF280A, PRDM6, WT1, HEY2, MLXIPL, RORC, THRB, MYCN, TBX5
chr1_1090090_1090321	chr1	1090090	1090321	2.39435	0.219236	-1.31518	0.651428	-0.384784	0.093822	RNF223	15782
chr1_1115723_1116648	chr1	1115723	1116648	-0.106618	0.200368	0.0856047	0.0574855	0.0144999	0.721093	C1orf159	0	ISG15, TNFRSF4, SDF4	KLF9, KLF6, E2F5, KLF5, MAZ, ZIC1, WT1
chr1_1121969_1122413	chr1	1121969	1122413	-0.145004	0.850959	-1.21463	0.237314	-0.750256	0.00534403	C1orf159	5607
chr1_1124564_1125541	chr1	1124564	1125541	0.931444	2.13886e-07	0.00491527	1.89593e-05	-2.72142	1.26258e-19	C1orf159	8202	NOC2L, SCNN1D, ACAP3, DVL1	KLF9, KLF5, MAZ, ZIC1, WT1
chr1_1128346_1129145	chr1	1128346	1129145	0.475722	3.424e-07	0.788913	3.27339e-15	-0.601181	1.55626e-07	LINC01342	7871
chr1_1130171_1130524	chr1	1130171	1130524	5.1056	9.56429e-08	1.13959	7.09191e-09	-0.42576	2.00001e-05	LINC01342	6492
chr1_1131931_1132177	chr1	1131931	1132177	2.98501	0.000853195	2.64161	5.12268e-05	-1.75217	0.000311564	LINC01342	4839
chr1_1133335_1133698	chr1	1133335	1133698	0.525367	4.55815e-05	-0.425175	0.0436557	-2.79877	5.47597e-09	LINC01342	3318	SCNN1D, ACAP3, DVL1	BCL11A, MAZ, FOXP2
chr1_1144157_1144795	chr1	1144157	1144795	-1.08009	0.141121	-1.13318	0.184051	-0.789766	0.00108666	LINC01342	7139
chr1_1145119_1145329	chr1	1145119	1145329	-1.96921	0.589859	0.665162	0.316771	0.510325	0.827344	LINC01342	8101
chr1_1153931_1154137	chr1	1153931	1154137	0.13853	0.41416	-2.37107	0.0345703	-3.25618	0.0937004	MIR200B	12954
chr1_1157353_1158709	chr1	1157353	1158709	1.92187	3.36775e-11	0.553373	2.82584e-10	0.207537	0.539918	MIR200B	8382	ISG15, SDF4	KLF9, AHRR, KLF6, AHR, LCOR, E2F5, KLF5, MAZ, ZIC1, ZIC4, TFCP2L1, WT1, HNF4A, HNF4G
chr1_1162597_1162911	chr1	1162597	1162911	0.454645	0.00588427	3.50253	2.6558e-14	-2.51841	2.85954e-07	MIR200B	4180
chr1_1164576_1165132	chr1	1164576	1165132	0.000839532	0.00562845	0.666356	4.2371e-11	-2.69632	4.86695e-13	MIR200B	1959
chr1_1167897_1168257	chr1	1167897	1168257	1.34941	0.00167832	4.32429	4.40918e-13	-2.01925	3.11836e-07	MIR200A	50	NOC2L, SCNN1D, ACAP3, DVL1	TBX4, KLF5, MAZ, TBX5
chr1_1168574_1168809	chr1	1168574	1168809	1.95262	0.000788489	2.81997	1.00497e-11	-2.85846	1.37388e-07	MIR429	195
chr1_1173748_1174253	chr1	1173748	1174253	1.86025	0.0187573	0.791706	0.00325001	-1.67052	0.0180259	TTLL10	0
chr1_1200728_1201716	chr1	1200728	1201716	-1.59032	8.38494e-11	1.5246	1.31915e-06	0.822099	0.0664372	TNFRSF18	4974	ISG15, TNFRSF4, SDF4	KLF6, KLF5, MAZ, ZIC1, ZIC4, WT1, HNF4A
chr1_1206414_1206800	chr1	1206414	1206800	0.30513	0.524864	0.827543	0.0109321	1.48472	0.296087	TNFRSF18	0
chr1_1208049_1208379	chr1	1208049	1208379	1.96965	0.157554	-0.608293	0.704325	0.953362	0.0293971	TNFRSF18	1357	ISG15, TNFRSF4	POU5F1, KLF5, MAZ, WT1
chr1_1231179_1232513	chr1	1231179	1232513	-0.169101	0.351712	-0.282821	0.159989	0.29492	0.0824916	SDF4	0	ISG15, TNFRSF4, SDF4	KLF9, ESR1, E2F5, MAZ, LEF1, TFCP2L1, WT1, HEY2, MLXIPL, NR1I2
chr1_1237466_1238663	chr1	1237466	1238663	0.00479295	0.00748323	0.667173	3.94368e-06	-1.31578	2.62856e-07	B3GALT6	5200	ACAP3	ESR1, KLF6, TBX4, SOX4, KLF5, MAZ, ZNF280A, WT1, FOXA2, FOXA1, CREB3L3, FOXP2, TBX5
chr1_1239582_1240045	chr1	1239582	1240045	0.558324	0.60109	0.602869	0.0521074	-1.49214	0.000256579	C1QTNF12	6676
chr1_1265229_1265668	chr1	1265229	1265668	2.30247	0.000281393	0.139564	0.0161414	-0.613328	0.0344951	UBE2J2	8216
chr1_1272986_1274758	chr1	1272986	1274758	-0.12535	0.791283	-0.11306	0.0121301	-0.340312	0.0136756	UBE2J2	0	TNFRSF4, SDF4	KLF6, E2F5, TBX4, TCF3, KLF5, MAZ, ZIC1, ZIC4, ZBTB7C, WT1, TBX5
chr1_1281129_1282376	chr1	1281129	1282376	0.164111	0.163082	-0.541041	0.444558	-2.78751	5.288e-30	SCNN1D	692	SCNN1D, ACAP3, DVL1, CCNL2, ANKRD65	KLF9, ESR1, AHRR, KLF6, IKZF1, HDX, AHR, TCF3, KLF5, MAZ, ZIC1, ZIC4, TWIST1, TWIST2, RUNX2, NR1I2, CREB3L3, HNF4G
chr1_1287109_1287586	chr1	1287109	1287586	0.463791	0.116116	-1.6634	0.327179	-0.539153	0.440437	SCNN1D	6672
chr1_1290080_1290465	chr1	1290080	1290465	1.2383	0.728955	-0.308642	0.6181	-0.612718	0.0165866	MIR6726	5704
chr1_1291150_1291423	chr1	1291150	1291423	0.800192	0.549487	-0.447997	0.149927	0.336519	0.280683	MIR6726	4746
chr1_1291472_1292132	chr1	1291472	1292132	0.13885	0.524864	-0.247906	0.221451	-0.155693	0.128163	MIR6726	4037
chr1_1304785_1305243	chr1	1304785	1305243	1.97231	0.00350724	0.790174	7.50084e-05	-1.1039	8.25401e-07	PUSL1	3323	SCNN1D	KLF6, E2F5, KLF5, MAZ, TWIST1, RUNX2, HEY2, MLXIPL, HNF4A, RORC, CREB3L3, HNF4G
chr1_1307500_1308988	chr1	1307500	1308988	-0.430058	0.0141581	-0.173906	0.380193	0.356652	0.0425405	PUSL1	0	TNFRSF4, SDF4	KLF9, KLF6, CEBPB, E2F5, KLF5, MAZ, ZIC1, ZIC4, ZNF280A, TFCP2L1, WT1, NR1I2, MYCN
chr1_1315585_1315897	chr1	1315585	1315897	0.710942	0.297015	2.64124	0.00714975	-0.356137	0.860022	MIR6727	3018	SCNN1D, ACAP3	E2F5, KLF5, MAZ, LEF1, WT1
chr1_1318290_1318500	chr1	1318290	1318500	-0.970584	0.00179978	-1.08114	0.365803	1.32896	0.881913	MIR6727	5723
chr1_1319486_1319833	chr1	1319486	1319833	0.682542	0.868115	0.040637	1	0.261391	0.395153	INTS11	4857
chr1_1324201_1325424	chr1	1324201	1325424	-0.503174	0.00116407	-0.477732	0.203524	-0.285367	0.0289952	INTS11	0
chr1_1330844_1331359	chr1	1330844	1331359	0.834104	0.00598669	-0.697703	0.652116	0.505982	0.453271	TAS1R3	0
chr1_1332773_1333246	chr1	1332773	1333246	-0.478976	0.410922	-0.162747	0.862421	-0.46707	0.0274632	TAS1R3	1458
chr1_1343532_1344154	chr1	1343532	1344154	-0.446644	0.136101	-1.44334	0.960876	-1.52649	0.00388127	MIR6808	3823
chr1_1347605_1348273	chr1	1347605	1348273	0.14134	0.816792	0.449853	4.42561e-05	0.214921	0.705059	DVL1	1076	CCNL2, ATAD3A	ESR1, KLF5, MAZ, ZIC1, ZIC4, NR5A1, RUNX2, ZBTB7C, WT1
chr1_1348396_1349893	chr1	1348396	1349893	-0.516774	0.0210635	0.157515	0.00076507	0.00921546	0.135441	DVL1	0
chr1_1355398_1355668	chr1	1355398	1355668	-2.36927	0.198068	-1.27692	0.380263	1.74088	0.049213	DVL1	6047
chr1_1358487_1358730	chr1	1358487	1358730	2.46096	9.9133e-06	1.022	0.31394	0.400909	0.568498	MXRA8	3046	MXRA8	KLF5, MAZ, WT1, CREB3L3, HNF4G
chr1_1359736_1360700	chr1	1359736	1360700	2.48862	2.18726e-08	0.421655	0.848816	0.511024	0.0626484	MXRA8	1076	SCNN1D, ACAP3, INTS11, DVL1, CCNL2, ANKRD65	KLF9, ESR1, KLF5, MAZ, ZIC1, WT1
chr1_1362021_1362306	chr1	1362021	1362306	0.330389	0.0303383	1.7421	0.00500559	1.0095	0.215711	MXRA8	243
chr1_1371854_1372317	chr1	1371854	1372317	0.238803	0.0315105	0.812514	0.00105928	-0.159498	0.0396212	AURKAIP1	3177
chr1_1374682_1375714	chr1	1374682	1375714	0.0947256	0.697907	0.485919	0.000116794	0.0664915	0.95262	AURKAIP1	0
chr1_1383847_1384190	chr1	1383847	1384190	-2.89075	0.356116	1.61585	0.0499913	-1.10626	0.0512786	AURKAIP1	8351
chr1_1398841_1400073	chr1	1398841	1400073	-0.114496	0.718855	-0.0101512	0.0160375	0.167764	0.761934	CCNL2	0	TNFRSF4, SDF4	AR, AHRR, KLF6, AHR, SOX4, KLF5, MAZ, WT1, THRB
chr1_1400763_1401233	chr1	1400763	1401233	0.189997	0.846905	-0.445355	0.820487	-1.32318	8.29407e-05	MRPL20-AS1	1240	SCNN1D, DVL1, CCNL2	ESR1, NR5A1, FOXP2
chr1_1406365_1407871	chr1	1406365	1407871	-0.25498	0.549155	-0.380099	0.0115233	0.0342421	0.0945158	MRPL20	0
chr1_1414974_1415376	chr1	1414974	1415376	-0.0673346	0.221453	1.14886	0.0726995	-1.36034	0.0343191	ANKRD65	6392
chr1_1419558_1421898	chr1	1419558	1421898	0.978939	2.21914e-10	-0.00221578	0.00017544	-0.126074	0.203842	ANKRD65	0	CCNL2	BCL11A, SOX4, TCF3, KLF5, MAZ, ZIC1, ZIC4, ZBTB7C, WT1, HEY2, HNF4A, FOXA2, FOXA1, FOXA3, HNF4G, FOXP2
chr1_1425622_1427126	chr1	1425622	1427126	2.43249	1.32565e-08	1.55664	1.07396e-17	-1.06705	4.93592e-08	TMEM88B	0
chr1_1430238_1430815	chr1	1430238	1430815	0.2609	0.000295955	0.428213	0.00018008	1.23814	2.02387e-05	LINC01770	3757
chr1_1431506_1432280	chr1	1431506	1432280	-0.390422	0.366844	-0.503514	0.677163	-0.746456	6.70162e-07	LINC01770	2292	DVL1, CCNL2	KLF9, BCL11A, KLF5, MAZ, ZIC1, RUNX2, ZNF280A
chr1_1432997_1433565	chr1	1432997	1433565	-0.713683	5.15305e-06	-0.839615	0.187608	-2.42934	3.33256e-21	LINC01770	1007
chr1_1435459_1435799	chr1	1435459	1435799	-0.21274	0.959557	-0.413557	0.02297	0.581333	0.932465	VWA1	597
chr1_1438013_1438472	chr1	1438013	1438472	-0.437996	0.326188	-0.683236	0.0571004	-3.76567	7.75841e-23	VWA1	3151
chr1_1440862_1441361	chr1	1440862	1441361	0.684073	0.270382	0.22282	0.0671432	0.0574485	0.716091	VWA1	6000
chr1_1448270_1448933	chr1	1448270	1448933	1.85157	0.087963	1.28456	0.228297	-1.59775	0.039133	ATAD3C	755
chr1_1470762_1471935	chr1	1470762	1471935	-0.0503741	0.972066	-0.87293	0.986101	0.115456	0.702832	ATAD3B	0
chr1_1479382_1479581	chr1	1479382	1479581	0.944795	0.524864	2.2475	0.193521	-3.80992	0.0166594	ATAD3B	7612
chr1_1504727_1505760	chr1	1504727	1505760	-0.308319	0.115185	0.0800799	0.0948296	0.201077	0.198394	ATAD3A	6390
chr1_1511221_1512319	chr1	1511221	1512319	-0.571758	0.00131136	-0.483805	0.226206	0.136607	0.569059	ATAD3A	0	CDK11B, CDK11A, NADK	KLF9, KLF6, E2F5, KLF5, MAZ, ZIC1, ZIC4, TWIST1, PRDM6, WT1, FOXA1, CREB3L3, FOXP2
chr1_1533535_1533804	chr1	1533535	1533804	-0.1165	0.187809	0.832495	0.423995	-0.854152	0.0936098	TMEM240	6648
chr1_1534285_1534663	chr1	1534285	1534663	2.08878	0.186376	0.104132	0.2392	0.315676	0.290847	TMEM240	5789
chr1_1540128_1540791	chr1	1540128	1540791	-0.0866882	0.343497	0.1323	0.0885707	2.0726	2.78807e-12	TMEM240	0	CDK11B, GNB1	E2F5, KLF5, MAZ, ZIC1, WT1, FOXP2
chr1_1543199_1544075	chr1	1543199	1544075	1.74088	0.00247492	0.781334	5.05726e-05	0.797278	0.00267983	TMEM240	2745	INTS11, DVL1, CCNL2, ANKRD65, ATAD3B	AR, ESR1, TCF3, KLF5, ZIC1, ZIC4, ZNF280A, HNF4A, MYCN
chr1_1554610_1555422	chr1	1554610	1555422	0.147372	0.69499	0.399136	0.00258004	-1.50415	0.00014093	TMEM240	14156
chr1_1565328_1565663	chr1	1565328	1565663	-1.463	0.68441	-0.812814	0.173192	1.22278	0.719919	SSU72	9205
chr1_1573856_1575431	chr1	1573856	1575431	-0.599361	0.00487382	-0.337575	0.102452	0.495636	0.0539775	SSU72	0	GNB1	POU5F1, IKZF1, KLF5, MAZ, ZIC1, ZIC4, ZBTB7C, PRDM6, WT1
chr1_1577311_1577727	chr1	1577311	1577727	1.06752	0.0335916	1.19675	0.0164548	-1.61468	0.0295326	SSU72	2441	DVL1, ANKRD65, ATAD3A	KLF9, KLF5
chr1_1597018_1597904	chr1	1597018	1597904	2.75425	0.0239843	-0.887527	0.202874	1.99595	5.02858e-13	FNDC10	2191
chr1_1599458_1599946	chr1	1599458	1599946	-1.01576	0.679398	-1.42356	0.64844	1.22847	8.85252e-05	FNDC10	149
chr1_1600014_1600330	chr1	1600014	1600330	0.809838	0.745948	1.30631	0.010554	2.33151	4.93786e-07	FNDC10	0
chr1_1614672_1616395	chr1	1614672	1616395	-0.380145	0.237709	-0.337449	0.46831	0.179413	0.33829	MIB2	0	CDK11A, GNB1	KLF9, AHRR, KLF6, HDX, AHR, E2F5, BCL11A, KLF5, MAZ, ZIC1, ZNF280A, TFCP2L1, PRDM6, WT1
chr1_1631201_1632413	chr1	1631201	1632413	0.366267	0.149262	0.209611	0.0810276	3.44942	3.13302e-15	MMP23B	0
chr1_1638568_1638789	chr1	1638568	1638789	0.508832	0.0768076	-1.65325	0.268237	0.315861	0.27642	MMP23A	5784
chr1_1658626_1659530	chr1	1658626	1659530	-0.288415	0.000868289	-0.176134	0.283864	0.57578	0.00174554	CDK11B	0	CDK11B, CDK11A, GNB1	KLF6, NFIL3, BCL11A, TCF3, NR5A1, GATA4
chr1_1678229_1679226	chr1	1678229	1679226	0.756619	0.0166423	0.114731	0.395228	-3.36824	1.00713e-26	SLC35E2B	13501	CFAP74	KLF9, POU5F1, SOX4, KLF5, MAZ, ZIC4, TWIST2, LEF1, THRB, HNF4G, MYCN
chr1_1680937_1681156	chr1	1680937	1681156	0.213154	0.139417	1.89163	0.000375898	0.562889	0.130336	SLC35E2B	11571
chr1_1692237_1693270	chr1	1692237	1693270	-0.410107	0.0360143	0.102706	0.0199668	-0.393833	2.43477e-06	SLC35E2B	0	SSU72, CDK11A, GNB1	KLF9, KLF6, SOX4, KLF5, PRDM6, WT1
chr1_1704185_1704384	chr1	1704185	1704384	1.78455	1	-0.145847	0.792667	-0.426137	0.446526	SLC35E2B	11456
chr1_1704604_1704845	chr1	1704604	1704845	1.20898	0.276408	-1.01689	0.751593	1.64423	0.24113	SLC35E2B	11875
chr1_1706418_1706635	chr1	1706418	1706635	0.789148	0.738768	-1.41336	0.294744	-1.32968	0.540257	SLC35E2B	13689
chr1_1723902_1724851	chr1	1723902	1724851	-0.555774	0.00271352	0.277188	0.01762	0.278629	0.548446	CDK11A	12836	SSU72, CDK11B, CDK11A, GNB1	NFIL3, BCL11A, TCF3, NR5A1, THRB
chr1_1728332_1728557	chr1	1728332	1728557	2.44318	0.15444	-1.16103	1	2.84801	0.0098922	CDK11A	9130
chr1_1740967_1741297	chr1	1740967	1741297	0.12791	0.71091	0.808497	0.751593	2.40258	8.16464e-07	CDK11A	3278
chr1_1745632_1746550	chr1	1745632	1746550	0.400645	2.18067e-05	0.126648	0.00292861	0.365718	0.000629136	SLC35E2A	0
chr1_1748740_1748939	chr1	1748740	1748939	-1.45388	1	0.292227	0.377588	0.217237	0.144482	SLC35E2A	2747
chr1_1753310_1753813	chr1	1753310	1753813	-1.95671	0.0295797	2.03664	0.000829696	-1.54754	0.000451313	SLC35E2A	7317
chr1_1757889_1759287	chr1	1757889	1759287	-1.19546	4.91946e-13	-0.508267	0.119134	-3.38342	8.09317e-31	SLC35E2A	11896
chr1_1763885_1764611	chr1	1763885	1764611	-1.42634	2.11533e-06	-1.63734	3.15103e-06	-0.13838	0.113119	NADK	15845
chr1_1768357_1768980	chr1	1768357	1768980	-0.20036	0.722726	-0.490778	0.0153917	-0.665456	0.401232	NADK	11476
chr1_1777670_1779424	chr1	1777670	1779424	-0.617086	0.00495346	-0.523018	0.215361	-0.414145	0.00173253	NADK	1032	NADK	KLF9, AR, AHRR, KLF6, AHR, E2F5, ALX3, KLF5, MAZ, ZIC1, ZIC4, TWIST1, ZBTB7C, WT1, NR1I2, THRB, MYCN
chr1_1782492_1783236	chr1	1782492	1783236	0.125133	0.886042	-0.153022	0.0483247	-0.355516	0.000525629	NADK	2034
chr1_1793312_1793752	chr1	1793312	1793752	1.71003	0.134656	1.04119	0.180437	1.52896	0.00387373	NADK	12854
chr1_1815286_1815532	chr1	1815286	1815532	-1.87726	0.252084	0.583081	0.677163	0.212458	1	NADK	34828
chr1_1833488_1834327	chr1	1833488	1834327	1.79584	0.00111129	-0.0883135	0.0958756	1.10084	0.000151048	NADK	53030	PRKCZ	NR1H4, SOX4, NR5A1, ZNF280A, PRDM6, MLXIPL, FOXA2, FOXA1, THRB, FOXA3
chr1_1846679_1847520	chr1	1846679	1847520	0.860722	0.00248642	0.804282	3.03927e-06	1.09709	0.201263	GNB1	43596
chr1_1858664_1858927	chr1	1858664	1858927	-1.3524	0.785228	0.378273	0.0461467	1.64916	0.739596	GNB1	32189	CDK11B, CDK11A, GNB1	HDX, KLF5, MAZ, FOXA2, FOXA1, CREB3L3
chr1_1859252_1859530	chr1	1859252	1859530	1.65936	0.307676	-0.053024	0.0805451	-0.1445	0.866185	GNB1	31586
chr1_1862909_1863108	chr1	1862909	1863108	-0.814011	0.841982	0.83558	0.276278	-1.14189	0.0938486	GNB1	28008
chr1_1880699_1881254	chr1	1880699	1881254	-1.36058	0.769715	1.26037	0.0503204	1.43955	0.0830433	GNB1	9862
chr1_1881634_1882137	chr1	1881634	1882137	0.603549	0.12205	0.107125	0.000211747	-0.293068	0.154413	GNB1	8979
chr1_1883509_1883722	chr1	1883509	1883722	-1.02953	0.309516	2.05832	0.00379359	0.416699	0.221308	GNB1	7394
chr1_1889938_1892081	chr1	1889938	1892081	0.204812	1	-0.109341	0.0158697	-0.0170009	0.240252	GNB1	0	CDK11A, GNB1	KLF6, E2F5, BCL11A, SOX4, TCF3, KLF5, MAZ, SOX12, ZIC1, TWIST2, ZBTB7C, WT1, HNF4A, HNF4G
chr1_1894132_1894497	chr1	1894132	1894497	-0.344872	0.00400605	2.91078	6.74442e-05	-2.32543	0.000233529	GNB1	3014
chr1_1906236_1906522	chr1	1906236	1906522	-0.430353	0.154112	-0.783461	0.142067	0.0465279	0.296192	CALML6	8304
chr1_1908367_1909492	chr1	1908367	1909492	0.121025	0.738768	-0.0407721	0.000794815	0.321051	0.224525	CALML6	5334	CDK11A, GNB1	KLF9, KLF6, BCL11A, KLF5, MAZ, ZIC1, ZIC4, WT1
chr1_1914324_1914610	chr1	1914324	1914610	-1.54183	0.141174	2.26956	0.0454286	0.424022	0.667275	CALML6	216
chr1_1918809_1919873	chr1	1918809	1919873	-0.997753	8.41087e-07	-0.227832	0.0158423	1.39818	7.94515e-18	TMEM52	0	CDK11A, GNB1	KLF9, KLF6, KLF5, MAZ, ZIC1, RUNX2, WT1, HEY2, RORC, NR1I2, MYCN
chr1_1922809_1923340	chr1	1922809	1923340	0.643212	0.0052173	-0.963013	0.738387	-1.2205	2.95095e-05	TMEM52	3535
chr1_1924498_1924702	chr1	1924498	1924702	-1.46045	0.865802	-1.60195	0.585478	-0.435922	0.224188	TMEM52	5224
chr1_1941175_1941624	chr1	1941175	1941624	0.250123	0.913063	0.910247	0.0621575	-1.58711	2.52112e-06	TMEM52	21901	CFAP74	HDX, HNF4A, HNF4G
chr1_1942799_1943863	chr1	1942799	1943863	0.798667	0.000258976	-0.544304	0.0255061	-1.61367	2.05347e-10	TMEM52	23525	CFAP74	KLF9, KLF6, KLF5, MAZ, ZIC1, ZIC4, NR5A1, HNF4A, THRB, HNF4G
chr1_1943997_1944360	chr1	1943997	1944360	-1.69042	0.436481	-0.394733	0.00296122	-1.03941	3.5069e-05	TMEM52	24723
chr1_1947462_1947754	chr1	1947462	1947754	0.493046	0.804424	-1.00474	0.784807	-1.43962	0.0140368	TMEM52	28188
chr1_1959815_1960332	chr1	1959815	1960332	-0.89518	0.897186	1.82274	3.24857e-05	-1.3217	4.52621e-07	TMEM52	40541
chr1_1963567_1964042	chr1	1963567	1964042	-1.30371	0.628681	-0.00783654	0.00146356	-1.22162	0.0113466	CFAP74	39794
chr1_1984474_1984679	chr1	1984474	1984679	2.37061	0.179545	-0.434778	0.543913	0.219864	0.326457	CFAP74	19157
chr1_1989053_1989375	chr1	1989053	1989375	-1.14198	0.574655	0.528517	0.475429	0.659759	0.636073	CFAP74	14461	GNB1	KLF9, ESR1, MAZ, ZIC1, NR1I2, FOXP2
chr1_2003586_2003986	chr1	2003586	2003986	0.349933	0.184405	1.0326	0.462128	-0.357657	0.549623	CFAP74	0
chr1_2019177_2019809	chr1	2019177	2019809	0.692961	0.217749	0.965737	0.00876572	-0.847128	0.813016	GABRD	0
chr1_2025701_2025933	chr1	2025701	2025933	1.38263	0.398555	-2.95812	0.606998	1.68815	0.0017352	GABRD	6376	GNB1	MAZ, WT1, HNF1A
chr1_2032220_2032670	chr1	2032220	2032670	-0.447153	0.85771	-0.0267933	0.525166	1.68545	0.00140977	GABRD	12895
chr1_2044816_2045141	chr1	2044816	2045141	-0.524375	0.0847392	-1.43416	0.146358	-0.251325	0.701672	PRKCZ	5328
chr1_2046523_2046766	chr1	2046523	2046766	-0.0965178	0.54956	0.318514	0.170755	-3.06589	8.91593e-11	PRKCZ	3703
chr1_2046962_2047827	chr1	2046962	2047827	1.76717	1.21981e-07	-0.0955854	0.127418	-2.08099	9.47976e-22	PRKCZ	2642	CFAP74	KLF9, POU5F1, SOX4, KLF5, MAZ, WT1, HNF4A, FOXA2, FOXA1, THRB
chr1_2049505_2050744	chr1	2049505	2050744	0.446146	0.000130317	-0.456877	0.445666	-0.433495	0.000547605	PRKCZ	0	PRKCZ	KLF9, ESR1, KLF6, E2F5, TCF3, KLF5, MAZ, ZIC1, ZIC4, WT1, RORC
chr1_2088358_2088749	chr1	2088358	2088749	3.84344	0.00249823	3.33899	0.235776	1.08781	0.0566687	PRKCZ	37887
chr1_2091488_2092581	chr1	2091488	2092581	1.18787	1.26725e-10	0.635569	9.40968e-05	-1.76297	4.78258e-15	PRKCZ	41017	CFAP74	E2F5, KLF5, MAZ, ZIC1, ZIC4, RUNX2, ZBTB7C, PRDM6, WT1, NR1I2
chr1_2093102_2093428	chr1	2093102	2093428	2.08431	0.00669698	-0.892514	0.662857	-1.61353	0.00124108	PRKCZ	42631
chr1_2103480_2103832	chr1	2103480	2103832	1.83958	0.000520398	-1.06486	0.54044	-0.918356	0.00261536	PRKCZ	53009
chr1_2104359_2105561	chr1	2104359	2105561	1.13683	8.24151e-16	-0.0240016	0.0825724	0.11981	0.7903	PRKCZ	53888	PRKCZ	ESR1, TBX4, KLF5, MAZ, NR5A1, ONECUT2, FOXA1, ONECUT1, FOXA3, TBX5
chr1_2105971_2106348	chr1	2105971	2106348	1.52648	6.42177e-05	-0.384065	0.242698	1.83975	5.42567e-06	PRKCZ	55500	PRKCZ	LEF1
chr1_2116066_2116343	chr1	2116066	2116343	1.09933	0.0768438	-2.47193	1	4.4108	0.000257206	PRKCZ	65595
chr1_2132386_2132773	chr1	2132386	2132773	3.72957	1.12555e-05	1.53078	8.17325e-05	1.95579	1.05489e-05	FAAP20	79946
chr1_2132866_2133784	chr1	2132866	2133784	1.58468	3.07892e-20	3.06159	8.46405e-39	1.89592	9.72301e-28	FAAP20	78935
chr1_2134462_2135167	chr1	2134462	2135167	1.66918	1.00477e-22	0.430914	0.000103723	0.132388	0.899602	FAAP20	77552	PRKCZ, MORN1	TCF3, MAZ, RORC, FOXA2, FOXA1, CREB3L3
chr1_2137457_2137876	chr1	2137457	2137876	3.02839	1.70056e-09	-0.699603	0.267773	-0.358669	0.054745	FAAP20	74843
chr1_2138108_2138471	chr1	2138108	2138471	2.66054	1.90866e-09	0.654618	0.0101864	1.97271	8.43627e-06	FAAP20	74248	PRKCZ	ESR1, SOX4, KLF5, MAZ, WT1
chr1_2139847_2140304	chr1	2139847	2140304	2.35068	3.89839e-07	1.71529	0.00314367	2.32884	1.95599e-12	FAAP20	72415	PRKCZ	KLF5, RUNX2, LEF1, HNF4A, HNF4G, MYCN
chr1_2160094_2161299	chr1	2160094	2161299	3.70504	0.000807023	-2.09496	0.494634	3.40174	3.40245e-19	FAAP20	51420	PRKCZ	KLF9, ESR1, KLF6, SOX4, KLF5, MAZ, RUNX2, WT1
chr1_2174170_2174591	chr1	2174170	2174591	-0.0825795	0.0130712	-0.609603	0.33399	0.46649	0.631917	FAAP20	38128
chr1_2189135_2190309	chr1	2189135	2190309	-0.113258	0.218909	0.249801	0.268454	-0.39902	4.4668e-05	FAAP20	22410
chr1_2194457_2195515	chr1	2194457	2195515	0.109825	0.536944	0.311982	5.66057e-05	0.579132	0.039888	FAAP20	17204	PLCH2	KLF6, IKZF1, E2F5, BCL11A, KLF5, MAZ, ZIC1, ZBTB7C, WT1, HNF4A, HNF4G, MYCN
chr1_2199231_2199626	chr1	2199231	2199626	0.0591495	1	1.56945	3.39656e-05	0.125854	0.846229	FAAP20	13093
chr1_2204630_2205443	chr1	2204630	2205443	-0.591242	0.00531198	0.208176	6.47399e-07	0.998882	1.73379e-11	FAAP20	7276	SKI	KLF9, KLF6, E2F5, KLF5, MAZ, ZIC1, WT1, HEY2
chr1_2206798_2208899	chr1	2206798	2208899	0.282767	0.589302	-0.0352856	0.165706	-0.00832221	0.109208	FAAP20	3820	PRKCZ, MORN1, PEX10	KLF9, ESR1, KLF6, E2F5, BCL11A, KLF5, MAZ, ZIC1, ZIC4, NR5A1, PRDM6, HNF1A, RORC, MYCN
chr1_2212800_2213052	chr1	2212800	2213052	0.00474141	0.120307	1.29387	0.002973	2.1049	2.06758e-08	FAAP20	79
chr1_2213742_2214391	chr1	2213742	2214391	0.857539	3.39831e-05	-1.07461	0.643016	2.99681	1.06393e-15	FAAP20	1021
chr1_2214681_2215269	chr1	2214681	2215269	1.46383	1.5293e-06	0.0686377	0.00152323	0.403063	0.50688	FAAP20	1960
chr1_2219983_2220358	chr1	2219983	2220358	0.502063	0.147681	-1.35974	0.774953	-2.76405	5.1591e-06	FAAP20	7262	PEX10	ESR1, CEBPD, CEBPB, NR5A1, PRDM6
chr1_2227131_2228309	chr1	2227131	2228309	-0.365802	0.116116	-0.141767	0.494946	0.343324	0.0589143	SKI	385
chr1_2231733_2232392	chr1	2231733	2232392	-0.94017	0.946484	-0.755571	0.697921	0.818077	0.0757334	SKI	3037
chr1_2234437_2235017	chr1	2234437	2235017	-0.637211	0.197348	-1.10055	0.0227653	-1.56167	1.54349e-09	SKI	5741
chr1_2238494_2238807	chr1	2238494	2238807	-1.50898	0.0604827	-0.786263	0.207362	-1.01424	0.000110598	SKI	9798
chr1_2240115_2240563	chr1	2240115	2240563	-0.979698	0.148748	-2.27857	0.00332329	-2.18785	5.51438e-07	SKI	11419
chr1_2247804_2248925	chr1	2247804	2248925	-1.29017	0.000162569	-0.106104	0.301368	-1.96042	1.96534e-17	SKI	19108
chr1_2250524_2251181	chr1	2250524	2251181	-1.25263	0.0157113	-0.814424	0.115604	-1.53255	7.62012e-12	SKI	21828
chr1_2259046_2259759	chr1	2259046	2259759	1.38108	0.38146	1.86919	0.000180741	-0.835426	0.00468823	SKI	30350
chr1_2270019_2270923	chr1	2270019	2270923	1.36605	0.0454899	0.06332	0.0155189	-1.20985	2.51546e-06	SKI	41323
chr1_2279267_2279503	chr1	2279267	2279503	-1.12333	0.479377	-0.666214	0.625503	1.93205	0.608099	SKI	50571
chr1_2279814_2280211	chr1	2279814	2280211	-0.915277	1	-1.75682	0.0725549	-1.93266	0.00659253	SKI	51118
chr1_2283819_2285305	chr1	2283819	2285305	0.972323	0.00182192	-1.47428	0.0162604	-2.07944	1.02791e-19	SKI	55123
chr1_2292953_2293152	chr1	2292953	2293152	-2.08824	0.835289	0.0372362	0.653176	-0.347284	0.82357	SKI	64257
chr1_2297957_2298294	chr1	2297957	2298294	0.382759	0.112017	-0.950061	0.464283	-2.16361	0.00446856	SKI	69261
chr1_2299112_2299540	chr1	2299112	2299540	0.289104	0.937915	-0.895064	0.151526	-0.112606	0.272875	SKI	70416
chr1_2311492_2311791	chr1	2311492	2311791	0.850691	0.579585	0.56435	0.0302778	-0.413101	0.789622	MORN1	79915
chr1_2313079_2313279	chr1	2313079	2313279	-0.27487	0.482466	-0.111561	0.444558	1.43441	0.00281574	MORN1	78427	SKI
chr1_2314126_2315387	chr1	2314126	2315387	0.360505	0.0140539	1.11694	1.19377e-11	0.669681	0.001707	MORN1	76319
chr1_2320817_2321094	chr1	2320817	2321094	2.66911	0.049475	4.19109	0.114542	-0.215782	1	MORN1	70612
chr1_2322177_2322742	chr1	2322177	2322742	0.359499	0.0313839	0.194504	0.0162477	0.66081	0.050919	MORN1	68964
chr1_2330036_2330443	chr1	2330036	2330443	-1.12592	0.85593	1.27037	0.677163	2.57517	4.65708e-05	MORN1	61263
chr1_2330719_2331230	chr1	2330719	2331230	-0.847328	0.372184	2.01347	0.00290319	2.19984	5.34974e-08	MORN1	60476
chr1_2347427_2348214	chr1	2347427	2348214	-0.398086	0.738768	-1.41922	0.268876	-0.24497	0.454312	MORN1	43492
chr1_2360593_2361389	chr1	2360593	2361389	1.89403	0.0337549	-3.74797	0.183271	3.10039	3.16825e-11	MORN1	30317
chr1_2375406_2376104	chr1	2375406	2376104	0.172853	0.00089886	-1.34282	0.283124	-2.59742	5.20134e-06	MORN1	15602
chr1_2381748_2382079	chr1	2381748	2382079	0.249904	0.819009	-0.570725	0.219879	0.69736	0.19092	MORN1	9627
chr1_2387151_2387641	chr1	2387151	2387641	2.56375	0.00140191	-1.75331	0.652306	3.579	4.13999e-13	MORN1	4065
chr1_2391020_2392390	chr1	2391020	2392390	-0.208075	0.502396	0.137477	0.044705	0.264082	0.256601	MORN1	0	PLCH2	KLF9, KLF6, E2F5, KLF5, MAZ, ZIC1, ZIC4, ZBTB7C, WT1
chr1_2393569_2393863	chr1	2393569	2393863	0.447278	0.464504	-2.39693	0.0647407	-3.79232	3.75312e-06	RER1	1793
chr1_2404965_2405394	chr1	2404965	2405394	-0.425702	0.00195838	1.32652	0.17239	2.43186	2.83703e-11	PEX10	8402
chr1_2408889_2409149	chr1	2408889	2409149	0.544304	0.0863094	1.32291	0.145826	3.70015	3.27533e-14	PEX10	4647
chr1_2411848_2413638	chr1	2411848	2413638	-0.0867502	0.941751	-0.0228285	0.115302	0.0234383	0.317441	PEX10	158	PLCH2	KLF9, KLF6, E2F5, TBX4, TCF3, KLF5, MAZ, ZIC1, ZIC4, WT1, CREB3L3, TBX5
chr1_2414222_2414611	chr1	2414222	2414611	0.111402	0.721416	0.383969	0.248216	0.0870132	0.200616	PEX10	424
chr1_2427712_2428305	chr1	2427712	2428305	-1.31033	0.720167	-0.214121	0.175872	-0.622178	0.142116	PLCH2	1731
chr1_2430526_2430796	chr1	2430526	2430796	2.18671	0.179545	-0.87683	0.835561	0.391499	1	PLCH2	4545
chr1_2449677_2449876	chr1	2449677	2449876	-0.218477	0.116116	-0.0376954	1	2.30567	0.224744	PLCH2	23696
chr1_2459788_2460189	chr1	2459788	2460189	-1.7642	0.220943	-0.513617	0.751593	-0.189139	1	PLCH2	33807
chr1_2474876_2475318	chr1	2474876	2475318	-1.32328	0.0130433	-1.53486	0.834857	2.56906	0.00167458	PLCH2	48895
chr1_2477970_2478428	chr1	2477970	2478428	0.471323	0.0996251	-2.45652	0.0322525	-3.05958	1.29375e-06	PANK4	48199
chr1_2485962_2486317	chr1	2485962	2486317	-1.60454	0.714674	1.84668	1	-0.819755	0.0944312	PANK4	40310
chr1_2491023_2491222	chr1	2491023	2491222	-2.41597	0.780495	2.10926	0.0534223	0.174759	0.718672	PANK4	35405
chr1_2493539_2493859	chr1	2493539	2493859	0.386233	0.764278	-1.39583	0.855659	-1.3569	0.395147	PANK4	32768
chr1_2494303_2494569	chr1	2494303	2494569	-3.3264	3.82897e-05	-0.94628	0.0141089	-2.06268	0.015588	PANK4	32058
chr1_2504738_2504937	chr1	2504738	2504937	0.468881	1	-0.522671	0.498162	1.73998	0.146328	PANK4	21690
chr1_2520940_2521591	chr1	2520940	2521591	2.65552	7.54046e-06	0.161137	0.743761	3.90412	1.78534e-31	PANK4	5036
chr1_2525849_2526818	chr1	2525849	2526818	-0.0758127	0.451715	0.149836	0.0079427	0.0795289	0.978518	PANK4	0	TNFRSF14	AHRR, KLF6, AHR, E2F5, KLF5, MAZ, ZIC1, WT1
chr1_2529067_2529591	chr1	2529067	2529591	-1.23959	1.9306e-05	-1.24531	0.294744	-0.497671	0.016418	HES5	653
chr1_2544696_2545128	chr1	2544696	2545128	1.03492	0.0405869	0.430573	0.788972	1.63954	6.92678e-05	TNFRSF14	10510
chr1_2545797_2547302	chr1	2545797	2547302	-0.701914	0.00234092	0.21759	0.00398067	-0.504657	0.00155187	TNFRSF14	8336	PLCH2, TNFRSF14	KLF9, AHRR, KLF6, AHR, BCL11A, TCF3, KLF5, MAZ, ZIC1, ZIC4, WT1, NR1I2, MYCN
chr1_2547882_2548483	chr1	2547882	2548483	-0.500635	0.376653	-0.130216	0.0705797	-1.17416	1.74731e-06	TNFRSF14	7155	PLCH2, TNFRSF14	KLF9, BCL11A, KLF5, MAZ, PRDM6
chr1_2548598_2549023	chr1	2548598	2549023	-1.42702	7.96554e-07	-0.0601903	0.737761	-0.950529	5.56906e-07	TNFRSF14	6615	PLCH2, TNFRSF14	PRDM6, WT1, MYCN
chr1_2555328_2557705	chr1	2555328	2557705	0.363564	2.44361e-09	0.00542509	0.0230962	-0.72644	1.97835e-07	TNFRSF14	0	TNFRSF14	KLF9, ESR1, KLF6, HMGA2, BCL11A, TCF3, KLF5, MAZ, ZIC1, ZIC4, NR5A1, RUNX2, PRDM6, WT1, HNF4A, NR1I2, THRB, HNF4G, MYCN
chr1_2571274_2571608	chr1	2571274	2571608	3.2632	0.000211941	-0.897313	0.667358	-0.799103	0.00114435	LOC100996583	4863	TNFRSF14-AS1	LEF1, THRB, HNF4G
chr1_2575709_2576630	chr1	2575709	2576630	-1.08092	0.538281	-0.594283	0.390719	-2.68973	9.25721e-19	LOC100996583	9298
chr1_2576863_2577078	chr1	2576863	2577078	1.04759	0.0500803	-1.8364	0.223313	-1.89587	0.00989102	PRXL2B	9412
chr1_2577930_2578634	chr1	2577930	2578634	-1.50445	0.0604974	-0.175102	0.0284001	-1.76683	2.21059e-11	PRXL2B	7856	TNFRSF14	KLF9, BCL11A, SOX8, PRDM6, WT1
chr1_2585303_2587403	chr1	2585303	2587403	-0.16958	1	0.0457083	0.165706	-0.0812966	0.670672	PRXL2B	0	TNFRSF14	KLF9, AR, AHRR, KLF6, AHR, E2F5, KLF5, MAZ, ZIC1, ZIC4, ZBTB7C, PRDM6, WT1, HEY2, MYCN
chr1_2594043_2594438	chr1	2594043	2594438	1.40983	0.220762	0.323345	0.0321409	-0.164031	0.761116	PRXL2B	7551
chr1_2629015_2629214	chr1	2629015	2629214	0.550378	0.276408	-2.151	0.793051	-0.573148	0.4461	MMEL1	3775
chr1_2631385_2631924	chr1	2631385	2631924	-1.01339	0.0378863	-0.222301	0.0290761	0.505955	0.0590132	MMEL1	1065
chr1_2633509_2634240	chr1	2633509	2634240	1.4197	0.0875358	-0.175611	0.23687	1.28626	0.00444497	MMEL1	518
chr1_2642155_2643500	chr1	2642155	2643500	0.768757	0.00483321	-0.263993	0.0133445	-0.402261	0.0093572	MMEL1	9164	PLCH2	AR, KLF6, E2F5, KLF5, MAZ, ZIC1, WT1
chr1_2645126_2645452	chr1	2645126	2645452	1.46459	0.366844	-0.27753	0.792667	1.45429	0.00073852	MMEL1	12135
chr1_2652143_2652404	chr1	2652143	2652404	-1.41248	0.521256	-1.73457	0.363332	0.150012	0.895484	MMEL1	19152
chr1_2652841_2654755	chr1	2652841	2654755	-0.814421	0.825399	-0.897528	0.0202796	0.247023	0.0250571	MMEL1	19850
chr1_2655583_2655948	chr1	2655583	2655948	-0.147836	0.0885765	-2.26728	0.299366	-0.704821	0.34881	MMEL1	22592
chr1_2683863_2684349	chr1	2683863	2684349	1.35252	0.122227	-1.91826	0.514426	-0.714501	0.39658	MMEL1	50872
chr1_2687933_2688391	chr1	2687933	2688391	2.0951	0.0295246	-0.982786	0.649362	-0.685051	0.885026	MMEL1	54942
chr1_2821849_2822242	chr1	2821849	2822242	0.799564	0.387037	-0.123217	0.2152	1.02354	0.87097	TTC34	32093
chr1_2845059_2845258	chr1	2845059	2845258	-0.6027	0.661307			-0.468163	0.494283	TTC34	55303
chr1_2875814_2876236	chr1	2875814	2876236	0.721204	0.18771	0.22312	0.269047	0.940357	0.184093	TTC34	86058
chr1_2900678_2900992	chr1	2900678	2900992	-0.861756	0.589683	-2.24084	0.535389	-0.59237	0.1336	TTC34	110922
chr1_2906088_2906447	chr1	2906088	2906447	-0.291159	0.252084	-2.5314	0.0888518	0.635568	0.1852	ACTRT2	115035
chr1_2922054_2922275	chr1	2922054	2922275	-1.58208	0.400206	0.073227	0.61648	-0.766353	0.0155656	ACTRT2	99207
chr1_2962787_2963003	chr1	2962787	2963003	0.87715	0.15444	-0.841903	1	-1.02692	0.127695	ACTRT2	58479
chr1_2968348_2968933	chr1	2968348	2968933	1.741	0.101073	1.64994	1.89945e-05	-1.47057	0.0270077	ACTRT2	52549
chr1_2985265_2985499	chr1	2985265	2985499	-0.239789	0.426633	-1.10702	0.444558	2.97493	0.00975934	ACTRT2	35983
chr1_3012128_3012827	chr1	3012128	3012827	1.25257	0.00575407	0.62619	0.0888894	-0.176462	0.023539	ACTRT2	8655
chr1_3019215_3019512	chr1	3019215	3019512	-2.03714	0.428908	2.57968	0.000402596	-0.761771	0.0396492	ACTRT2	1970
chr1_3062310_3063861	chr1	3062310	3063861	0.979826	2.64631e-07	-0.698388	0.879957	-1.44046	5.88204e-07	LINC00982	4575	PRDM16	KLF9, KLF6, IKZF1, E2F5, KLF5, MAZ, ZIC1, TWIST1, LEF1, WT1, FOXA3
chr1_3069031_3070954	chr1	3069031	3070954	0.669806	8.47403e-11	-0.164934	0.00923832	-1.14935	4.74405e-16	PRDM16	0	PRDM16	ESR1, HMGA2, E2F5, BCL11A, KLF5, MAZ, WT1, HNF4A, THRB, HNF4G
chr1_3079355_3079557	chr1	3079355	3079557	1.47854	0.220655	2.42982	0.00687334	-0.571898	0.0851945	PRDM16	10186
chr1_3079686_3080156	chr1	3079686	3080156	3.68201	0.000353451	1.86911	0.00465971	-1.15816	0.0018053	PRDM16	10517
chr1_3100985_3101299	chr1	3100985	3101299	-1.52738	0.82631	-0.521093	0.157556	-1.93937	0.00394622	PRDM16	31816
chr1_3105056_3105917	chr1	3105056	3105917	1.80115	0.00301507	0.778116	1.88922e-05	-0.555593	0.0758364	PRDM16	35887
chr1_3113343_3113642	chr1	3113343	3113642	2.27102	0.00658844	3.26164	6.5846e-06	0.649879	1	PRDM16	44174
chr1_3114721_3115833	chr1	3114721	3115833	0.280899	0.0140669	0.637846	7.41849e-05	-4.0841	1.61202e-16	PRDM16	45552	PRDM16	ESR1, KLF5, MAZ, TWIST1, WT1, HNF4A, THRB, HNF4G
chr1_3121450_3121676	chr1	3121450	3121676	0.787851	0.0149304	0.371764	0.000660605	-2.26354	0.000684331	PRDM16	52281	PRDM16	TWIST1, HNF4A, THRB
chr1_3124270_3124498	chr1	3124270	3124498	-1.44678	0.661307	-0.47696	0.146812	-1.89101	0.0593305	PRDM16	55101
chr1_3125451_3126430	chr1	3125451	3126430	1.45667	0.00120084	1.24552	4.34166e-05	-2.47411	2.1738e-09	PRDM16	56282	PRDM16	TCF3, ALX3, MAZ, FOXA2, MIXL1
chr1_3132384_3132744	chr1	3132384	3132744	-0.530839	0.0600997	2.91911	1.006e-06	-0.897175	0.0804893	PRDM16	63215
chr1_3133810_3134015	chr1	3133810	3134015	3.19365	0.00249823	1.60231	0.000176652	-1.01829	0.0757651	PRDM16	64641
chr1_3170162_3171610	chr1	3170162	3171610	0.47209	3.86446e-06	0.615551	5.68286e-10	-0.111927	0.00876452	PRDM16	100993
chr1_3183188_3183714	chr1	3183188	3183714	-0.0239498	0.136509	3.43773	3.1032e-10	-2.72505	3.97751e-06	PRDM16	114019
chr1_3187916_3188829	chr1	3187916	3188829	2.27242	8.59756e-09	0.351572	1.78716e-10	-2.36029	3.65022e-08	PRDM16	118747	PRDM16	KLF9, ESR1, KLF5, NR5A1, RUNX2, PRDM6, FOXA2, FOXA1, FOXA3
chr1_3192332_3192721	chr1	3192332	3192721	-0.333148	0.0339503	0.697004	1.31207e-05	-3.20069	3.12354e-06	PRDM16	123163	PRDM16	KLF9, CEBPD, KLF6, CEBPB, NR1H4, KLF5, WT1, HNF4G
chr1_3192854_3193222	chr1	3192854	3193222	2.39724	0.00631858	1.36443	0.00298637	-1.93596	0.00108888	PRDM16	123685
chr1_3197526_3198227	chr1	3197526	3198227	-0.379608	0.000170537	0.767774	4.98346e-08	-1.1367	2.24018e-05	PRDM16	128357	PRDM16	HLF, NFIL3, E2F5, KLF5, MAZ, RUNX2, WT1
chr1_3198867_3199224	chr1	3198867	3199224	3.85573	0.00543127	3.34771	1.60586e-05	-0.970632	0.0242645	PRDM16	129698
chr1_3218695_3219093	chr1	3218695	3219093	0.841438	0.000167115	-0.162373	0.0566581	-4.25831	8.50625e-12	PRDM16	149526	PRDM16	HDX
chr1_3219262_3219945	chr1	3219262	3219945	-0.10594	0.00881982	0.136646	0.000912894	-4.32698	5.53191e-35	PRDM16	150093	PRDM16	ZSCAN23, KLF5, MAZ, WT1, HNF1A
chr1_3221935_3222733	chr1	3221935	3222733	1.66949	1.23622e-16	0.411497	5.10919e-07	-4.54656	4.05397e-30	PRDM16	152766	PRDM16	KLF9, ESR1, KLF6, BCL11A, TCF3, KLF5, MAZ, NR5A1, RUNX2, RORC, FOXA2, FOXA1, FOXA3
chr1_3229037_3229735	chr1	3229037	3229735	-0.90845	0.00918174	1.43513	0.000957793	0.683809	0.17786	PRDM16	159868
chr1_3237572_3238796	chr1	3237572	3238796	1.1993	1.72698e-08	1.42016	1.50121e-11	-1.47	1.42308e-14	PRDM16	168403	PRDM16	KLF9, AR, POU5F1, KLF6, IKZF1, LCOR, BCL11A, ZSCAN23, KLF5, MAZ, WT1, HNF4A, ONECUT2, FOXA2, FOXA1, ONECUT1, FOXA3, HNF4G, FOXP2
chr1_3244040_3244512	chr1	3244040	3244512	2.27152	2.55613e-05	1.22601	1.02511e-07	-1.6292	2.92625e-06	PRDM16	174871	PRDM16	POU5F1, MAZ, FOXA1, FOXP2, GATA4
chr1_3249694_3251510	chr1	3249694	3251510	0.944196	5.00643e-13	-0.532165	0.0367485	-3.07715	7.37906e-22	PRDM16	180525	PRDM16	KLF9, ESR1, HDX, ALX3, KLF5, LHX1, MAZ, SOX12, ZIC1, HNF4A, RORC, THRB, HNF4G
chr1_3261095_3261964	chr1	3261095	3261964	1.80461	5.53608e-06	1.06738	1.39061e-08	-2.80348	3.5189e-12	PRDM16	191926	PRDM16	ESR1, POU5F1, BCL11A, KLF5, PRDM6, WT1, FOXA2, FOXA1, THRB
chr1_3270878_3271236	chr1	3270878	3271236	0.725816	0.00110828	-1.01978	0.38677	0.702783	0.0788617	ARHGEF16	183189
chr1_3272109_3272559	chr1	3272109	3272559	0.412044	0.0959404	2.32223	0.0014018	-2.21445	0.000434066	ARHGEF16	181866
chr1_3274919_3275149	chr1	3274919	3275149	-0.258863	0.309085	2.29589	0.0222858	-2.37843	0.00622985	ARHGEF16	179276
chr1_3283983_3284245	chr1	3283983	3284245	-0.111944	0.871956	0.381673	0.78225	-1.2906	0.0564849	ARHGEF16	170180
chr1_3285095_3285368	chr1	3285095	3285368	3.20679	0.0132543	1.60819	0.010811	-1.61896	0.11042	ARHGEF16	169057
chr1_3291846_3293592	chr1	3291846	3293592	2.62053	1.05229e-20	-0.240164	0.0180842	-1.50493	4.20979e-14	ARHGEF16	160833	PRDM16	E2F5, LHX1, ZIC1, RUNX2, LEF1, PRDM6, HEY2, MLXIPL, RORC, FOXA3, GATA4, MYCN
chr1_3304165_3304456	chr1	3304165	3304456	0.591301	0.738768	-0.458737	0.677163	1.59944	0.143258	ARHGEF16	149969
chr1_3312682_3313444	chr1	3312682	3313444	-0.440463	0.0224136	-1.18323	0.388175	3.71345	5.24973e-19	ARHGEF16	140981
chr1_3313631_3313957	chr1	3313631	3313957	0.389022	0.0207795	-0.891719	0.483104	-0.649839	0.52225	ARHGEF16	140468
chr1_3319952_3321013	chr1	3319952	3321013	1.59493	6.75833e-07	0.43153	0.000675347	-3.29227	3.93568e-31	ARHGEF16	133412
chr1_3322816_3323692	chr1	3322816	3323692	2.41819	3.68519e-17	-0.230753	0.388175	-3.49255	4.11898e-21	ARHGEF16	130733
chr1_3326795_3327058	chr1	3326795	3327058	-0.132315	0.000529601	4.63837	6.46557e-12	-1.67201	0.00573441	ARHGEF16	127367
chr1_3333807_3334401	chr1	3333807	3334401	2.6938	2.16091e-10	0.0191952	0.795839	-1.64955	8.15791e-08	ARHGEF16	120024
chr1_3334892_3335837	chr1	3334892	3335837	0.352522	2.88987e-10	0.136443	0.072622	-0.597679	0.00174335	ARHGEF16	118588
chr1_3338313_3338940	chr1	3338313	3338940	2.04795	2.02534e-11	-0.368858	0.751593	-2.1188	2.90119e-08	ARHGEF16	115485
chr1_3340209_3341259	chr1	3340209	3341259	1.83678	5.02583e-13	0.252145	2.16931e-06	-1.30592	4.60935e-15	ARHGEF16	113166
chr1_3348302_3348779	chr1	3348302	3348779	1.86863	8.37197e-07	0.783203	0.00285345	1.64418	5.36237e-07	ARHGEF16	105646
chr1_3349106_3349594	chr1	3349106	3349594	5.82631	1.02716e-09	0.497539	0.00446143	-0.315863	0.197488	ARHGEF16	104831
chr1_3350348_3351110	chr1	3350348	3351110	2.1161	2.56592e-11	-0.0245714	0.118568	-0.399378	0.0522801	ARHGEF16	103315
chr1_3352435_3352985	chr1	3352435	3352985	1.29474	0.00132054	1.46921	0.010153	2.81372	5.03747e-14	ARHGEF16	101440
chr1_3355923_3356131	chr1	3355923	3356131	2.6062	0.000284757	0.656309	0.0653223	-1.62583	0.00406299	ARHGEF16	98294
chr1_3356279_3356478	chr1	3356279	3356478	1.53266	0.00546281	0.130321	0.136267	-2.60224	0.000607134	ARHGEF16	97947
chr1_3356661_3357058	chr1	3356661	3357058	2.09228	7.32117e-06	0.624117	0.000132414	-1.50276	4.97464e-08	ARHGEF16	97367
chr1_3357280_3357498	chr1	3357280	3357498	1.90367	0.00546011	0.27962	0.143664	-0.783192	0.0454202	ARHGEF16	96927
chr1_3366056_3366784	chr1	3366056	3366784	0.62284	0.0229206	-0.514666	0.0175928	-2.01514	0.012653	ARHGEF16	87641
chr1_3392853_3394081	chr1	3392853	3394081	0.742453	1.00738e-05	1.10616	3.468e-05	-1.4802	2.56132e-08	ARHGEF16	60344
chr1_3409827_3410459	chr1	3409827	3410459	1.20064	2.9706e-05	-0.684412	0.0543128	-0.577854	0.0424617	ARHGEF16	43966
chr1_3422869_3423825	chr1	3422869	3423825	4.38193	1.32884e-17	0.314129	0.0786947	-2.20164	8.33715e-17	ARHGEF16	30600
chr1_3424397_3424979	chr1	3424397	3424979	-0.192871	0.0161295	0.250433	0.0098885	-0.849771	0.0102013	ARHGEF16	29446
chr1_3441287_3441678	chr1	3441287	3441678	1.15453	0.252084	0.49775	0.00688159	-1.44428	0.395153	ARHGEF16	12747
chr1_3443747_3444211	chr1	3443747	3444211	-0.983303	0.116116	2.69888	0.165706	1.84792	0.00639241	ARHGEF16	10214
chr1_3453175_3453563	chr1	3453175	3453563	-0.043388	0.352301	0.511066	0.000114323	-0.235298	0.0667044	ARHGEF16	862
chr1_3454009_3455126	chr1	3454009	3455126	-0.45551	0.264931	0.423239	1.64129e-05	-0.0639514	0.277343	ARHGEF16	0
chr1_3456795_3457016	chr1	3456795	3457016	0.490048	0.00134756	3.70593	1.25764e-06	-1.09155	0.0165621	ARHGEF16	2368
chr1_3459792_3460963	chr1	3459792	3460963	-0.00304873	2.20982e-05	0.664173	0.00228928	1.84674	1.73072e-11	ARHGEF16	5365
chr1_3470992_3472122	chr1	3470992	3472122	1.81165	1.14034e-07	2.84616	2.71492e-18	0.336499	0.658991	ARHGEF16	16565
chr1_3479837_3480710	chr1	3479837	3480710	-0.432761	0.987262	-0.234619	0.693594	-0.0756407	0.0382848	ARHGEF16	25410
chr1_3483744_3484146	chr1	3483744	3484146	-0.352565	0.218609	-0.190765	0.0293966	0.09546	0.104771	ARHGEF16	29317
chr1_3491068_3491537	chr1	3491068	3491537	-0.784927	0.877376	1.89593	0.145637	0.799999	0.886087	ARHGEF16	36641
chr1_3501912_3502395	chr1	3501912	3502395	-1.38979	1	0.8094	0.19598	-0.759143	0.535604	ARHGEF16	47485
chr1_3530866_3531682	chr1	3530866	3531682	-0.125875	0.208694	0.446519	0.00642073	0.960792	0.712268	MIR551A	29107
chr1_3565282_3565507	chr1	3565282	3565507	-0.299145	1	-1.3802	0.630161	-0.225736	0.636073	MIR551A	4491
chr1_3590717_3590943	chr1	3590717	3590943	-0.105436	1	0.140331	0.193521	-0.0441474	0.604664	MEGF6	20551
chr1_3611226_3611883	chr1	3611226	3611883	1.27132	0.0122458	2.22695	6.96703e-08	0.938637	0.586692	MEGF6	0
chr1_3618842_3619281	chr1	3618842	3619281	0.648297	0.367721	-0.184608	0.00836527	0.308865	0.542557	TPRG1L	5720
chr1_3624127_3625802	chr1	3624127	3625802	-0.430875	0.853307	-0.227963	0.140591	0.105732	0.807654	TPRG1L	0
chr1_3649550_3650256	chr1	3649550	3650256	-0.751351	0.366844	-0.154924	0.0906215	0.00136829	0.0331493	TP73	2263
chr1_3652084_3652806	chr1	3652084	3652806	-0.416301	0.00786237	-0.19445	0.11579	-0.383853	0.0371306	TP73	0
chr1_3668643_3669238	chr1	3668643	3669238	-0.513374	0.676129	-0.210224	0.800929	-0.934839	3.8925e-05	WRAP73	15881	LINC01134	ESR1, TCF3, KLF5, MAZ, HEY2, HNF4A, RORC, HNF4G
chr1_3683953_3684332	chr1	3683953	3684332	0.0431135	0.426675	-0.445518	1	-1.00916	0.848069	WRAP73	31191
chr1_3695477_3695952	chr1	3695477	3695952	0.995653	0.0882803	-1.12201	0.0809523	-0.0381531	0.536286	WRAP73	42715
chr1_3718003_3718352	chr1	3718003	3718352	-0.322652	0.54784	2.18521	0.00112242	0.453014	0.816366	TP73-AS1	28983
chr1_3724444_3724711	chr1	3724444	3724711	0.461557	0.514112	-1.58289	0.388205	1.41248	0.392797	TP73-AS1	22624
chr1_3733039_3734242	chr1	3733039	3734242	0.142536	0.000828604	0.65203	1.02913e-07	-1.35831	1.98651e-07	TP73-AS1	13093
chr1_3739858_3740371	chr1	3739858	3740371	-1.77604	0.0619624	0.607124	0.268237	-2.25966	1.16339e-05	TP73-AS1	6964
chr1_3746589_3747627	chr1	3746589	3747627	0.226533	0.0342115	-0.0249243	0.0032052	-0.32882	0.146052	TP73-AS1	0
chr1_3762665_3762925	chr1	3762665	3762925	-0.321201	1	-2.09735	0.751593	-2.69816	0.0140264	SMIM1	9862
chr1_3771562_3771865	chr1	3771562	3771865	2.18599	1.70008e-06	1.14635	2.57716e-06	1.98664	6.53443e-05	SMIM1	922
chr1_3772037_3772910	chr1	3772037	3772910	1.14766	3.94125e-08	0.732883	7.27939e-09	0.0994058	0.618283	SMIM1	0
chr1_3775169_3776213	chr1	3775169	3776213	1.16372	4.08325e-08	1.03302	3.77954e-09	-0.873578	4.41051e-09	SMIM1	2380	SMIM1	KLF9, KLF6, KLF5, MAZ, WT1, HNF4A
chr1_3784997_3785689	chr1	3784997	3785689	1.81721	0.00562493	1.41186	0.000236216	-0.253341	0.133403	LRRC47	10814
chr1_3787221_3787511	chr1	3787221	3787511	-0.903684	0.15444	-1.34515	0.23646	2.73492	0.0272994	LRRC47	8992
chr1_3795612_3796986	chr1	3795612	3796986	0.0546725	0.623942	0.421432	0.00149531	0.0494417	0.173283	LRRC47	0
chr1_3801483_3801696	chr1	3801483	3801696	-1.94265	0.453282	1.90554	0.0908116	-1.14916	0.395153	LRRC47	4978
chr1_3811308_3811729	chr1	3811308	3811729	3.69166	0.0150497	1.1223	0.0256857	1.17629	0.026234	LRRC47	14803
chr1_3846650_3846950	chr1	3846650	3846950	0.372465	1	2.29135	0.00922427	-1.41845	0.127509	CEP104	10263
chr1_3856569_3857995	chr1	3856569	3857995	-0.0400899	1	0.118139	0.00244658	-0.208451	0.0244834	CEP104	0
chr1_3899988_3901595	chr1	3899988	3901595	-0.350315	0.0600997	0.256924	3.67802e-06	0.283712	0.0302587	C1orf174	0
chr1_3903136_3903485	chr1	3903136	3903485	0.143085	0.0047318	0.251602	5.1901e-05	-1.06095	4.61633e-06	LINC01134	2763	SMIM1	ESR1, RUNX2, WT1
chr1_3907105_3907440	chr1	3907105	3907440	-0.551079	0.00631858	-0.690798	0.837361	2.30655	0.00041555	LINC01134	6732
chr1_3910677_3911150	chr1	3910677	3911150	1.25329	0.00086422	-1.03364	0.444558	1.04433	0.0259388	LINC01134	10304
chr1_3922258_3922457	chr1	3922258	3922457	0.163308	0.661307	1.43897	0.103531	-0.991061	0.718672	LINC01346	18107
chr1_3942456_3943376	chr1	3942456	3943376	2.26985	6.66119e-05	-1.28864	0.0587764	-0.74156	0.00510545	LINC01346	1890
chr1_3943571_3943857	chr1	3943571	3943857	-0.0768834	0.116116	0.988554	0.418743	3.17476	0.00164165	LINC01346	3005
chr1_3954125_3954528	chr1	3954125	3954528	1.94804	0.0758648	0.986905	0.792667	0.833184	0.0187411	LINC01346	13559
chr1_3963303_3963908	chr1	3963303	3963908	0.10091	0.00997658	-3.86608	0.325095	3.49131	1.98693e-12	LINC01346	22737	CEP104	ESR1, NR5A1, HNF4A, FOXA2, FOXA1, FOXA3
chr1_3971360_3972349	chr1	3971360	3972349	0.273689	0.038076	1.08567	0.594193	4.44945	2.19366e-14	LINC01346	30794
chr1_3978927_3979253	chr1	3978927	3979253	1.10837	0.519151	0.865911	0.193521	2.62701	1.37372e-05	LINC01346	38361
chr1_3982094_3982392	chr1	3982094	3982392	-1.30742	0.589411	-0.00255017	0.751593	3.13423	1.35645e-05	LINC01346	41528
chr1_4082091_4082304	chr1	4082091	4082304	0.820564	0.15444	-1.98189	0.751593	2.02642	0.0243769	LINC01346	141525
chr1_4083364_4084493	chr1	4083364	4084493	0.0240195	0.0549005	-1.2472	0.000776169	-2.3041	1.33154e-11	LINC01346	142798	LINC01134	HLF, HDX, LCOR, NFIL3, SOX4, SOX12, PRDM6, ONECUT2, FOXA2, FOXA1, ONECUT1, CREB3L3, FOXA3, GATA4
chr1_4108742_4108999	chr1	4108742	4108999	2.35383	0.0758648	-1.30526	1	2.60713	0.00542322	LINC01346	168176
chr1_4113916_4114115	chr1	4113916	4114115	0.30285	0.276408	-1.72998	0.041127	-2.34799	0.395153	LINC01346	173350
chr1_4150299_4150620	chr1	4150299	4150620	3.16796	0.0097198	2.79911	0.00477973	-0.458432	0.756851	LINC01346	209733
chr1_4155914_4156550	chr1	4155914	4156550	-0.044353	0.010057	1.21582	0.000590193	0.755669	0.64522	LINC01346	215348
chr1_4161415_4161981	chr1	4161415	4161981	0.848452	0.0602244	0.103355	0.0352976	1.13738	0.0942949	LINC01346	220849
chr1_4165771_4166054	chr1	4165771	4166054	2.91747	0.0320153	0.385899	0.444558	3.9258	0.000162383	LINC01346	225205
chr1_4172201_4172491	chr1	4172201	4172491	-0.0258381	0.309085	4.72957	0.0164548	-0.588417	0.824171	LINC01346	231635
chr1_4173169_4173608	chr1	4173169	4173608	1.25624	0.00636807	1.51607	0.0174963	1.77693	0.00629989	LINC01346	232603
chr1_4212963_4213523	chr1	4212963	4213523	1.6843	0.186474	3.75634	0.015788	3.60433	7.6586e-08	LINC01777	198503
chr1_4219816_4220153	chr1	4219816	4220153	0.479957	0.0044954	-0.296778	0.91657	-0.886957	0.363471	LINC01777	191873
chr1_4220769_4221427	chr1	4220769	4221427	1.08724	5.42541e-05	1.96591	0.0326212	1.70065	0.00141832	LINC01777	190599
chr1_4267056_4268188	chr1	4267056	4268188	3.27337	2.9654e-21	0.607486	1.90886e-06	1.04047	0.000415264	LINC01777	143838
chr1_4273684_4274071	chr1	4273684	4274071	4.74694	3.03995e-07	1.10897	0.00323554	1.71621	1.14262e-05	LINC01777	137955
chr1_4306811_4307704	chr1	4306811	4307704	-1.2197	0.164394	0.353826	0.00090203	0.598304	0.620782	LINC01777	104322
chr1_4322685_4323346	chr1	4322685	4323346	-0.244478	0.300181	-0.393622	0.14515	3.11091	7.55435e-08	LINC01777	88680
chr1_4361870_4362760	chr1	4361870	4362760	0.874924	0.00016747	0.825412	0.000632797	-0.290914	0.259076	LINC01777	49266
chr1_4371465_4372198	chr1	4371465	4372198	1.95979	0.0341652	0.334995	0.229094	-1.41768	0.0017644	LINC01777	39828
chr1_4379592_4380090	chr1	4379592	4380090	-3.82948	0.189075	-0.252217	0.65132	1.64493	0.0121365	LINC01777	31936
chr1_4380615_4381609	chr1	4380615	4381609	2.46162	9.70693e-05	-0.526298	0.444558	-2.39783	2.37946e-06	LINC01777	30417
chr1_4396581_4396806	chr1	4396581	4396806	-1.06454	1	0.46319	0.294744	2.06342	0.00412225	LINC01777	15220
chr1_4446604_4447082	chr1	4446604	4447082	2.34969	0.049475	0.6856	0.501955	1.79667	0.0171467	LINC01777	34576	AJAP1	MAZ, PRDM6, CXXC5
chr1_4447368_4447567	chr1	4447368	4447567	0.555504	0.426633	-0.190889	0.444558	-0.953692	1	LINC01777	35340
chr1_4462716_4463933	chr1	4462716	4463933	2.63866	1.77032e-05	0.00930429	0.0720878	3.00517	1.09349e-19	LINC01777	50688	AJAP1	AR, ESR1, KLF5, MAZ, RUNX2, WT1
chr1_4473758_4474774	chr1	4473758	4474774	0.640462	2.30302e-05	-0.130807	0.1103	3.90593	1.02723e-20	LINC01777	61730	AJAP1	AHRR, AHR, LHX1, MAZ, ZNF280A, LEF1, PRDM6, HNF1A, FOXA2, FOXA1, FOXP2
chr1_4480281_4480802	chr1	4480281	4480802	1.02582	0.0339503	-2.67435	1	3.81344	4.41731e-10	LINC01777	68253	AJAP1	KLF9, LCOR, SOX4, ZIC1, ZIC4, RUNX2, PRDM6
chr1_4489595_4489794	chr1	4489595	4489794	-1.0232	0.661307	0.724471	0.444558	0.692515	0.494283	LINC01777	77567
chr1_4494605_4494869	chr1	4494605	4494869	3.68162	0.0206198	2.8354	0.268237	2.27631	0.000610604	LINC01777	82577	AJAP1	KLF6, MAZ
chr1_4499581_4499938	chr1	4499581	4499938	2.40049	0.116116	-0.134987	0.444558	1.23009	0.0847359	LINC01777	87553
chr1_4509128_4509327	chr1	4509128	4509327	-0.608483	0.179545	-1.34172	0.677163	1.47749	0.0241348	LINC01777	97100
chr1_4510252_4510905	chr1	4510252	4510905	-0.52555	0.691413	-1.47183	0.751593	2.22163	9.30839e-10	LINC01777	98224	AJAP1	KLF9, HDX, TBX4, BCL11A, LEF1, ONECUT2, ONECUT1, TBX5
chr1_4517553_4517915	chr1	4517553	4517915	-1.29145	0.841339	1.37034	0.388175	4.76493	3.9119e-10	LINC01777	105525	AJAP1	ESR1, ZIC1, ZIC4, NR5A1
chr1_4529451_4530342	chr1	4529451	4530342	0.845353	0.136721	-0.907792	0.0367148	-2.71082	0.00392308	LINC01777	117423
chr1_4594356_4594596	chr1	4594356	4594596	-1.29567	0.738768	3.69982	0.00591862	-1.75799	0.0845753	AJAP1	60135
chr1_4611936_4612359	chr1	4611936	4612359	-1.32606	0.524864	-1.66482	0.444558	2.02991	4.24397e-05	AJAP1	42372	AJAP1	ESR1, NR1H4, BCL11A, KLF5, LHX1, MAZ, NR5A1, RORC
chr1_4637283_4638536	chr1	4637283	4638536	1.96769	6.09599e-05	-2.48842	0.388175	4.33647	3.42762e-25	AJAP1	16195	AJAP1	ESR1, HDX, NR1H4, E2F5, BCL11A, KLF5, MAZ, NR5A1, SOX8, ZNF280A, PRDM6, WT1, HEY2, THRB
chr1_4652595_4652794	chr1	4652595	4652794	2.72607	0.00169553	-1.9684	0.847168	5.60083	2.45648e-11	AJAP1	1937	AJAP1	KLF5, MAZ
chr1_4654399_4654763	chr1	4654399	4654763	2.42468	0.000136934	0.372459	0.20278	3.19169	5.92893e-17	AJAP1	0	AJAP1	KLF9, KLF6, KLF5, MAZ, ZIC1, ZIC4, ZBTB7C, WT1, CREB3L3
chr1_4656321_4656569	chr1	4656321	4656569	2.0752	0.00640552	0.669263	0.537279	3.26772	6.64862e-18	AJAP1	1588	AJAP1
chr1_4658592_4659252	chr1	4658592	4659252	4.48685	1.73991e-05	2.50768	0.165706	6.07014	3.96036e-19	AJAP1	3859	AJAP1	ESR1, IKZF1, TCF3, MAZ, LEF1, ZBTB7C, FOXA2, FOXA1, FOXA3, FOXP2
chr1_4673483_4673723	chr1	4673483	4673723	-4.44478	1	3.56037	0.0552836	0.598341	0.0931559	AJAP1	18750
chr1_4684827_4685086	chr1	4684827	4685086	-1.3996	1	-4.18647	0.268237	1.31483	0.00250521	AJAP1	30094	AJAP1	SOX4, SOX12
chr1_4705422_4705841	chr1	4705422	4705841	1.15414	0.051518	-0.663116	0.677163	2.60747	2.3975e-06	AJAP1	50689	AJAP1	ESR1, NR5A1, LEF1, MYCN
chr1_4709211_4709480	chr1	4709211	4709480	2.94719	0.276408	0.914759	0.792667	0.670905	0.188457	AJAP1	54478
chr1_4710673_4711523	chr1	4710673	4711523	0.0546471	0.000114671	3.07815	1.01652e-06	0.594637	0.219959	AJAP1	55940
chr1_4711582_4712052	chr1	4711582	4712052	0.880237	0.0149672	2.80912	0.0142621	3.61742	4.6323e-15	AJAP1	56849	AJAP1	MAZ, ZIC1, ZIC4
chr1_4713106_4713969	chr1	4713106	4713969	4.83302	2.15493e-05	0.0497209	0.677163	3.76495	2.02181e-15	AJAP1	58373	AJAP1	KLF9, SOX4, KLF5, PRDM6, WT1, CREB3L3, FOXA3
chr1_4743968_4744288	chr1	4743968	4744288	0.426946	0.116116	-2.796	0.193521	3.48071	3.15248e-11	AJAP1	89235	AJAP1	ESR1, TWIST2, RORC
chr1_4770667_4771311	chr1	4770667	4771311	3.99924	0.0205978	-1.13957	0.818269	2.98545	7.19483e-12	AJAP1	115934	AJAP1	KLF9, ESR1, KLF5, NR5A1, PRDM6, HNF4A, HNF4G
chr1_4796538_4797246	chr1	4796538	4797246	-0.735122	0.851919	-1.5943	0.543913	5.01009	3.1995e-07	AJAP1	141805	AJAP1	HDX, BCL11A, MAZ, RUNX2, ZNF280A, PRDM6, HNF4G
chr1_4825941_4826346	chr1	4825941	4826346	2.59979	0.0731331	0.383732	0.654111	2.05252	0.00145896	AJAP1	171208	AJAP1	KLF9, TBX4, KLF5, TBX5
chr1_4911095_4911683	chr1	4911095	4911683	-0.875499	0.221439	1.77713	0.0431295	-3.23259	0.000116081	AJAP1	256362
chr1_4944997_4945286	chr1	4944997	4945286	2.72031	1	-1.17782	0.751593	2.38638	0.00981419	AJAP1	290264
chr1_4963279_4963526	chr1	4963279	4963526	0.381469	0.22092			4.9956	1.11105e-05	AJAP1	308546
chr1_4966498_4966820	chr1	4966498	4966820	1.17952	0.049475	-2.2697	0.444558	3.03404	0.00538534	AJAP1	311765
chr1_4971089_4971288	chr1	4971089	4971288	1.03021	0.738768	-2.02114	0.444558	-2.88235	0.395153	AJAP1	316356
chr1_5184731_5184930	chr1	5184731	5184930	1.1943	0.426633	-1.20179	0.677163	-1.20403	1		379140
chr1_5345487_5346784	chr1	5345487	5346784	-1.94684	0.00021858	0.838741	2.46369e-07	-2.20392	1.1375e-08		217286
chr1_5368221_5368528	chr1	5368221	5368528	0.982664	0.0959404	1.26811	0.0369428	-4.19312	0.000551266		195542
chr1_5371329_5371623	chr1	5371329	5371623	3.64137	0.0239843	-1.2565	0.317149	1.5237	0.392768		192447
chr1_5375459_5375851	chr1	5375459	5375851	0.517215	0.116116	1.82418	0.0260042	-2.8253	0.036348		188219
chr1_5430398_5431359	chr1	5430398	5431359	2.06948	0.0295246	-0.951517	0.339071	0.524907	0.100511		132711
chr1_5493893_5494248	chr1	5493893	5494248	2.00297	0.306765	-2.33388	0.444558	1.07534	0.0453075		69822
chr1_5509801_5510129	chr1	5509801	5510129	-0.632949	0.600222	-0.29424	0.907441	0.469792	0.884742		53941
chr1_5513539_5514371	chr1	5513539	5514371	0.383582	0.0189348	-1.29858	0.0326683	-1.28525	0.0564769		49699
chr1_5514581_5514809	chr1	5514581	5514809	0.211404	0.260938	-0.677169	0.624571	1.32521	0.285399		49261
chr1_5551476_5551812	chr1	5551476	5551812	0.0591177	0.426633	-0.256356	1	-0.109041	1		12258
chr1_5586876_5587075	chr1	5586876	5587075	-3.36091	1	-2.76643	0.041127	-0.405014	1		22804
chr1_5597303_5598637	chr1	5597303	5598637	1.53392	3.84348e-13	-0.48786	0.000703693	0.634072	0.695176		33231
chr1_5620908_5621317	chr1	5620908	5621317	-0.208247	0.261379	-0.506638	0.179441	-0.51376	1		56836
chr1_5632338_5632733	chr1	5632338	5632733	1.70115	0.426633	-0.594105	0.751593	1.17077	0.718608		68266
chr1_5648368_5648694	chr1	5648368	5648694	-1.8774	0.780495	-1.39918	0.568345	-0.702868	0.718608		84296
chr1_5667805_5668212	chr1	5667805	5668212	0.600925	0.661307	-0.159945	0.792667	1.5399	0.000724516		103733
chr1_5684833_5685124	chr1	5684833	5685124	0.881962	0.252084	-1.12731	0.677163	2.79947	0.00261339		120761
chr1_5727747_5727949	chr1	5727747	5727949	-2.04015	0.738768	0.285415	0.444558	2.30394	0.036348	MIR4689	134791
chr1_5745797_5746268	chr1	5745797	5746268	0.587003	0.186874	-0.821047	0.698749	1.26794	0.0497431	MIR4689	116472
chr1_5758230_5758510	chr1	5758230	5758510	1.46	0.276408	-3.9924	0.165706	2.62277	0.00620947	MIR4689	104230
chr1_5761961_5762233	chr1	5761961	5762233	-0.229994	0.179545	-2.01946	0.0818992	-1.82274	0.151948	MIR4689	100507
chr1_5770914_5771578	chr1	5770914	5771578	6.08219	1.15957e-08	0.370839	0.213106	2.12698	2.83502e-14	MIR4689	91162
chr1_5773710_5774150	chr1	5773710	5774150	3.75114	2.1971e-05	3.01341	0.0234448	3.27071	3.41723e-18	MIR4689	88590
chr1_5780775_5781018	chr1	5780775	5781018	2.40856	0.116116	4.37401	0.0366769	-0.897304	0.604942	MIR4689	81722
chr1_5786838_5787169	chr1	5786838	5787169	3.08898	0.0959404	-0.544528	1	0.683937	0.228917	MIR4689	75571
chr1_5797725_5798570	chr1	5797725	5798570	2.45351	1.19785e-09	-1.05012	0.444558	2.48396	4.48137e-13	MIR4689	64170
chr1_5800539_5800994	chr1	5800539	5800994	4.29491	0.000154964	-1.88848	0.0105741	-0.961445	0.007011	MIR4689	61746
chr1_5810755_5811218	chr1	5810755	5811218	-2.14292	0.822495	-3.87593	0.000201334	0.0627662	0.887079	MIR4689	51522
chr1_5833403_5833743	chr1	5833403	5833743	3.85118	0.116116	1.45421	0.677163	2.42701	0.000296823	MIR4689	28997
chr1_5836901_5837129	chr1	5836901	5837129	1.78423	0.179545	-0.42702	0.677163	-1.00393	0.545532	MIR4689	25611
chr1_5847155_5847466	chr1	5847155	5847466	0.734004	0.63353	-0.432082	0.836932	1.64925	0.0644668	MIR4689	15274
chr1_5856520_5856721	chr1	5856520	5856721	-1.00818	0.524864	-1.573	0.792667	2.14871	0.154553	MIR4689	6019
chr1_5875422_5875760	chr1	5875422	5875760	1.82573	0.116116	-0.903838	0.476969	-1.98223	0.0386635	MIR4689	12680
chr1_5877740_5878040	chr1	5877740	5878040	-1.82012	0.738768	1.17252	0.818801	1.79918	0.00651736	MIR4689	14998
chr1_5896086_5896557	chr1	5896086	5896557	0.822112	0.260645	3.14903	0.0142621	-0.299458	0.60425	MIR4689	33344
chr1_5896655_5896956	chr1	5896655	5896956	-1.33914	1	-0.509604	0.0239804	-1.75709	0.00651242	MIR4689	33913
chr1_5915143_5916296	chr1	5915143	5916296	0.755906	0.0200344	-0.834306	0.00028575	2.23429	5.25782e-06	MIR4689	52401
chr1_5933166_5934522	chr1	5933166	5934522	0.721764	0.00292132	1.91937	0.000279836	-1.66698	1.50249e-06	KCNAB2	56943
chr1_5949137_5949864	chr1	5949137	5949864	0.716368	0.0652325	-0.150673	0.00431183	-1.1269	8.52213e-07	KCNAB2	41601
chr1_5955085_5956292	chr1	5955085	5956292	6.22623	9.40928e-20	0.999099	0.0068204	1.23599	0.0145605	KCNAB2	35173
chr1_5966739_5967127	chr1	5966739	5967127	2.3987	0.32947	0.0757514	0.538407	0.42749	0.127099	KCNAB2	24338
chr1_5970816_5971135	chr1	5970816	5971135	1.74971	0.171874	-1.38536	0.885689	-1.13509	0.0156458	KCNAB2	20330
chr1_5975164_5975520	chr1	5975164	5975520	1.20156	0.0149304	-0.562274	0.0258237	0.745115	0.286196	KCNAB2	15945
chr1_5991384_5993210	chr1	5991384	5993210	0.464597	0.000229845	0.100232	0.000423127	0.217269	0.144643	KCNAB2	0	KCNAB2	ESR1, E2F5, BCL11A, ZSCAN23, KLF5, MAZ, ZIC1, WT1, HNF4A, THRB, HNF4G
chr1_6002088_6003465	chr1	6002088	6003465	1.45447	3.39855e-09	1.8301	1.96064e-11	0.859309	0.0976271	NPHP4	9614
chr1_6003843_6004136	chr1	6003843	6004136	0.934617	0.000817609	3.37491	1.5613e-08	0.971606	0.510939	NPHP4	11369
chr1_6009228_6010018	chr1	6009228	6010018	0.236064	8.99433e-05	1.78614	1.15232e-11	-1.95297	0.000118386	NPHP4	16754	NPHP4, KCNAB2	CEBPD, CEBPB, TCF3, ZIC1, LEF1, PRDM6, HNF4G
chr1_6025977_6026655	chr1	6025977	6026655	-2.37638	0.956291	1.02302	0.0715713	-2.1559	0.00444079	NPHP4	33503	KCNAB2	KLF9, ESR1, KLF6, KLF5, ZIC4, NR5A1, TWIST1, HNF4A, RORC, HNF4G
chr1_6034031_6034805	chr1	6034031	6034805	2.4944	0.0060871	-0.130151	0.00452814	-0.143053	0.268712	NPHP4	41557
chr1_6045451_6045923	chr1	6045451	6045923	0.614865	0.1864	1.11499	0.094652	-1.03307	0.0308056	NPHP4	52977
chr1_6052290_6052749	chr1	6052290	6052749	0.694305	0.187627	-1.13013	0.298429	0.411736	0.631321	NPHP4	59816
chr1_6127726_6128074	chr1	6127726	6128074	1.087	0.137909	-1.8957	0.843729	1.3622	0.02331	CHD5	52048
chr1_6148679_6148953	chr1	6148679	6148953	0.71247	1	1.28627	0.0796319	-0.553762	0.860022	CHD5	31169
chr1_6157790_6157989	chr1	6157790	6157989	-1.05807	0.780495	1.07363	0.184178	-0.37321	0.331782	CHD5	22133
chr1_6198920_6200138	chr1	6198920	6200138	-0.341003	0.8056	0.000570623	0.000628157	0.0935442	0.735827	RNF207	5336	KCNAB2	KLF9, AHRR, KLF6, AHR, LCOR, BCL11A, KLF5, ZIC4, RUNX2, ZNF280A, PRDM6, WT1, HEY2, MYCN
chr1_6205216_6205534	chr1	6205216	6205534	-1.51767	0.000112685	2.27725	2.81806e-07	0.661925	0.565649	RNF207	0
chr1_6205611_6206566	chr1	6205611	6206566	-0.498657	0.00174847	0.892428	1.35016e-10	-0.739588	0.0116537	LOC102724450	0	RNF207	KLF6, E2F5, KLF5, MAZ, TWIST1, WT1
chr1_6208727_6208984	chr1	6208727	6208984	0.121694	0.455556	-0.40332	0.703194	1.37815	0.127315	RPL22	404
chr1_6209233_6209459	chr1	6209233	6209459	-1.90311	1	-1.2782	0.54023	1.19872	0.354017	RPL22	0
chr1_6217971_6219144	chr1	6217971	6219144	1.89124	3.09952e-05	1.47664	1.72681e-13	-2.58597	2.14189e-10	RPL22	8581
chr1_6224594_6225085	chr1	6224594	6225085	-0.120804	0.027339	3.00599	3.52329e-10	-1.83557	0.00145647	ICMT	10886	RNF207, ACOT7	ESR1, NR5A1, HNF4A, NR1I2, HNF4G
chr1_6235267_6236271	chr1	6235267	6236271	-0.697687	0.00121737	-0.335598	0.063855	0.195037	1	ICMT	0	KCNAB2	KLF9, E2F5, TCF3, KLF5, MAZ, WT1, HNF4A, HNF4G
chr1_6242188_6242468	chr1	6242188	6242468	1.50568	0.236909	1.07896	0.039561	0.0197063	0.734919	HES3	1723
chr1_6245078_6245404	chr1	6245078	6245404	0.264169	0.227492	-0.451949	0.282716	0.592217	0.275236	HES3	885
chr1_6246704_6247032	chr1	6246704	6247032	-0.316423	0.902273	-1.03666	0.677163	-0.447186	0.113311	HES3	2511
chr1_6248949_6249516	chr1	6248949	6249516	-2.28974	0.115492	-0.948751	0.00746213	1.0589	0.167631	HES3	4756	GPR153	MAZ, ZIC1, ZIC4, NR5A1, THRB
chr1_6249695_6249926	chr1	6249695	6249926	-0.292032	0.0855107	1.23207	0.509028	0.52424	0.571873	HES3	5502
chr1_6259505_6261422	chr1	6259505	6261422	-0.518289	0.00220883	-0.502987	0.021617	0.563705	0.669729	GPR153	0	GPR153	AR, CEBPD, KLF6, CEBPB, E2F5, BCL11A, SOX4, TCF3, KLF5, MAZ, ZIC1, ZIC4, RUNX2, WT1, CREB3L3
chr1_6276472_6276681	chr1	6276472	6276681	1.07451	0.252084	0.342215	0.444558	1.7678	0.0928316	GPR153	15496
chr1_6280778_6281275	chr1	6280778	6281275	-0.0356703	0.276408	0.737085	0.444558	1.83335	0.00621802	GPR153	19802
chr1_6281572_6282532	chr1	6281572	6282532	-0.730407	0.0104777	-0.0358537	0.77546	-1.77184	3.90662e-06	GPR153	20596	ESPN	KLF9, ESR1, KLF6, TBX4, TCF3, KLF5, MAZ, SOX12, HNF4A, HNF4G, TBX5
chr1_6282615_6282828	chr1	6282615	6282828	-1.79221	0.480623	-0.555186	0.649608	-2.79843	0.008712	GPR153	21639
chr1_6293065_6293396	chr1	6293065	6293396	1.64917	0.426633	0.494224	0.751593	2.98721	5.72625e-05	GPR153	32089
chr1_6294162_6294710	chr1	6294162	6294710	-0.775939	0.62274	-2.81839	0.387955	2.09992	7.92829e-05	GPR153	33186
chr1_6343464_6343875	chr1	6343464	6343875	1.1809	0.0334959	0.759315	0.0728294	0.823549	0.578025	ACOT7	50515
chr1_6344026_6344395	chr1	6344026	6344395	-0.424173	0.0606474	-0.153601	0.00141854	-0.993777	0.0101992	ACOT7	49995
chr1_6347984_6348211	chr1	6347984	6348211	1.00885	0.366002	0.867158	0.0298784	-0.811281	0.0493717	ACOT7	46179
chr1_6353460_6354170	chr1	6353460	6354170	0.699177	0.282128	-1.07779	0.37375	-1.76081	2.01962e-06	ACOT7	40220	ESPN	KLF9, AHRR, KLF6, AHR, BCL11A, TCF3, KLF5, MAZ, NR5A1, PRDM6, HNF1A, FOXP2
chr1_6356359_6356662	chr1	6356359	6356662	-2.09272	0.00273921	-2.76371	2.00051e-05	-1.11002	0.000201855	ACOT7	37728
chr1_6358465_6359032	chr1	6358465	6359032	1.06313	0.0053964	0.639381	0.000934599	-2.44271	1.63017e-07	ACOT7	35358
chr1_6359193_6360062	chr1	6359193	6360062	0.889995	0.000238637	0.204413	0.000979288	-3.77764	4.30473e-28	ACOT7	34328	ESPN	KLF9, ESR1, KLF6, BCL11A, KLF5, MAZ, RUNX2, ZNF280A, PRDM6, HNF1A, HNF4G, GATA4
chr1_6374051_6374441	chr1	6374051	6374441	-1.3445	1	0.0776618	0.0952804	-2.33754	0.00128642	ACOT7	19949
chr1_6378227_6378451	chr1	6378227	6378451	0.503135	0.524864	2.30767	0.0260042	1.64244	1	ACOT7	15939
chr1_6385100_6385389	chr1	6385100	6385389	-1.0479	0.171874	-0.836787	0.193521	0.83699	0.108848	ACOT7	9001
chr1_6392766_6394226	chr1	6392766	6394226	0.584754	0.00672134	-0.282698	0.303951	-0.0208071	0.333376	ACOT7	164
chr1_6404349_6404960	chr1	6404349	6404960	0.0971519	0.276534	-0.9007	0.548528	-1.63415	0.0678409	ACOT7	9957
chr1_6410198_6410826	chr1	6410198	6410826	-0.845122	0.00788885	-3.27467	8.06554e-06	-3.38604	6.58518e-05	HES2	13843
chr1_6414379_6414641	chr1	6414379	6414641	-0.521065	0.426633	-0.496506	0.903216	-1.436	0.0345669	HES2	10028
chr1_6418352_6418576	chr1	6418352	6418576	-2.89978	0.000406981	-0.713262	0.652507	-1.21287	0.809995	HES2	6093
chr1_6419821_6420212	chr1	6419821	6420212	-2.08146	0.306869	-1.19734	0.824161	-0.998794	0.0954749	HES2	4457
chr1_6423309_6423740	chr1	6423309	6423740	-1.75546	0.701242	-1.33522	0.82433	-0.630933	0.261124	HES2	929
chr1_6424566_6425029	chr1	6424566	6425029	-0.262965	0.360519	-2.27716	0.037323	0.31344	0.766748	HES2	0
chr1_6432209_6432508	chr1	6432209	6432508	0.0449139	0.524864	0.762074	0.495569	-0.484026	0.446306	MIR4252	2312
chr1_6438068_6438302	chr1	6438068	6438302	-0.831136	0.72774	-0.519145	0.643888	-0.696957	0.0223403	MIR4252	8171
chr1_6440152_6440873	chr1	6440152	6440873	0.85236	0.0373216	-0.525838	0.499905	-1.76481	1.51621e-07	MIR4252	10255	ESPN	AHRR, KLF6, AHR, KLF5, MAZ, ZBTB7C, WT1, RORC, NR1I2
chr1_6445929_6446246	chr1	6445929	6446246	-0.0272763	0.802484	-0.935062	0.0376622	-2.65753	9.08028e-14	MIR4252	16032	ESPN	NR1H4, KLF5, MAZ, ZIC4, HNF4A, HNF4G
chr1_6446977_6448546	chr1	6446977	6448546	1.15819	3.16127e-10	0.108451	0.0262755	-2.24555	4.48936e-37	MIR4252	17080	RNF207, ESPN, ZBTB48	KLF6, E2F5, KLF5, MAZ, ZIC1, ZIC4, TWIST1, WT1, THRB
chr1_6448639_6449453	chr1	6448639	6449453	-0.233446	0.0349782	0.486251	0.152598	-2.89275	5.16318e-33	TNFRSF25	16741	RNF207, ESPN	KLF9, KLF6, KLF5, MAZ, ZIC4
chr1_6450212_6450427	chr1	6450212	6450427	2.71556	1.46795e-06	0.595514	0.0189901	-4.88032	1.06677e-14	TNFRSF25	15767	ESPN	ESR1, BCL11A, KLF5, MAZ, WT1, NR1I2
chr1_6450989_6451492	chr1	6450989	6451492	0.175943	0.795262	-0.452	0.946221	-2.53971	4.04887e-28	TNFRSF25	14702	RNF207, ACOT7, ESPN, ZBTB48	KLF9, ESR1, KLF6, NR1H4, KLF5, MAZ, RUNX2, WT1, HNF4A, THRB, HNF4G
chr1_6464389_6464825	chr1	6464389	6464825	-0.307464	0.609011	-0.78943	0.44058	-1.57245	2.52353e-08	TNFRSF25	1369
chr1_6465404_6466368	chr1	6465404	6466368	-0.993644	3.58251e-07	0.160326	0.000588432	-1.52061	7.13176e-11	TNFRSF25	0	ESPN	KLF9, TBX4, TCF3, KLF5, MAZ, WT1, MYCN, TBX5
chr1_6471777_6472411	chr1	6471777	6472411	-1.52009	0.000563735	-1.26876	0.000429906	-0.596262	4.6928e-05	TNFRSF25	5581	GPR153	KLF9, ESR1, KLF6, BCL11A, ZSCAN23, KLF5, MAZ, HNF4A, RORC, NR1I2, THRB, HNF4G
chr1_6475350_6475850	chr1	6475350	6475850	-1.94785	8.14099e-05	-0.960374	0.635064	-0.509409	0.0045671	TNFRSF25	9154
chr1_6485237_6485832	chr1	6485237	6485832	-0.840161	0.750642	1.51591	3.77126e-05	0.494799	0.558416	TNFRSF25	19041
chr1_6486461_6486734	chr1	6486461	6486734	1.1234	0.0151697	1.13745	0.00132733	0.166316	0.352399	TNFRSF25	20265
chr1_6489925_6491331	chr1	6489925	6491331	0.522885	0.00222154	0.715182	1.53171e-07	0.420661	0.32412	TNFRSF25	23729
chr1_6497018_6497864	chr1	6497018	6497864	1.0773	7.93752e-05	0.560256	0.000177507	1.03275	0.059978	PLEKHG5	22196
chr1_6509899_6510355	chr1	6509899	6510355	-0.448502	0.522326	1.11389	0.00705918	0.312157	0.503916	PLEKHG5	9705
chr1_6511034_6511353	chr1	6511034	6511353	2.45039	0.0151697	2.74722	0.00242884	-0.050817	0.68835	PLEKHG5	8707
chr1_6511530_6511742	chr1	6511530	6511742	2.95668	0.0097198	1.38451	0.0345698	0.337852	1	PLEKHG5	8318
chr1_6519910_6520434	chr1	6519910	6520434	0.987302	0.411389	0.845651	0.0014635	1.84819	0.00183749	PLEKHG5	0
chr1_6534063_6534599	chr1	6534063	6534599	-1.13028	0.279247	2.69532	0.00186896	-1.10643	0.0490537	PLEKHG5	14001
chr1_6544938_6545576	chr1	6544938	6545576	-0.639747	1	1.94853	0.268237	2.44551	7.7445e-07	NOL9	8958	PLEKHG5	HDX, HMGA2, BCL11A, NR5A1, SOX8, RUNX2, PRDM6, HNF4A, FOXA2, FOXA1, HNF4G
chr1_6553783_6554920	chr1	6553783	6554920	0.318966	0.0113088	-0.0589195	0.00171319	0.522004	0.0310435	NOL9	0	TNFRSF25	MAZ, ZIC1, ZBTB7C, PRDM6, FOXA3, FOXP2
chr1_6555135_6555339	chr1	6555135	6555339	-0.527724	0.188469	0.330839	0.746447	2.20905	0.038911	TAS1R1	0
chr1_6572621_6572879	chr1	6572621	6572879	1.7453	0.0600997	1.25389	0.0534223	-1.37101	0.143192	ZBTB48	7121
chr1_6579152_6580871	chr1	6579152	6580871	0.0194323	0.687306	-0.151555	0.0581397	-0.333165	0.00928238	ZBTB48	0
chr1_6582128_6582657	chr1	6582128	6582657	-0.829336	0.770431	-1.00291	0.346153	-2.54979	2.24859e-09	ZBTB48	2126	ESPN	IKZF1, BCL11A, NR5A1, ZNF280A, PRDM6, HNF4A, FOXA2, THRB, HNF4G
chr1_6587031_6587725	chr1	6587031	6587725	0.127717	0.925929	1.30158	0.608198	2.86361	7.34286e-07	ZBTB48	7029	CAMTA1	TCF3, MAZ, NR5A1, PRDM6
chr1_6600876_6601470	chr1	6600876	6601470	-0.83345	0.00175899	-1.07992	0.044676	-1.13805	0.00321039	PHF13	12214
chr1_6601573_6603797	chr1	6601573	6603797	-0.0436492	0.00916395	-0.224589	0.0670402	0.594569	0.000229614	PHF13	9887	PLEKHG5	AHRR, AHR, KLF5, MAZ, ZIC1, NR5A1, WT1, CREB3L3, MYCN
chr1_6604292_6604508	chr1	6604292	6604508	-1.46074	6.73419e-08	-1.32487	0.439548	-1.41599	0.000244394	PHF13	9176
chr1_6612704_6614954	chr1	6612704	6614954	-0.175364	0.067149	0.0340273	0.00164333	0.389067	0.00544445	PHF13	0
chr1_6624673_6625906	chr1	6624673	6625906	0.00208467	0.113462	-0.0517836	0.00233151	0.394628	0.335984	THAP3	0
chr1_6634436_6635005	chr1	6634436	6635005	-0.147649	0.794875	0.143792	0.20555	-0.153348	0.712232	THAP3	9569
chr1_6637940_6638534	chr1	6637940	6638534	0.870843	0.167762	1.09207	0.59902	3.12947	2.3796e-16	THAP3	13073	DNAJC11, CAMTA1	KLF9, AHRR, IKZF1, AHR, TWIST2
chr1_6651219_6652153	chr1	6651219	6652153	0.772507	0.100545	-0.51527	0.725485	1.41353	5.43608e-10	THAP3	26352	DNAJC11, CAMTA1	SOX4, KLF5, MAZ, ZIC1, ZIC4, NR5A1, ZBTB7C, PRDM6, FOXA2, FOXA1, FOXP2
chr1_6656831_6657408	chr1	6656831	6657408	0.547438	0.298016	0.715598	0.792667	3.07183	1.91355e-05	THAP3	31964	DNAJC11, CAMTA1	LEF1, PRDM6, HNF4A, HNF4G
chr1_6666885_6667768	chr1	6666885	6667768	1.43798	0.0496912	-0.995805	0.14515	2.37457	8.14743e-13	DNAJC11	34155	DNAJC11, CAMTA1	HDX, MAZ, NR5A1, PRDM6
chr1_6688896_6689404	chr1	6688896	6689404	-0.673953	0.80677	-1.50144	0.751593	1.95867	0.00266198	DNAJC11	12519
chr1_6701148_6702260	chr1	6701148	6702260	-0.913001	0.0200025	-0.185923	0.191435	0.8602	0.0027668	DNAJC11	0	PLEKHG5	ESR1, CEBPD, AHRR, CEBPB, AHR, E2F5, KLF5, MAZ, NR5A1, PRDM6, WT1, HNF4A, THRB, HNF4G
chr1_6720039_6720243	chr1	6720039	6720243	0.789691	0.221453	-0.630136	0.4447	1.1976	0.0866308	LINC01672	4393	CAMTA1
chr1_6724577_6725407	chr1	6724577	6725407	1.73446	2.9489e-05	2.24097	0.103531	4.64253	1.55659e-25	LINC01672	0	DNAJC11, CAMTA1	POU5F1, BCL11A, LHX1, NR5A1, HNF4A, FOXA1, HNF4G, GATA4
chr1_6737640_6737885	chr1	6737640	6737885	-1.72895	1	0.219323	0.444558	2.49685	0.0241932	LINC01672	13002
chr1_6743490_6743937	chr1	6743490	6743937	0.331688	0.550304	-2.06067	0.125591	1.83549	0.00111408	LINC01672	18852	CAMTA1	ESR1, TBX4, NR5A1, LEF1, PRDM6, TBX5
chr1_6761309_6762617	chr1	6761309	6762617	-1.95705	1.4977e-09	-2.43612	5.91054e-07	-1.54016	0.000167616	CAMTA1	22706
chr1_6784196_6786386	chr1	6784196	6786386	-0.00735854	0.203677	-0.326263	0.751593	0.408816	4.24565e-05	CAMTA1	0
chr1_6807607_6808190	chr1	6807607	6808190	-0.221137	0.530844	-0.715143	0.569365	1.46463	0.0678693	CAMTA1	22282	DNAJC11, CAMTA1	HDX, BCL11A, SOX8, PRDM6, HNF4A, FOXA2, FOXA1, HNF4G, FOXP2
chr1_6822472_6823376	chr1	6822472	6823376	0.96673	1.75708e-07	-0.524097	0.0595224	-1.08775	4.98994e-06	CAMTA1	37147
chr1_6832894_6833102	chr1	6832894	6833102	-1.64964	0.477118	0.164318	0.539732	1.50377	0.805477	CAMTA1	47569
chr1_6841398_6841951	chr1	6841398	6841951	2.81518	2.21759e-05	-0.873036	0.835376	3.29665	2.73885e-21	CAMTA1	56073	DNAJC11, CAMTA1	BCL11A, PRDM6, HNF1A, FOXA2, FOXA1, FOXA3
chr1_6856992_6857746	chr1	6856992	6857746	0.0649261	0.688145	2.65955	0.792667	4.65603	1.36063e-13	CAMTA1	71667	DNAJC11, CAMTA1	PRDM6, FOXA2, FOXA1, FOXA3, FOXP2, MIXL1
chr1_6878136_6878549	chr1	6878136	6878549	2.99676	0.0379358	-2.23819	0.792667	2.77708	3.41984e-10	CAMTA1	92811	DNAJC11, CAMTA1	LCOR, TBX4, SOX12, LEF1, TBX5
chr1_6884157_6884589	chr1	6884157	6884589	-0.933395	0.366844	-1.04477	0.498162	-1.22092	0.110501	CAMTA1	98832
chr1_6884699_6884944	chr1	6884699	6884944	0.849956	0.0515561	0.937678	0.0260042	-1.00763	0.0129608	CAMTA1	99374
chr1_6889911_6890207	chr1	6889911	6890207	0.574011	0.25405	-2.19523	0.998606	1.24349	0.378747	CAMTA1	104586
chr1_6897016_6897390	chr1	6897016	6897390	3.26407	0.049475	-2.0089	0.294744	2.31061	0.187137	CAMTA1	111691
chr1_6906907_6907650	chr1	6906907	6907650	2.12103	0.00348647	0.910824	0.0830434	3.715	2.43527e-16	CAMTA1	121582	CAMTA1	ESR1, SOX4, MAZ, NR5A1, TWIST1, RUNX2, LEF1, ZBTB7C, HNF4A, FOXA2, FOXA1, FOXA3, HNF4G
chr1_6909440_6910333	chr1	6909440	6910333	0.574182	2.64847e-06	0.667634	0.000155539	1.08845	0.323791	CAMTA1	124115
chr1_6912551_6912939	chr1	6912551	6912939	-0.240995	0.00985987	0.195152	0.792667	3.3712	1.20067e-10	CAMTA1	127226	CAMTA1	KLF5, MAZ, ZIC1
chr1_6922277_6922963	chr1	6922277	6922963	4.95009	4.2143e-06	-0.435491	1	5.52915	1.26388e-32	CAMTA1	136952	CAMTA1	KLF9, ZSCAN23, NR5A1
chr1_6927945_6928347	chr1	6927945	6928347	2.43007	0.276408	-0.0554695	1	3.15623	4.63905e-07	CAMTA1	142620	CAMTA1	HDX, SOX4, MAZ, LEF1, PRDM6
chr1_6930779_6931044	chr1	6930779	6931044	-0.946175	1	1.0812	0.543913	1.77677	0.000281164	CAMTA1	145454	CAMTA1	ESR1, POU5F1, KLF5, NR5A1, TWIST1
chr1_6954397_6954807	chr1	6954397	6954807	1.00475	0.297015	-1.57087	0.444558	4.14054	1.55447e-05	CAMTA1	169072	CAMTA1	ESR1, NR5A1
chr1_6960129_6960834	chr1	6960129	6960834	-0.313792	0.546817	-0.70728	0.165706	-0.694004	0.697795	CAMTA1	174804
chr1_6984670_6985254	chr1	6984670	6985254	1.90098	0.15444	-1.96254	0.444558	2.14021	6.05543e-07	CAMTA1	199345	CAMTA1	KLF9, KLF6, LCOR, BCL11A, NR1I2
chr1_6998298_6998530	chr1	6998298	6998530	-0.38842	0.116116	-2.48229	0.840597	-2.29604	0.0363225	CAMTA1	212973
chr1_7019115_7019940	chr1	7019115	7019940	-1.58579	1	-0.500752	0.531742	-2.055	2.7919e-05	CAMTA1	233790
chr1_7027645_7027867	chr1	7027645	7027867	0.181907	0.426633	-2.09514	0.268237	1.13994	0.0364334	CAMTA1	242320
chr1_7042063_7042421	chr1	7042063	7042421	-0.766941	0.661307	-0.726062	0.751593	1.19639	0.0242283	CAMTA1	256738
chr1_7049817_7050224	chr1	7049817	7050224	-0.38464	0.519368	-1.20813	0.268237	3.7803	1.18095e-06	CAMTA1	264492
chr1_7070081_7071146	chr1	7070081	7071146	-0.394985	0.809388	-0.387979	0.793639	1.2035	0.00822553	CAMTA1	284756
chr1_7095319_7095640	chr1	7095319	7095640	-1.01704	0.454821	1.45372	0.876285	2.40459	0.00924314	CAMTA1	309994
chr1_7096784_7097439	chr1	7096784	7097439	3.80175	9.08305e-05	0.0777716	0.67553	3.10191	2.71519e-23	CAMTA1	311459
chr1_7097724_7098678	chr1	7097724	7098678	-2.42859	3.23235e-22	-0.632574	0.0154968	1.85684	3.44878e-11	CAMTA1	312399
chr1_7112536_7112890	chr1	7112536	7112890	2.83242	0.0514307	-0.722422	1	2.56029	2.21041e-08	CAMTA1	327211
chr1_7113787_7114112	chr1	7113787	7114112	2.28962	0.105914	1.92551	0.268237	4.23322	4.54764e-10	CAMTA1	328462
chr1_7117422_7118183	chr1	7117422	7118183	3.62557	3.35213e-05	-1.07396	0.569149	4.9151	6.71882e-23	CAMTA1	332097
chr1_7121600_7121877	chr1	7121600	7121877	-0.105427	0.333034	-0.640798	0.444558	0.919592	0.023738	CAMTA1	336275
chr1_7144825_7145132	chr1	7144825	7145132	0.1653	0.589302	-0.46718	1	4.27072	1.90224e-06	CAMTA1	359500
chr1_7145590_7146234	chr1	7145590	7146234	0.95819	0.116116	2.12832	0.00320308	-0.356633	0.461205	CAMTA1	360265
chr1_7148692_7149875	chr1	7148692	7149875	-0.967806	0.000353888	-1.49138	0.20447	-2.22104	2.94531e-06	CAMTA1	363367
chr1_7151419_7151672	chr1	7151419	7151672	2.64226	0.661307	2.02566	0.125591	3.56157	0.00634956	CAMTA1	366094
chr1_7159027_7159781	chr1	7159027	7159781	-0.991294	0.646545	-1.06613	0.182098	-2.37429	1.08355e-09	CAMTA1	373702
chr1_7171203_7171479	chr1	7171203	7171479	-0.271141	0.589411	-0.720888	0.653015	2.06205	0.395153	CAMTA1	385878
chr1_7185776_7185975	chr1	7185776	7185975	0.912711	0.276408	0.677121	0.444558	3.08793	0.00387373	CAMTA1	400451
chr1_7198734_7199282	chr1	7198734	7199282	0.111929	0.260346	-4.06261	0.268237	1.27721	0.000438335	CAMTA1	413409
chr1_7207780_7208220	chr1	7207780	7208220	0.484232	0.784349	-0.173862	0.78283	-0.217945	0.234901	CAMTA1	422455
chr1_7218294_7218493	chr1	7218294	7218493	-0.259648	0.589411	-1.37099	0.18402	-0.919033	0.638867	CAMTA1	432969
chr1_7252277_7253148	chr1	7252277	7253148	2.72938	9.65357e-05	1.98141	6.41559e-05	0.222758	0.738392	CAMTA1	466952
chr1_7257749_7257948	chr1	7257749	7257948	0.802551	0.276408	0.013032	1	3.36995	0.00330939	CAMTA1	472424
chr1_7265693_7266936	chr1	7265693	7266936	-0.914244	0.00802929	0.784158	4.00987e-07	-2.21574	1.73696e-19	CAMTA1	480368
chr1_7267594_7267856	chr1	7267594	7267856	0.79825	0.778345	3.59246	0.000150681	-1.12086	0.323195	CAMTA1	482269
chr1_7299340_7299734	chr1	7299340	7299734	1.60057	0.276089	0.32332	0.00380388	2.27477	2.18668e-06	VAMP3	471534
chr1_7311586_7311952	chr1	7311586	7311952	4.26534	0.00539111	4.19472	8.70056e-07	-0.658387	0.738169	VAMP3	459316
chr1_7312543_7313396	chr1	7312543	7313396	4.68847	1.28104e-06	-0.145503	0.00735141	2.26692	6.09992e-10	VAMP3	457872
chr1_7333178_7333834	chr1	7333178	7333834	-2.11009	0.0739387	0.114192	0.786787	0.580303	0.86642	VAMP3	437434
chr1_7340934_7341756	chr1	7340934	7341756	1.90939	0.0290658	0.668808	0.0802258	2.37427	2.49904e-09	VAMP3	429512
chr1_7346379_7347466	chr1	7346379	7347466	0.00403934	0.661847	-1.65874	0.00632175	1.48951	0.000215928	VAMP3	423802
chr1_7357662_7357861	chr1	7357662	7357861	1.32515	0.661307			4.5199	0.000337631	VAMP3	413407
chr1_7366607_7367443	chr1	7366607	7367443	-0.172522	0.751043	1.55723	0.68214	0.0729189	0.667388	VAMP3	403825
chr1_7379377_7379917	chr1	7379377	7379917	4.8222	0.000553384	-0.0187234	0.294744	2.81767	3.56946e-07	VAMP3	391351
chr1_7388243_7389607	chr1	7388243	7389607	-0.473339	0.114801	-2.52363	0.46902	2.09741	2.31941e-15	VAMP3	381661
chr1_7401838_7402124	chr1	7401838	7402124	-1.4964	0.589302	0.713075	0.677163	4.02519	0.00023029	VAMP3	369144
chr1_7409340_7409596	chr1	7409340	7409596	1.39382	0.252084	-3.44908	0.0820947	-0.17975	0.603511	VAMP3	361672
chr1_7441479_7441752	chr1	7441479	7441752	2.26515	0.0379358	-1.6075	0.444558	2.21258	5.08792e-06	VAMP3	329516
chr1_7445288_7445631	chr1	7445288	7445631	0.810361	0.546768	-1.16592	0.840597	1.10359	0.179516	VAMP3	325637
chr1_7447690_7448098	chr1	7447690	7448098	1.39271	0.0339711	-0.0654577	0.318737	-1.83369	0.0226067	VAMP3	323170
chr1_7454151_7454362	chr1	7454151	7454362	-0.973101	0.824181	0.189195	0.567824	0.944713	0.562837	VAMP3	316906
chr1_7459790_7460579	chr1	7459790	7460579	1.32376	0.0186007	1.74627	0.145387	3.95154	5.56778e-18	VAMP3	310689
chr1_7469243_7469625	chr1	7469243	7469625	-0.318413	0.220641	-0.24197	1	3.89668	1.58394e-10	VAMP3	301643
chr1_7470908_7472023	chr1	7470908	7472023	-0.523828	0.228618	0.0197022	0.444558	2.44594	3.27007e-17	VAMP3	299245
chr1_7481404_7481871	chr1	7481404	7481871	-1.22829	0.252084	2.90148	0.00872961	1.27587	0.265119	VAMP3	289397
chr1_7491157_7492012	chr1	7491157	7492012	1.25157	0.15922	1.82895	0.00475935	-0.0531154	0.272891	VAMP3	279256
chr1_7500528_7501403	chr1	7500528	7501403	-0.369007	0.0146791	0.803888	0.00142763	2.77065	5.8651e-13	VAMP3	269865
chr1_7509549_7510054	chr1	7509549	7510054	-0.064764	0.000530429	0.594725	0.000215954	-0.838876	0.00734828	VAMP3	261214
chr1_7510309_7510979	chr1	7510309	7510979	0.427136	0.00447576	0.956762	0.00926454	-0.720055	0.000759481	VAMP3	260289
chr1_7515579_7515825	chr1	7515579	7515825	-1.46831	0.661307	1.66958	0.124831	1.20785	0.395153	VAMP3	255443
chr1_7526373_7526728	chr1	7526373	7526728	1.0297	0.477839	-1.72641	0.792667	1.32309	0.0138821	VAMP3	244540
chr1_7534495_7534752	chr1	7534495	7534752	0.0728134	1	-1.62702	0.294744	2.46852	0.00413336	VAMP3	236516	PER3	KLF9, ESR1, KLF6, MAZ, ZIC4
chr1_7535679_7536805	chr1	7535679	7536805	2.28792	1.47831e-06	0.690437	0.444558	-0.544481	0.628985	VAMP3	234463
chr1_7550566_7550822	chr1	7550566	7550822	-2.25136	0.523436	-0.356499	0.52915	-3.40633	0.0235999	VAMP3	220446
chr1_7551359_7551649	chr1	7551359	7551649	-0.272485	0.5473	0.271928	0.53921	1.52239	0.482886	VAMP3	219619
chr1_7552277_7552900	chr1	7552277	7552900	-1.94791	7.27542e-08	0.870075	0.16328	-0.9865	0.0183663	VAMP3	218368
chr1_7570289_7570603	chr1	7570289	7570603	1.65627	0.761905	-1.47764	0.0201434	-2.41461	0.00399816	VAMP3	200665
chr1_7572755_7573021	chr1	7572755	7573021	-0.112259	0.91943	0.624612	0.31731	-1.32441	0.0140891	VAMP3	198247
chr1_7574034_7574896	chr1	7574034	7574896	-0.398353	0.0537384	-0.241313	0.907007	-3.68724	3.43492e-31	VAMP3	196372
chr1_7616947_7617203	chr1	7616947	7617203	-0.412617	0.426878	-0.582548	0.268237	3.15167	0.000234317	VAMP3	154065
chr1_7621370_7621710	chr1	7621370	7621710	-1.52516	6.2335e-06	-1.02589	0.239551	2.38146	0.0746953	VAMP3	149558
chr1_7622342_7622930	chr1	7622342	7622930	-0.435133	0.864929	-0.88511	0.294744	2.89568	2.42214e-09	VAMP3	148338	PER3	SOX12, TWIST1, LEF1, HNF4A, HNF4G
chr1_7630340_7630879	chr1	7630340	7630879	0.0865497	0.298965	2.88935	0.0107746	0.554608	0.521565	VAMP3	140389
chr1_7636985_7637522	chr1	7636985	7637522	3.36289	0.00428967	0.0105439	0.236673	3.21472	1.42438e-13	VAMP3	133746	PER3	ESR1, LEF1, HNF4A, HNF4G
chr1_7645411_7645840	chr1	7645411	7645840	-0.312979	0.73425	0.342581	0.675589	0.65218	0.881024	VAMP3	125428
chr1_7647098_7647511	chr1	7647098	7647511	0.254608	1	-1.80167	0.444558	0.808929	0.0706759	VAMP3	123757	PER3	MAZ, PRDM6, ONECUT2, ONECUT1, FOXA3, FOXP2
chr1_7648988_7649315	chr1	7648988	7649315	-1.15541	0.0320153	-1.90233	0.534226	-0.523655	0.754893	VAMP3	121953
chr1_7667375_7667923	chr1	7667375	7667923	1.06522	0.0150004	-0.218834	0.00634298	0.405302	0.49533	VAMP3	103345
chr1_7669356_7669842	chr1	7669356	7669842	0.0693726	0.675137	0.451435	0.375701	0.919504	0.986004	VAMP3	101426
chr1_7678462_7679084	chr1	7678462	7679084	-0.0781695	0.0019376	0.310202	0.0469296	-0.519829	0.000141759	VAMP3	92184
chr1_7679762_7680981	chr1	7679762	7680981	-0.129394	0.0366707	-0.178324	0.0075483	1.40405	2.63925e-05	VAMP3	90287	PER3	KLF9, AHRR, KLF6, AHR, E2F5, KLF5, MAZ, ZBTB7C, PRDM6, WT1, HNF4A, FOXA2, FOXA3, HNF4G
chr1_7688358_7689083	chr1	7688358	7689083	0.476895	0.000291114	-1.39933	0.388175	-1.7894	2.19237e-06	VAMP3	82185
chr1_7703772_7705004	chr1	7703772	7705004	1.15647	4.16811e-13	-0.199034	0.0220253	0.37077	0.0646738	VAMP3	66264
chr1_7705410_7705731	chr1	7705410	7705731	0.970448	0.106657	2.16588	0.000491292	-0.169702	0.829794	VAMP3	65537
chr1_7726611_7726955	chr1	7726611	7726955	0.371917	0.780495	-0.550016	0.444558	2.78061	0.00245033	VAMP3	44313
chr1_7745764_7746082	chr1	7745764	7746082	-0.413554	0.179545	-1.49372	0.444558	0.707391	0.603676	VAMP3	25186
chr1_7752247_7753127	chr1	7752247	7753127	0.642599	0.0264783	0.639092	0.0654787	0.392422	0.995076	VAMP3	18141
chr1_7770651_7772183	chr1	7770651	7772183	0.202588	0.0226853	0.29634	0.00156175	0.156945	0.493837	VAMP3	0
chr1_7783162_7784617	chr1	7783162	7784617	-0.131604	0.338435	-0.527	0.809718	0.031671	0.344123	PER3	0
chr1_7827063_7827395	chr1	7827063	7827395	-2.7203	0.738768	-0.0355039	0.677163	0.834028	0.0243263	UTS2	26116
chr1_7869156_7869355	chr1	7869156	7869355	3.04437	0.252084	-2.92654	0.444558	-0.139004	0.0938486	UTS2	15643
chr1_7902616_7903034	chr1	7902616	7903034	-1.21409	0.361595	-0.695818	0.148484	0.955034	0.354729	TNFRSF9	40130
chr1_7926262_7926872	chr1	7926262	7926872	0.381309	0.0674596	-2.80455	0.0274983	0.0219157	0.36383	TNFRSF9	16292
chr1_7938030_7938360	chr1	7938030	7938360	0.387938	0.116116	-0.41976	0.0808625	-0.0423628	0.118519	TNFRSF9	4804
chr1_7939804_7940061	chr1	7939804	7940061	-0.427716	0.738768	-0.715366	0.0800397	-0.0954376	1	TNFRSF9	3103
chr1_7942151_7942567	chr1	7942151	7942567	0.0551867	0.873656	-0.602684	0.63395	0.623768	0.121054	TNFRSF9	597
chr1_7953717_7954620	chr1	7953717	7954620	-0.275334	0.978795	2.33712	1.01825e-12	1.04449	0.0121962	PARK7	0
chr1_7960773_7962098	chr1	7960773	7962098	-0.270307	0.00651075	0.59836	0.000181473	0.028545	0.839449	PARK7	6481	TNFRSF9	AHRR, POU5F1, AHR, ALX3, LHX1, SOX12, ZIC1, ZNF280A, PRDM6, HNF1A, HNF4A, FOXA3, FOXP2
chr1_7974965_7975631	chr1	7974965	7975631	0.769255	0.671136	0.381016	0.217398	-0.959572	0.000172796	PARK7	20673
chr1_7981913_7982627	chr1	7981913	7982627	0.305612	0.221804	-0.243797	0.512083	-0.44154	0.133403	PARK7	27621
chr1_7986086_7986460	chr1	7986086	7986460	0.140049	0.634345	1.48003	0.444558	0.951859	0.199535	PARK7	31794
chr1_8004180_8004572	chr1	8004180	8004572	-2.11057	3.83772e-05	-0.457864	0.608306	-0.684189	0.38249	ERRFI1	21735
chr1_8004681_8005279	chr1	8004681	8005279	-2.01469	6.41807e-13	-1.49625	0.172291	0.651492	0.378705	ERRFI1	21028
chr1_8015029_8015757	chr1	8015029	8015757	0.304126	0.44102	-0.144535	0.195465	-1.47128	1.08663e-06	ERRFI1	10550
chr1_8025652_8027815	chr1	8025652	8027815	-0.666244	8.71859e-09	-0.217416	0.947292	-0.556995	1.01789e-05	ERRFI1	0	ERRFI1	ESR1, KLF6, E2F5, KLF5, MAZ, ZIC1, ZIC4, TWIST2, RUNX2, TFCP2L1, PRDM6, WT1, HNF4A, ONECUT2, FOXA2, FOXA1, NR1I2, THRB, ONECUT1, FOXA3, FOXP2, MIXL1
chr1_8039152_8039408	chr1	8039152	8039408	2.76053	0.179545	-3.34758	0.00704011	-3.33363	0.000551266	ERRFI1	12843
chr1_8040516_8040945	chr1	8040516	8040945	-2.67813	1.26092e-08	-1.11773	0.00394195	-0.623678	0.59217	ERRFI1	14207	ERRFI1	IKZF1, LEF1, PRDM6
chr1_8047165_8047401	chr1	8047165	8047401	0.386033	0.426633	-0.902462	0.3267	1.07968	0.295263	ERRFI1	20856
chr1_8047680_8048132	chr1	8047680	8048132	0.342367	0.838642	0.743182	0.525722	0.115613	0.718608	ERRFI1	21371
chr1_8061258_8061524	chr1	8061258	8061524	2.32109	0.106356	1.37604	0.380547	2.95525	0.000284419	ERRFI1	34949
chr1_8070398_8070712	chr1	8070398	8070712	-1.11059	0.426633	0.207029	0.126574	-1.23885	0.00177633	ERRFI1	44089
chr1_8077047_8077617	chr1	8077047	8077617	-1.42578	0.792755	-0.911111	0.751593	1.71846	0.00388198	ERRFI1	50738
chr1_8077782_8078018	chr1	8077782	8078018	1.05748	0.0322249	2.09752	0.0455248	1.28886	0.859125	ERRFI1	51473
chr1_8082799_8083312	chr1	8082799	8083312	-1.63284	0.0151697	-0.802025	0.0643392	-0.71041	0.24319	ERRFI1	56490
chr1_8083714_8084509	chr1	8083714	8084509	-0.50645	0.129537	-0.0433501	0.980324	-0.395912	0.0440608	ERRFI1	57405
chr1_8094360_8095218	chr1	8094360	8095218	-1.35015	0.000964482	-0.813516	0.73858	-1.8252	1.03228e-09	ERRFI1	68051	ERRFI1	LEF1, PRDM6, HNF1A, HNF4A, THRB, CREB3L3, FOXA3, HNF4G
chr1_8096198_8096473	chr1	8096198	8096473	-1.3611	0.000301015	-2.31106	0.453522	-2.47936	7.93969e-07	ERRFI1	69889	ERRFI1	HNF1A, HNF4A, HNF4G
chr1_8097286_8097673	chr1	8097286	8097673	-2.61062	7.50101e-07	-1.43036	0.308119	-2.46866	8.29504e-06	ERRFI1	70977
chr1_8116338_8117288	chr1	8116338	8117288	-0.317491	0.805979	-0.602285	0.866776	-0.5998	6.39702e-06	LINC01714	85140	ERRFI1	POU5F1, KLF6, IKZF1, E2F5, KLF5, MAZ, TWIST1, ZNF280A, FOXA2, FOXA1, FOXA3, FOXP2, MIXL1
chr1_8117473_8117747	chr1	8117473	8117747	0.628262	0.0728525	0.521372	0.0885039	0.784527	0.727567	LINC01714	84681
chr1_8120717_8121704	chr1	8120717	8121704	-0.0938616	0.878536	0.0269926	0.0136644	0.952818	0.0347493	LINC01714	80724
chr1_8133746_8134287	chr1	8133746	8134287	-1.05139	0.0526291	-1.1799	0.165706	1.47641	0.00012369	LINC01714	68141
chr1_8137372_8137643	chr1	8137372	8137643	0.171151	0.13611	-0.188088	0.753493	2.42118	0.0928316	LINC01714	64785
chr1_8137813_8138012	chr1	8137813	8138012	0.371882	0.220599	-0.626045	0.652846	0.342852	0.721996	LINC01714	64416
chr1_8143023_8143399	chr1	8143023	8143399	2.94162	0.00183062	1.76042	0.0450833	-3.07376	0.000432819	LINC01714	59029
chr1_8154397_8155052	chr1	8154397	8155052	0.343178	1.27605e-05	1.24126	1.4063e-08	-1.98001	9.18914e-09	LINC01714	47376
chr1_8155561_8155869	chr1	8155561	8155869	-0.316205	0.107137	0.867396	0.0028955	-0.709646	0.00491268	LINC01714	46559
chr1_8161948_8162560	chr1	8161948	8162560	0.482426	0.00381155	-1.12168	0.77825	-2.3077	2.03531e-05	LINC01714	39868	ERRFI1	BCL11A, TWIST1, PRDM6
chr1_8169553_8170761	chr1	8169553	8170761	-0.433332	0.00442718	-0.0779999	0.367802	-2.29706	1.60618e-27	LINC01714	31667	ERRFI1	NR1H4, BCL11A, SOX4, KLF5, LHX1, MAZ, TFCP2L1, PRDM6, MLXIPL, HNF1A, HNF4A, THRB, HNF4G, FOXP2, MIXL1
chr1_8174403_8174654	chr1	8174403	8174654	-2.23556	1.82292e-07	-1.2389	0.409359	-1.51281	0.0226515	LINC01714	27774	ERRFI1	CREB3L3
chr1_8174860_8175071	chr1	8174860	8175071	-2.03678	0.000133269	-1.40897	0.281706	-1.50522	0.0651759	LINC01714	27357	ERRFI1	AR, CEBPD, CEBPB
chr1_8182076_8182556	chr1	8182076	8182556	-0.929752	0.411477	0.425623	0.081968	1.84281	0.000197861	LINC01714	19872
chr1_8184174_8184640	chr1	8184174	8184640	-0.950837	0.657679	-1.44645	0.79198	-2.94048	0.000186132	LINC01714	17788
chr1_8189564_8190430	chr1	8189564	8190430	-1.01478	1.04786e-05	-0.592443	0.53566	-2.606	4.66302e-19	LINC01714	11998	ERRFI1	ESR1, POU5F1, BCL11A, RUNX2, ZNF280A, PRDM6, HNF4A, FOXA2, FOXA1, HNF4G, FOXP2
chr1_8197695_8198130	chr1	8197695	8198130	-2.01266	1.5407e-10	-1.0799	0.273109	-2.1084	1.31655e-06	LINC01714	4298	ERRFI1	MAZ, RUNX2, PRDM6, HEY2
chr1_8200294_8200712	chr1	8200294	8200712	0.329502	1	-0.0318039	0.0240668	-2.49847	1.81718e-08	LINC01714	1716
chr1_8201898_8202525	chr1	8201898	8202525	-0.85161	7.04769e-06	-0.639998	0.0264261	-2.70991	1.4933e-16	LINC01714	0	ERRFI1	ESR1, POU5F1, KLF5, LHX1, MAZ, CREB3L3, HNF4G
chr1_8211179_8212402	chr1	8211179	8212402	-0.897588	0.000182467	-0.705948	0.0398191	-2.78796	7.36239e-18	LINC01714	8749	ERRFI1	CEBPB, IKZF1, BCL11A, LHX1, MAZ, TWIST1, RUNX2, PRDM6, HNF4A, NR1I2, FOXA3, HNF4G
chr1_8216692_8217746	chr1	8216692	8217746	-1.01091	1.65017e-05	-0.525844	0.711717	-0.158049	0.0563126	LINC01714	14262
chr1_8232016_8232771	chr1	8232016	8232771	0.706315	0.00133521	1.22324	0.00248841	0.741344	0.325552	LINC01714	29586	RERE	KLF9, ESR1, BCL11A, MAZ, ZIC1, LEF1, PRDM6, HNF4G
chr1_8238120_8240203	chr1	8238120	8240203	0.467274	0.0122832	-0.776105	0.26926	0.00308279	0.658943	LINC01714	35690
chr1_8241298_8241890	chr1	8241298	8241890	1.74308	5.79742e-05	0.451562	0.341346	-1.59493	0.000110223	LINC01714	38868
chr1_8247391_8247597	chr1	8247391	8247597	-1.34688	0.861307	0.203904	0.268237	-3.02969	0.00538534	LINC01714	44961
chr1_8247630_8248416	chr1	8247630	8248416	-0.947469	0.780495	-2.63041	4.42816e-05	-1.43688	0.000167793	LINC01714	45200	ERRFI1	POU5F1, PRDM6
chr1_8251693_8251919	chr1	8251693	8251919	0.96194	0.308288	-2.42433	0.475864	-1.05068	0.0387417	LINC01714	49263
chr1_8252165_8253296	chr1	8252165	8253296	0.580114	0.00272929	-0.220061	0.0426377	0.858301	0.143633	LINC01714	49735
chr1_8258629_8259916	chr1	8258629	8259916	-1.2319	1.89619e-10	-0.670949	0.132643	-0.591858	3.6976e-05	LINC01714	56199
chr1_8260757_8261060	chr1	8260757	8261060	-1.1312	0.000963287	-1.38147	0.0456592	-1.18329	0.00101915	SLC45A1	56765
chr1_8263222_8263556	chr1	8263222	8263556	-0.762518	0.0521697	-1.34274	0.00135083	-3.14153	1.71616e-11	SLC45A1	54269
chr1_8274255_8274650	chr1	8274255	8274650	4.22421	0.00220408	-0.972581	0.406547	1.30615	0.047119	SLC45A1	43175	RERE	LHX1, TWIST1
chr1_8281646_8282492	chr1	8281646	8282492	1.9477	3.26282e-07	-0.344226	0.0172693	-0.0978668	1	SLC45A1	35333
chr1_8312207_8313157	chr1	8312207	8313157	-2.5296	1.75422e-26	-1.44246	0.000574845	-2.0084	4.78445e-10	SLC45A1	4668
chr1_8313730_8313992	chr1	8313730	8313992	-0.00228034	0.252084	-1.6089	0.236601	-0.680165	0.00104989	SLC45A1	3833
chr1_8314159_8314680	chr1	8314159	8314680	0.467297	0.0795265	-1.05179	0.624033	-0.257403	0.0190197	SLC45A1	3145
chr1_8315896_8316099	chr1	8315896	8316099	1.98955	0.00391098	-0.587943	0.334137	-3.13906	2.36151e-06	SLC45A1	1726
chr1_8317964_8318262	chr1	8317964	8318262	-0.233743	0.268687	-0.448473	0.08182	-0.00841698	0.0969115	SLC45A1	137	RERE-AS1	KLF6, E2F5, KLF5, MAZ, ZIC4, WT1, CREB3L3
chr1_8333663_8333922	chr1	8333663	8333922	1.88504	0.426633	-1.56886	1	0.553221	0.0274082	SLC45A1	15836
chr1_8343084_8344063	chr1	8343084	8344063	2.40465	1.27821e-17	-0.566335	0.0150877	0.243187	0.133736	SLC45A1	25257
chr1_8348836_8349291	chr1	8348836	8349291	1.47423	0.0809639	-1.25768	0.130572	-0.32573	0.0928848	SLC45A1	31009
chr1_8351735_8351957	chr1	8351735	8351957	0.55764	0.0223261	2.70703	0.114792	0.443405	1	SLC45A1	33908
chr1_8352559_8352809	chr1	8352559	8352809	-0.0946484	0.237892	-1.46192	0.608306	3.12076	4.21946e-10	SLC45A1	34732	RERE	SOX4, ZNF280A
chr1_8360639_8360920	chr1	8360639	8360920	2.22134	0.0262272	0.373996	0.0443696	1.21547	0.129921	SLC45A1	42812
chr1_8362891_8363140	chr1	8362891	8363140	2.89387	0.000688026	-0.120464	0.888774	2.47612	8.97866e-08	SLC45A1	45064	RERE	HDX, RUNX2
chr1_8363445_8363668	chr1	8363445	8363668	1.79711	0.00997658	0.116192	0.751593	0.668635	0.0524822	SLC45A1	45618	RERE
chr1_8370512_8370909	chr1	8370512	8370909	-1.20741	0.305971	-0.262534	0.021059	-0.927113	0.000750953	SLC45A1	52685
chr1_8373513_8374162	chr1	8373513	8374162	-0.361929	0.865288	0.636769	0.00343043	2.28897	9.51631e-10	RERE-AS1	50482	RERE
chr1_8382101_8382335	chr1	8382101	8382335	1.46733	0.754856	3.02683	0.0142748	2.85818	0.0333889	RERE-AS1	42309
chr1_8383181_8383383	chr1	8383181	8383383	0.819961	0.712706	-1.31024	0.268237	2.64966	0.0583227	RERE-AS1	41261
chr1_8388012_8388371	chr1	8388012	8388371	3.43133	0.0225486	2.62697	0.0369168	-0.00472603	0.449026	RERE-AS1	36273
chr1_8396636_8397217	chr1	8396636	8397217	1.48792	0.194915	1.19489	0.541265	0.803168	0.0112409	RERE-AS1	27427
chr1_8407509_8408610	chr1	8407509	8408610	-0.656914	0.00762325	-0.686721	0.855382	1.34286	2.05876e-05	RERE-AS1	16034
chr1_8409042_8409483	chr1	8409042	8409483	-1.14551	0.792232	-0.396538	0.0138509	0.121888	0.403041	RERE-AS1	15161
chr1_8420119_8420596	chr1	8420119	8420596	-0.416988	0.354898	-0.614849	0.944014	-2.2197	9.29849e-09	RERE-AS1	4048
chr1_8423274_8424394	chr1	8423274	8424394	0.208328	0.00182663	-0.269843	0.304931	0.201741	0.417961	RERE-AS1	250
chr1_8438505_8438725	chr1	8438505	8438725	1.87988	0.171858	0.610547	0.125971	2.69768	5.19639e-06	RERE-AS1	13859	RERE	ZSCAN23
chr1_8438927_8439259	chr1	8438927	8439259	0.563527	0.00403521	0.0428047	0.125591	1.44728	0.000146986	RERE-AS1	14281
chr1_8441014_8441275	chr1	8441014	8441275	2.35777	0.738768	-1.6987	0.328727	1.7509	0.00112331	RERE-AS1	16368
chr1_8448686_8449493	chr1	8448686	8449493	2.59112	4.35973e-10	1.54904	0.00148806	2.21566	6.51582e-14	RERE-AS1	24040	RERE	LCOR, BCL11A, TWIST1, LEF1, PRDM6, ONECUT2, ONECUT1, FOXA3, FOXP2
chr1_8449972_8450187	chr1	8449972	8450187	1.26346	0.15444	0.695599	0.175332	0.446398	0.0795637	RERE-AS1	25326
chr1_8462330_8462552	chr1	8462330	8462552	-0.0559817	0.297419	0.86438	0.268237	2.042	0.0010493	RERE-AS1	37684	RERE
chr1_8463064_8463865	chr1	8463064	8463865	0.752806	0.121454	1.41264	0.0020744	1.22291	0.00426834	RERE-AS1	38418
chr1_8464310_8464518	chr1	8464310	8464518	0.697709	0.47861	0.608766	0.608198	0.877392	0.256257	RERE-AS1	39664
chr1_8477247_8477623	chr1	8477247	8477623	0.199303	0.0230551	1.90691	0.276278	4.37984	3.77911e-07	RERE-AS1	52601
chr1_8478435_8478858	chr1	8478435	8478858	2.15864	0.033999	0.0824222	0.320826	0.85874	0.140546	RERE-AS1	53789
chr1_8497395_8497816	chr1	8497395	8497816	-2.12473	9.58847e-05	-3.49778	0.00139671	1.29956	0.219812	RERE-AS1	72749
chr1_8506920_8507309	chr1	8506920	8507309	2.31258	0.0148865	0.191408	0.327353	4.17007	4.61098e-06	RERE-AS1	82274	RERE	NR5A1, HNF4A, RORC, CREB3L3
chr1_8510149_8510403	chr1	8510149	8510403	0.990021	1	-0.623961	0.792667	2.28316	0.00028964	RERE-AS1	85503	RERE	AHRR, AHR, BCL11A, KLF5, PRDM6
chr1_8516857_8517056	chr1	8516857	8517056	2.41569	0.0600997	3.77379	0.041127	3.01592	0.000375225	RERE-AS1	92211
chr1_8520359_8521004	chr1	8520359	8521004	3.67579	0.000180189	0.528255	0.0397395	-0.446396	0.0822134	RERE-AS1	95713
chr1_8525268_8526311	chr1	8525268	8526311	0.534685	0.00231091	-0.428899	0.676034	0.0417625	0.921022	RERE-AS1	100622
chr1_8538052_8538365	chr1	8538052	8538365	0.0277245	0.171874	-0.441798	0.608306	0.0464751	0.592728	RERE-AS1	113406
chr1_8551305_8552397	chr1	8551305	8552397	0.640508	7.43352e-06	0.0992219	0.000595464	1.50836	0.000139606	RERE-AS1	126659	RERE	ESR1, LCOR, BCL11A, NR5A1, TWIST1, RUNX2, LEF1, TFCP2L1, PRDM6, HNF4A, HNF4G, FOXP2
chr1_8552668_8552948	chr1	8552668	8552948	2.68605	0.000142587	-0.395059	0.00456478	0.433986	0.51462	RERE-AS1	128022	RERE	KLF9, HEY2, FOXA3
chr1_8561080_8561329	chr1	8561080	8561329	0.98151	0.0756103	0.924083	0.011094	1.44519	0.196567	RERE-AS1	136434
chr1_8563337_8564249	chr1	8563337	8564249	2.00995	2.83627e-05	1.93259	8.17618e-06	0.315102	0.66749	RERE-AS1	138691	RERE	AR, HDX, LCOR, ALX3, SOX12, NR5A1, ZNF280A, LEF1, TFCP2L1, HNF4A, THRB, FOXA3, HNF4G, MIXL1
chr1_8567072_8567466	chr1	8567072	8567466	2.43482	0.00993672	1.11112	0.0072296	3.56816	1.86558e-07	RERE-AS1	142426	RERE	HLF, NFIL3, NR5A1, SOX8, LEF1, FOXA3, FOXP2, GATA4
chr1_8571192_8571487	chr1	8571192	8571487	-0.678259	0.38911	0.166867	0.000656482	0.092433	0.067839	RERE-AS1	146546
chr1_8571587_8572412	chr1	8571587	8572412	0.169567	1	1.8089	1.52477e-11	-0.0716904	0.0191782	RERE-AS1	146941
chr1_8598030_8599184	chr1	8598030	8599184	0.764798	3.32689e-06	0.891371	0.000180354	0.639271	0.0375982	RERE-AS1	173384	RERE	SOX4, MAZ, TWIST1, SOX8, ZNF280A, LEF1, HNF1A, FOXA2, FOXA1, THRB, FOXA3
chr1_8621879_8622321	chr1	8621879	8622321	-2.21548	5.33549e-07	-0.975026	0.905073	-3.54036	0.00126966	RERE	195321	ENO1	CEBPD, BCL11A, ZSCAN23, PRDM6, FOXA2, FOXA1, FOXA3
chr1_8626053_8626433	chr1	8626053	8626433	-2.45999	1.13765e-05	-0.470902	0.89232	0.101228	0.110972	RERE	191209	ENO1	CEBPD, LCOR, LHX1, HNF1A, ONECUT2, FOXA2, FOXA1, ONECUT1, FOXA3
chr1_8629114_8629697	chr1	8629114	8629697	-1.3879	0.00897094	-1.52902	0.189109	0.989107	0.273954	RERE	187945
chr1_8643282_8644487	chr1	8643282	8644487	-1.56816	2.09303e-06	-1.2353	1.13857e-05	-1.53332	1.21e-05	RERE	173155
chr1_8660308_8660747	chr1	8660308	8660747	1.4251	0.0671961	1.84302	0.00666897	2.35686	1.49227e-05	RERE	156895
chr1_8668270_8668500	chr1	8668270	8668500	-3.24813	1.72175e-10	2.01264	1	0.0225523	0.455206	RERE	149142	ENO1	ESR1, FOXP2
chr1_8671376_8671575	chr1	8671376	8671575	-0.871545	0.746537	-0.0618293	0.716157	-1.01537	0.445884	RERE	146067
chr1_8673803_8674379	chr1	8673803	8674379	3.10168	0.00127048	-0.782616	0.545328	-1.26716	0.00225917	RERE	143263
chr1_8674462_8674694	chr1	8674462	8674694	-1.54412	0.0149672	-1.05871	0.128547	-0.44919	0.0348404	RERE	142948
chr1_8679966_8681485	chr1	8679966	8681485	0.431909	0.0130507	0.592399	1.23465e-08	-0.599616	0.00126386	RERE	136157
chr1_8701054_8701432	chr1	8701054	8701432	1.43902	0.000635303	2.092	8.40178e-07	0.592514	0.665056	RERE	116210	CA6	KLF9, BCL11A, MAZ, ZNF280A
chr1_8701571_8701937	chr1	8701571	8701937	0.195441	0.0379358	0.716141	3.00639e-05	0.054538	0.568886	RERE	115705	CA6	PRDM6, FOXA2, FOXA1, FOXA3
chr1_8702852_8703671	chr1	8702852	8703671	0.0823525	0.767978	0.479925	2.37116e-05	0.595807	0.000949767	RERE	113971
chr1_8711935_8713022	chr1	8711935	8713022	1.04301	1.089e-09	0.422753	1.58506e-05	1.07163	0.143622	RERE	104620
chr1_8718782_8719208	chr1	8718782	8719208	-2.84663	1	3.12305	0.000394835	2.748	0.015369	RERE	98434
chr1_8726196_8727031	chr1	8726196	8727031	0.282668	0.0671636	-0.600019	1	-0.512622	0.0883166	RERE	90611
chr1_8733526_8733725	chr1	8733526	8733725	0.880105	0.426633	-0.469014	0.677163	-1.04611	0.274594	RERE	83917
chr1_8736830_8737315	chr1	8736830	8737315	0.0647385	0.0753696	-0.361196	0.00253263	-0.358655	0.571972	RERE	80327
chr1_8741821_8742650	chr1	8741821	8742650	0.102966	0.395762	-0.691297	0.300813	-2.36064	3.32261e-11	RERE	74992
chr1_8745595_8746379	chr1	8745595	8746379	2.83574	1.24492e-08	-1.08746	0.520434	0.751929	0.825745	RERE	71263
chr1_8753763_8754021	chr1	8753763	8754021	3.5339	0.00394932	2.27604	0.000893614	-1.12298	0.010154	RERE	63621
chr1_8754882_8755368	chr1	8754882	8755368	1.67507	0.000407277	1.33699	5.16168e-05	-0.710287	0.0423101	RERE	62274
chr1_8764526_8764782	chr1	8764526	8764782	0.629655	0.0758648	-1.62122	0.420686	0.747534	0.0136263	RERE	52860
chr1_8776236_8776435	chr1	8776236	8776435	-0.440781	0.780495	2.71273	0.0164548	1.00049	0.274149	RERE	41207
chr1_8781998_8782682	chr1	8781998	8782682	0.586594	0.427939	-1.83239	0.504942	0.944305	0.222396	RERE	34960
chr1_8788546_8788745	chr1	8788546	8788745	-1.92211	0.661307	-1.14338	0.751593	-0.887751	0.494283	RERE	28897
chr1_8815636_8815992	chr1	8815636	8815992	1.36175	4.27835e-05	0.505896	0.00624871	-0.159295	0.299605	RERE	1650
chr1_8816834_8818197	chr1	8816834	8818197	-0.449607	0.271387	0.0152444	2.84529e-05	0.122931	0.871825	RERE	0
chr1_8822828_8823100	chr1	8822828	8823100	1.75725	0.0097198	0.819159	0.0285514	-0.00540804	0.866239	RERE	5184
chr1_8829179_8830067	chr1	8829179	8830067	-0.185565	0.177882	0.416469	0.0515852	-0.91458	0.000556967	RERE	11535
chr1_8847987_8848364	chr1	8847987	8848364	2.54726	0.0100674	-0.144947	0.0377311	-1.03624	0.0131489	MIR6728	18225
chr1_8848550_8849305	chr1	8848550	8849305	0.525131	0.0023207	-0.495554	0.475768	-0.0607087	0.208742	MIR6728	17284
chr1_8854630_8855038	chr1	8854630	8855038	-1.34525	0.000106025	-2.84579	0.00745455	-1.46367	0.00227783	MIR6728	11551
chr1_8857097_8857396	chr1	8857097	8857396	-0.663339	0.807932	-0.197661	0.221278	-1.03497	0.00590374	MIR6728	9193	CA6	ZIC1, ZIC4, NR5A1, HNF4A, HNF4G
chr1_8857953_8858468	chr1	8857953	8858468	0.151466	0.842264	0.973484	0.0235059	0.20507	0.151847	MIR6728	8121
chr1_8859348_8859633	chr1	8859348	8859633	-1.63079	0.116354	1.12765	0.024679	0.117914	0.195841	MIR6728	6956
chr1_8869888_8870408	chr1	8869888	8870408	-1.65314	0.00154638	0.655757	0.125591	-1.26973	0.00250422	MIR6728	3297
chr1_8870775_8871547	chr1	8870775	8871547	-1.22028	2.48487e-08	-2.95409	1.87027e-13	-2.53793	9.82424e-10	MIR6728	4184
chr1_8873649_8873848	chr1	8873649	8873848	-3.09338	2.39166e-10	-0.567923	0.759235	0.954289	0.0142536	ENO1-AS1	4986	ENO1	BCL11A, KLF5, MAZ
chr1_8877954_8879457	chr1	8877954	8879457	-0.804724	2.31402e-06	-0.657301	0.992985	0.0887475	0.973823	ENO1-AS1	0	CA6	KLF9, ESR1, KLF6, E2F5, BCL11A, KLF5, MAZ, ZIC1, ZIC4, WT1, HEY2, MLXIPL, RORC, THRB, CREB3L3, MYCN
chr1_8880125_8880682	chr1	8880125	8880682	-1.14748	8.57139e-06	-0.708766	0.701992	-2.64896	5.24171e-18	ENO1	875	ENO1	POU5F1, HDX, LCOR, ZSCAN23, HNF1A, FOXA3
chr1_8889174_8889373	chr1	8889174	8889373	0.353317	0.730816	0.534193	0.0724223	-0.065447	0.519106	ENO1	9924
chr1_8889973_8890311	chr1	8889973	8890311	-0.582739	0.26155	-0.237313	0.31935	1.95543	0.000681168	ENO1	10723
chr1_8890383_8890713	chr1	8890383	8890713	-0.580176	0.47992	1.80521	0.00722404	2.11636	0.00368486	ENO1	11133
chr1_8899909_8900226	chr1	8899909	8900226	-2.54877	1.43442e-06	-1.25348	0.404691	-0.404389	0.665056	ENO1	20659	ENO1	HDX
chr1_8903515_8903714	chr1	8903515	8903714	-1.50494	0.252084	1.96745	0.0260042	-0.192899	0.762419	ENO1	24265
chr1_8910904_8911277	chr1	8910904	8911277	3.09503	0.0206683	-2.78242	0.102764	-1.46964	0.322163	ENO1	31654	MIR34AHG	BCL11A, MAZ, TWIST2, PRDM6, RORC
chr1_8913504_8913897	chr1	8913504	8913897	1.9872	0.0219182	-1.37832	0.792667	-1.21388	0.0362076	CA6	31969
chr1_8917997_8918429	chr1	8917997	8918429	1.51939	0.779609	1.9436	0.00676612	0.904389	0.133404	CA6	27437
chr1_8941919_8942118	chr1	8941919	8942118	-1.82138	0.80696	-1.27212	0.146916	-0.888247	1	CA6	3748
chr1_8944569_8945126	chr1	8944569	8945126	0.743961	0.0206683	-0.977934	0.608014	1.9372	7.32384e-07	CA6	740
chr1_8986175_8986566	chr1	8986175	8986566	-0.158776	0.614472	-0.34	0.509003	-0.43993	0.368283	SLC2A7	39778
chr1_8987795_8988324	chr1	8987795	8988324	-1.11633	0.530722	0.196669	0.564844	0.756563	0.303384	SLC2A7	38020
chr1_8994055_8994677	chr1	8994055	8994677	-0.242766	0.0368313	-0.790583	0.195129	-2.85232	4.90031e-07	SLC2A7	31667	H6PD	KLF6, BCL11A, TCF3, LEF1, HNF4G
chr1_9001615_9002098	chr1	9001615	9002098	1.63456	0.0502222	-0.713307	0.0369052	-1.62833	0.00653467	SLC2A7	24246
chr1_9005129_9005397	chr1	9005129	9005397	-1.11863	0.524864	-0.692206	0.273109	0.714555	0.219812	SLC2A7	20947
chr1_9013976_9014270	chr1	9013976	9014270	0.773663	0.366844	-4.10378	0.543913	2.05019	0.0065049	SLC2A7	12074
chr1_9022098_9022683	chr1	9022098	9022683	-1.36565	0.013787	0.108362	0.608829	0.1414	0.0920806	SLC2A7	3661	ENO1, GPR157, H6PD	TCF3, LEF1, HNF4G
chr1_9022846_9023100	chr1	9022846	9023100	1.51408	0.823127	-0.964517	0.677163	1.38769	0.449026	SLC2A7	3244
chr1_9038982_9039440	chr1	9038982	9039440	-2.2887	0.15444	-1.47982	0.387955	2.69249	0.00146112	SLC2A7	12636
chr1_9039733_9039943	chr1	9039733	9039943	-0.119931	0.426633	-2.08957	0.543913	2.99088	0.00638861	SLC2A7	13387
chr1_9044768_9045184	chr1	9044768	9045184	1.38138	0.0767187	-1.80167	0.677163	2.67055	0.000696535	SLC2A7	18422
chr1_9051303_9051538	chr1	9051303	9051538	1.62231	0.661307	1.35824	0.444558	4.22763	1.81113e-05	SLC2A7	24957
chr1_9058556_9058755	chr1	9058556	9058755	3.2786	0.0151697	-0.397022	0.852536	1.13455	0.237196	SLC2A5	29722
chr1_9061566_9061856	chr1	9061566	9061856	0.389846	0.222709	-1.79698	0.816647	0.511418	0.869257	SLC2A5	26621
chr1_9065105_9065581	chr1	9065105	9065581	3.77483	8.25933e-05	1.20354	0.49613	3.94237	2.76219e-20	SLC2A5	22896
chr1_9069818_9070053	chr1	9069818	9070053	2.66985	0.0767289	-0.476482	0.18446	0.155473	1	SLC2A5	18424
chr1_9070404_9070851	chr1	9070404	9070851	-0.261365	0.36291	-1.10745	0.122682	0.118825	0.179087	SLC2A5	17626
chr1_9075077_9075276	chr1	9075077	9075276	2.35682	0.116116	1.59872	0.0555487	0.523583	0.176071	SLC2A5	13201
chr1_9078705_9079213	chr1	9078705	9079213	2.09004	0.034093	-0.947558	0.202838	1.00266	0.321184	SLC2A5	9264
chr1_9084612_9085198	chr1	9084612	9085198	2.68073	0.0511491	0.908198	0.444558	2.29874	1.37172e-09	SLC2A5	3279
chr1_9099900_9101018	chr1	9099900	9101018	0.126761	0.426633	-0.352001	0.278634	-2.27734	6.4607e-07	SLC2A5	11421
chr1_9101459_9101847	chr1	9101459	9101847	1.72272	0.0296872	2.17444	0.000261204	0.646734	0.996677	SLC2A5	12980
chr1_9107089_9107356	chr1	9107089	9107356	3.88124	0.0097198	-1.53985	0.444558	3.69031	1.17689e-06	SLC2A5	18610
chr1_9110626_9111091	chr1	9110626	9111091	-1.2903	7.46339e-08	-1.29552	1	-0.368124	0.125628	GPR157	18078	ENO1, GPR157, H6PD, SPSB1	ESR1, CEBPD, TBX4, BCL11A, MAZ, RORC, TBX5
chr1_9112079_9112402	chr1	9112079	9112402	-0.420301	0.387013	0.053192	0.397766	-3.28247	0.000717252	GPR157	16767	H6PD	TCF3, NR5A1
chr1_9112710_9113664	chr1	9112710	9113664	-1.02816	0.0273898	-0.0410355	0.00159345	-2.07405	1.06698e-13	GPR157	15505	H6PD	TCF3, MAZ, RUNX2, PRDM6, HNF4A, FOXA2, FOXA1, THRB, CREB3L3, HNF4G, FOXP2
chr1_9120300_9120499	chr1	9120300	9120499	2.08576	0.589302	-1.88442	0.328727	-0.958999	0.682523	GPR157	8670
chr1_9121898_9122385	chr1	9121898	9122385	1.36719	0.260645	-0.868686	0.837587	2.42289	1.26067e-06	GPR157	6784
chr1_9128059_9129803	chr1	9128059	9129803	-0.233358	0.00556148	-0.303902	1	0.351323	0.0435094	GPR157	0
chr1_9142270_9142555	chr1	9142270	9142555	-0.425923	0.0803702	-0.00188523	0.751593	-1.28688	0.706928	MIR34A	9221
chr1_9144915_9145606	chr1	9144915	9145606	0.916779	7.49562e-06	-0.89259	1	2.20408	3.06592e-10	MIR34A	6170
chr1_9149809_9150188	chr1	9149809	9150188	0.44116	0.0149347	-2.85107	0.677163	2.23765	0.000114436	MIR34A	1588
chr1_9153130_9153485	chr1	9153130	9153485	0.042152	0.581288	-2.56286	0.159716	-1.71632	0.151671	MIR34A	1352
chr1_9153943_9154278	chr1	9153943	9154278	-1.96026	0.116116	-1.8493	0.710139	-1.51097	0.177017	MIR34A	2165
chr1_9162017_9162216	chr1	9162017	9162216	1.17238	0.295116	-1.19111	0.407244	0.203231	0.158264	MIR34A	10239
chr1_9162329_9164299	chr1	9162329	9164299	-0.500377	0.189583	-0.745232	0.786246	-0.393112	0.0197735	MIR34A	10551	MIR34AHG	KLF9, AHRR, KLF6, AHR, LCOR, HMGA2, E2F5, BCL11A, SOX4, KLF5, MAZ, RUNX2, LEF1, PRDM6, WT1, HNF4A, THRB, HNF4G
chr1_9171938_9172591	chr1	9171938	9172591	-0.00811899	0.623213	-0.655879	0.208614	-1.19048	0.092661	LNCTAM34A	9412
chr1_9173926_9174243	chr1	9173926	9174243	0.0556095	1	-2.46479	0.67587	0.802074	0.295625	LNCTAM34A	7760
chr1_9181145_9183197	chr1	9181145	9183197	0.329318	0.04092	-0.497177	0.785076	-0.0263033	0.735225	LNCTAM34A	0	MIR34AHG	KLF9, CEBPD, KLF6, HDX, E2F5, BCL11A, MAZ, ZIC1, ZIC4, RORC, FOXA2, FOXA1, FOXA3
chr1_9193211_9193522	chr1	9193211	9193522	-0.326552	0.698723	-2.43912	0.12538	-0.848716	0.20268	MIR34AHG	10818
chr1_9193900_9194377	chr1	9193900	9194377	-1.53309	0.00168868	-2.18102	3.92541e-06	-3.09197	1.22436e-05	MIR34AHG	11507	H6PD, SPSB1	LCOR, SOX8
chr1_9196317_9197018	chr1	9196317	9197018	0.356175	0.861571	-0.834114	0.644217	0.736	0.0363525	MIR34AHG	13924
chr1_9198664_9198943	chr1	9198664	9198943	-0.33048	0.626833	2.30376	0.00867381	0.515879	0.664155	MIR34AHG	16271
chr1_9222791_9223000	chr1	9222791	9223000	0.91936	0.806597	-3.86437	0.677163	0.651667	0.494283	H6PD	11774
chr1_9225214_9225911	chr1	9225214	9225911	-3.62146	0.0623079	0.694082	0.819375	2.11545	0.000124282	H6PD	8863
chr1_9226094_9226432	chr1	9226094	9226432	-3.18266	0.00183842	-1.00272	0.294744	-0.00813746	0.396056	H6PD	8342
chr1_9233018_9233684	chr1	9233018	9233684	-2.32061	5.94563e-23	-0.957932	1.65457e-05	-0.8179	0.00250341	H6PD	1090	GPR157, H6PD, SPSB1	ESR1, MAZ, NR5A1, HNF4A, HNF4G
chr1_9234080_9235234	chr1	9234080	9235234	-0.641673	3.42958e-06	-0.280971	0.384493	-0.341798	0.0184565	H6PD	0
chr1_9239646_9240121	chr1	9239646	9240121	-0.844222	2.23911e-09	-0.936799	0.59041	-1.36759	4.61884e-07	H6PD	4870	H6PD, SPSB1	ESR1, BCL11A, SOX4, MAZ, HEY2, HNF4A, THRB, HNF4G
chr1_9242052_9242942	chr1	9242052	9242942	-0.715	1.37869e-05	-1.94184	1.21458e-06	-1.36396	3.68477e-09	H6PD	7276	H6PD	ESR1, POU5F1, CEBPB, KLF5, MAZ, NR5A1, RUNX2, PRDM6
chr1_9249345_9251061	chr1	9249345	9251061	-0.796953	0.00635177	0.0204319	0.00920215	-0.965577	1.29457e-08	H6PD	14569	H6PD	KLF9, AHRR, CEBPB, AHR, E2F5, KLF5, MAZ, TWIST2, RUNX2, TFCP2L1, PRDM6, WT1, HNF4A, THRB, FOXA3, HNF4G, FOXP2
chr1_9253023_9253261	chr1	9253023	9253261	-1.0398	0.817357	0.115379	0.322958	-2.06955	0.00545072	H6PD	18247
chr1_9267076_9267400	chr1	9267076	9267400	-1.19141	0.118794	-0.778857	0.138014	-0.518372	0.0703616	SPSB1	25479
chr1_9270503_9270747	chr1	9270503	9270747	-1.54979	0.319314	-0.0543091	0.792667	-2.77955	0.000431655	SPSB1	22132
chr1_9280457_9280855	chr1	9280457	9280855	0.420097	0.72839	-0.317223	0.212717	-1.65083	0.0795637	SPSB1	12024
chr1_9290091_9290426	chr1	9290091	9290426	-2.41642	1.4913e-12	-1.39092	0.254897	-1.25182	0.00147552	SPSB1	2453	GPR157, H6PD, SPSB1	CEBPB, HLF, LCOR
chr1_9291877_9292241	chr1	9291877	9292241	-0.99465	0.171257	0.357819	0.0835673	-0.534089	0.0274201	SPSB1	638
chr1_9292309_9293760	chr1	9292309	9293760	-1.55482	4.29985e-09	0.167294	0.0496532	-0.69707	3.23804e-06	SPSB1	0	H6PD, SPSB1	KLF9, KLF6, E2F5, KLF5, MAZ, ZIC1, ZIC4, PRDM6, WT1, ONECUT2, ONECUT1
chr1_9300139_9300422	chr1	9300139	9300422	0.829045	0.276408	0.0220399	0.201175	-2.22699	0.0584852	SPSB1	7258
chr1_9320244_9320488	chr1	9320244	9320488	-2.4971	0.860747	0.758504	0.174924	-0.0468736	0.33112	SPSB1	27363
chr1_9322837_9323192	chr1	9322837	9323192	0.0300799	0.624221	-1.13919	0.424995	1.75361	0.00557366	SPSB1	29956
chr1_9324838_9325037	chr1	9324838	9325037	-0.401783	0.0340565	3.97231	0.677163	-0.987395	0.762509	SPSB1	31957
chr1_9332750_9332976	chr1	9332750	9332976	-1.86168	0.276286	-0.472458	0.2392	0.104461	0.0815579	SPSB1	39869	H6PD, SPSB1	RORC, ONECUT2, ONECUT1
chr1_9338825_9339152	chr1	9338825	9339152	-0.797933	0.360519	0.273846	0.0939437	-2.77107	0.00332387	SPSB1	45944
chr1_9340473_9340733	chr1	9340473	9340733	-1.21747	0.0368635	0.0753245	0.412183	-0.739997	0.274728	SPSB1	47592
chr1_9345490_9346278	chr1	9345490	9346278	-0.243529	0.33785	-0.579066	0.162153	-0.35969	0.172187	SPSB1	52609
chr1_9355220_9355909	chr1	9355220	9355909	1.15183	0.617908	1.18177	0.505647	-1.97212	2.23317e-06	SPSB1	62339	SLC25A33	CEBPD, CEBPB, BCL11A, TWIST2, FOXA3
chr1_9363499_9363698	chr1	9363499	9363698	-1.80815	0.00445189	-0.494531	0.4447	0.565364	0.763478	SPSB1	70618
chr1_9367437_9367650	chr1	9367437	9367650	-3.49065	0.00345927	-2.28613	1	-0.876473	0.274858	SPSB1	74556
chr1_9371536_9371917	chr1	9371536	9371917	-2.75691	0.0582612	2.40707	0.000628463	0.710632	0.554063	SPSB1	78655
chr1_9385853_9386083	chr1	9385853	9386083	-2.34372	0.0766394	-2.38552	0.022179	-0.330167	0.494283	SPSB1	92972
chr1_9399534_9400671	chr1	9399534	9400671	1.60957	0.113744	0.861872	0.000167675	-0.852123	0.000312086	SPSB1	106653
chr1_9401687_9402252	chr1	9401687	9402252	-0.689559	0.014813	0.0468564	0.239017	-0.352515	0.222393	SPSB1	108806	H6PD, SPSB1	NR1H4, HMGA2, MAZ, SOX8, LEF1, PRDM6, WT1, FOXA1
chr1_9411007_9411259	chr1	9411007	9411259	-1.52817	0.86238	0.153418	0.0812712	-1.59759	0.00626244	SPSB1	118126
chr1_9412385_9412679	chr1	9412385	9412679	2.31785	0.0340181	-1.3407	1	-1.90422	0.023887	SPSB1	119504
chr1_9412884_9413801	chr1	9412884	9413801	0.475384	7.95088e-05	0.296091	0.0272085	-1.35237	5.33349e-07	SPSB1	120003
chr1_9419696_9419934	chr1	9419696	9419934	-2.14915	0.00170839	-2.15834	0.114895	-2.11455	0.00624288	SLC25A33	119547
chr1_9428394_9429288	chr1	9428394	9429288	-0.104604	0.506683	-0.128648	0.118813	-0.730222	0.000284291	SLC25A33	110193	PIK3CD	HLF, NFIL3, E2F5, KLF5, PRDM6, WT1, HNF1A, NR1I2, CREB3L3, HNF4G, CXXC5
chr1_9435121_9435572	chr1	9435121	9435572	-2.07166	1.92472e-11	-0.723029	0.734638	-1.20675	6.67657e-07	SLC25A33	103909	H6PD, SPSB1	ESR1, CEBPD, LCOR, NR5A1, HNF1A, FOXA2, FOXA1, FOXA3
chr1_9438081_9439273	chr1	9438081	9439273	-1.5851	2.1816e-17	-0.838201	0.110357	-2.53904	7.90634e-25	SLC25A33	100208	H6PD, SPSB1, SLC25A33	CEBPD, POU5F1, CEBPB, IKZF1, NR1H4, MAZ, SOX12, PRDM6, NR1I2, CREB3L3, FOXP2
chr1_9439465_9439664	chr1	9439465	9439664	-1.30637	0.0333893	-0.299967	0.370005	-4.15884	2.36654e-09	SLC25A33	99817	H6PD, SPSB1	KLF9, KLF6, KLF5, SOX12
chr1_9441512_9441784	chr1	9441512	9441784	-1.41299	0.481232	-0.390926	0.543913	-0.731678	0.000315858	SLC25A33	97697
chr1_9442487_9442791	chr1	9442487	9442791	0.32011	0.963843	-0.0840799	0.0764111	-5.89695	1.6878e-11	SLC25A33	96690	SLC25A33	ESR1, TBX4, BCL11A, HNF4G, TBX5
chr1_9447245_9447477	chr1	9447245	9447477	-3.39564	1.21801e-08	-1.07868	0.752281	-4.36561	0.000114828	SLC25A33	92004	H6PD, SPSB1	ESR1, NR5A1, PRDM6
chr1_9452318_9452949	chr1	9452318	9452949	0.202045	0.845459	-0.935918	0.0171877	-0.977096	0.000545221	SLC25A33	86532	SLC25A33	ESR1, MAZ, PRDM6, FOXA2, FOXA1, FOXA3, HNF4G, FOXP2
chr1_9455791_9456048	chr1	9455791	9456048	-1.11685	0.00874498	-0.375911	0.492889	-0.0413727	0.144063	SLC25A33	83433	H6PD, SPSB1
chr1_9465483_9466093	chr1	9465483	9466093	-1.92586	4.39289e-21	-1.82672	0.834026	-2.35406	2.32321e-07	SLC25A33	73388	H6PD, SPSB1	LCOR, TBX4, TWIST1, HNF4A, TBX5
chr1_9467092_9467397	chr1	9467092	9467397	-1.80863	0.265992	0.179593	0.00213063	-1.53855	0.00031414	SLC25A33	72084
chr1_9472883_9473268	chr1	9472883	9473268	-0.148853	0.400435	2.38612	0.0260042	0.644309	0.583485	SLC25A33	66213
chr1_9481106_9481442	chr1	9481106	9481442	-0.17786	0.486467	0.204042	0.687336	-0.594978	0.0129728	SLC25A33	58039
chr1_9490595_9491357	chr1	9490595	9491357	-0.152615	0.673617	-0.239417	0.135582	-1.15535	3.81661e-06	SLC25A33	48124
chr1_9495030_9495575	chr1	9495030	9495575	0.136844	0.224713	-1.34706	0.977964	-0.217466	0.0567574	SLC25A33	43906
chr1_9500788_9501611	chr1	9500788	9501611	0.23425	0.315003	-0.625061	1	-4.32357	1.26279e-26	SLC25A33	37870	SLC25A33	KLF9, ESR1, POU5F1, HDX, BCL11A, LHX1, MAZ, NR5A1, SOX8, RUNX2, TFCP2L1, HNF1A
chr1_9503037_9503702	chr1	9503037	9503702	-0.914092	0.000332834	-1.75787	0.0796298	-5.65538	1.56303e-18	SLC25A33	35779	SLC25A33	LEF1, PRDM6
chr1_9531159_9531440	chr1	9531159	9531440	1.10537	0.00140416	-0.330233	0.634377	1.42869	0.677916	SLC25A33	8041
chr1_9532782_9533203	chr1	9532782	9533203	4.60031	3.54477e-09	-0.70695	0.0135306	-3.76605	3.97946e-12	SLC25A33	6278	SLC25A33	ESR1, BCL11A, HNF4A, HNF4G
chr1_9537804_9538309	chr1	9537804	9538309	-0.0347826	0.189375	-0.167536	0.230071	-3.12737	3.52897e-24	SLC25A33	1172	SLC25A33	BCL11A, KLF5, SOX8, PRDM6, RORC, FOXA2, FOXA1, FOXP2
chr1_9538756_9540291	chr1	9538756	9540291	0.339874	0.0408342	-0.0480129	0.0816403	0.134309	0.371453	SLC25A33	0
chr1_9546691_9546907	chr1	9546691	9546907	1.06671	0.0151697	0.761855	0.118312	-2.76967	1.6676e-10	SLC25A33	7208	SLC25A33
chr1_9549955_9550508	chr1	9549955	9550508	-0.414088	1	-0.644356	0.966446	-1.63534	2.89499e-10	SLC25A33	10472	SLC25A33	KLF9, NR1H4, TCF3, LEF1, PRDM6
chr1_9553493_9554110	chr1	9553493	9554110	-0.131972	0.662918	0.277884	0.00512864	-2.41333	2.30142e-17	SLC25A33	14010	SLC25A33	ESR1, CEBPB, TBX4, TCF3, ZIC1, ZIC4, NR5A1, RUNX2, LEF1, FOXA2, FOXA1, THRB, FOXA3, MYCN, TBX5
chr1_9555170_9555681	chr1	9555170	9555681	-2.05673	1.69444e-08	-1.37741	0.0114706	-0.514688	0.00435365	SLC25A33	15687
chr1_9561420_9561619	chr1	9561420	9561619	0.867419	0.683812	-1.86903	0.19081	0.407931	0.89853	SLC25A33	21937
chr1_9564748_9565870	chr1	9564748	9565870	2.19565	1.52984e-09	-0.0942471	0.265381	-2.93327	8.53894e-18	TMEM201	23051	SLC25A33	KLF9, CEBPD, KLF6, CEBPB, LEF1, PRDM6
chr1_9570772_9571478	chr1	9570772	9571478	-1.18087	0.00331226	-0.86441	0.462752	-1.47662	0.000301866	TMEM201	17443	SLC25A33	KLF9, CEBPD, AHRR, KLF6, CEBPB, AHR, BCL11A, MAZ, PRDM6, HEY2, FOXA3
chr1_9588087_9589419	chr1	9588087	9589419	-0.346796	0.863163	0.0656385	0.258374	-0.0111056	0.733983	TMEM201	0
chr1_9593435_9593874	chr1	9593435	9593874	2.2583	0.00100106	1.64126	3.22039e-07	0.774947	0.943571	TMEM201	4512
chr1_9600937_9601300	chr1	9600937	9601300	2.44154	0.252084	1.17306	0.607822	-0.267222	0.426919	TMEM201	12014
chr1_9606761_9607447	chr1	9606761	9607447	-0.647651	0.889177	-1.50438	1	2.71196	1.94773e-06	TMEM201	17838	CLSTN1, CTNNBIP1	TBX4, BCL11A, TCF3, MAZ, TWIST1, TBX5
chr1_9615322_9615521	chr1	9615322	9615521	2.09889	0.358686	-0.0548822	0.792667	-0.0107817	1	TMEM201	26399
chr1_9615567_9615811	chr1	9615567	9615811	2.66978	0.00264939	1.20795	0.0703596	-0.234849	0.0513849	TMEM201	26644
chr1_9626773_9627387	chr1	9626773	9627387	-0.0112007	0.0574347	-0.279325	0.0286787	0.553593	0.122655	PIK3CD	24344	PIK3CD, PIK3CD-AS2	ESR1, AHRR, AHR, BCL11A, MAZ, NR5A1, PRDM6, WT1
chr1_9651465_9652237	chr1	9651465	9652237	0.903927	0.355329	-0.890837	0.623035	0.934272	0.0876737	PIK3CD	0	PIK3CD, PIK3CD-AS2	POU5F1, KLF5, MAZ, PRDM6, WT1
chr1_9662032_9662583	chr1	9662032	9662583	-0.413684	0.0400907	-0.112898	0.367433	-2.289	2.14886e-06	PIK3CD-AS1	7445	SLC25A33	NR1H4, RUNX2, PRDM6
chr1_9687141_9688074	chr1	9687141	9688074	-0.893056	0.0925864	1.12077	5.36989e-08	0.924588	0.00956461	PIK3CD-AS2	0	CLSTN1, CTNNBIP1	KLF9, ESR1, KLF6, HDX, KLF5, MAZ, WT1, MYCN
chr1_9688949_9689822	chr1	9688949	9689822	0.286399	0.0108677	0.478159	0.0223739	1.02372	0.0020845	PIK3CD-AS2	1393	PIK3CD, CLSTN1	ESR1, KLF6, KLF5, MAZ, ZIC1, ZIC4, WT1, ONECUT2, ONECUT1
chr1_9702271_9702532	chr1	9702271	9702532	-0.381397	0.868394	1.56374	0.888952	0.498704	0.862343	PIK3CD-AS2	14715	PIK3CD, PIK3CD-AS2	IKZF1, PRDM6
chr1_9716807_9718268	chr1	9716807	9718268	0.811249	9.65795e-06	0.557928	1.83878e-09	-0.927908	3.49822e-10	PIK3CD-AS2	29251	PIK3CD, PIK3CD-AS2	KLF9, BCL11A, ZSCAN23, KLF5, MAZ, SOX12, ZIC4, WT1, HNF4A, NR1I2, THRB, HNF4G
chr1_9718916_9719397	chr1	9718916	9719397	0.0290966	0.412152	-0.298307	0.521419	0.0997808	0.203952	PIK3CD-AS2	31360
chr1_9724890_9725269	chr1	9724890	9725269	-0.666361	0.775489	-0.095893	0.0792602	0.568166	0.161994	PIK3CD-AS2	37334	PIK3CD, PIK3CD-AS2	MAZ, TWIST1, RORC
chr1_9728342_9729613	chr1	9728342	9729613	0.844954	3.38961e-10	-2.25399	0.0138755	2.76926	4.35966e-24	PIK3CD-AS2	40786	CLSTN1, CTNNBIP1	KLF9, HDX, BCL11A, MAZ, ZIC1, ZIC4, PRDM6, HNF4A, FOXA2, FOXA3, HNF4G
chr1_9753099_9753548	chr1	9753099	9753548	0.299385	0.261379	0.773381	0.818702	2.6781	0.00164569	PIK3CD-AS2	65543	CLSTN1, CTNNBIP1	AHRR, AHR, ZIC1, ZIC4
chr1_9759322_9760392	chr1	9759322	9760392	1.00498	1.94994e-06	0.00814165	0.284475	-1.21782	7.29269e-07	CLSTN1	64133
chr1_9762349_9762967	chr1	9762349	9762967	2.05958	0.0226283	-1.32951	0.819085	3.75084	1.56721e-09	CLSTN1	61558	CLSTN1, CTNNBIP1	ESR1, ZSCAN23, TFCP2L1, PRDM6, HNF4A, HNF4G
chr1_9775952_9776233	chr1	9775952	9776233	-1.13185	0.252084	0.564588	0.166104	-0.655978	0.451076	CLSTN1	48292
chr1_9784436_9784806	chr1	9784436	9784806	0.0453264	0.0324945	1.89463	0.0506776	0.763034	0.405648	CLSTN1	39719
chr1_9792242_9792666	chr1	9792242	9792666	0.760555	0.187653	1.12054	0.00139092	1.91938	0.000904739	CLSTN1	31859
chr1_9796406_9797011	chr1	9796406	9797011	0.513388	0.096245	0.19753	0.00190976	0.222614	0.56479	CLSTN1	27514
chr1_9804625_9804869	chr1	9804625	9804869	0.581449	0.0758648	-1.65335	0.497049	1.35437	0.15614	CLSTN1	19656
chr1_9814945_9815460	chr1	9814945	9815460	2.09398	0.171858	0.0639295	0.372893	-0.298886	0.33495	CLSTN1	9065
chr1_9822962_9824678	chr1	9822962	9824678	1.49611	2.77356e-18	-0.031213	3.78278e-05	1.03071	1.03745e-07	CLSTN1	0	CLSTN1, UBE4B	KLF6, E2F5, KLF5, MAZ, ZIC1, ZBTB7C, WT1, NR1I2, FOXP2
chr1_9835235_9836400	chr1	9835235	9836400	0.576522	0.00334501	-0.402364	0.00112796	0.668365	0.00370133	CLSTN1	10708	CLSTN1, UBE4B	KLF9, KLF6, BCL11A, KLF5, MAZ, ZIC1, TWIST1, TWIST2, RUNX2, WT1, HNF4A, THRB, HNF4G
chr1_9844759_9845006	chr1	9844759	9845006	-0.592821	0.524864	0.875704	0.677163	2.1772	0.0149173	CLSTN1	20232	CLSTN1, UBE4B	ESR1, MAZ, NR5A1, ZNF280A
chr1_9846722_9847165	chr1	9846722	9847165	3.6785	0.0054189	-0.0822615	0.437368	1.27434	0.00752666	CLSTN1	22195	CLSTN1, CTNNBIP1, UBE4B	NR1H4, KLF5, ZIC1, ZIC4, RORC, CXXC5
chr1_9847895_9848309	chr1	9847895	9848309	0.533912	0.0341237	-1.78909	0.594757	0.676703	1	CLSTN1	23368
chr1_9859189_9860003	chr1	9859189	9860003	1.00166	0.00125219	-2.10631	0.383589	3.06141	5.48817e-24	CLSTN1	34662	CLSTN1, CTNNBIP1, UBE4B	ESR1, E2F5, NR5A1, WT1
chr1_9867140_9867787	chr1	9867140	9867787	-0.442338	0.658009	-1.74883	0.68306	0.705101	0.0420295	CTNNBIP1	42548
chr1_9868089_9868496	chr1	9868089	9868496	-0.0420592	0.429953	-0.994686	0.264681	-0.0129828	0.784247	CTNNBIP1	41839
chr1_9874655_9875655	chr1	9874655	9875655	0.344828	0.0235367	0.679658	0.000277243	0.0616131	0.847299	CTNNBIP1	34680
chr1_9876863_9877315	chr1	9876863	9877315	2.37046	0.0225828	-0.0711947	0.236352	2.02369	2.46819e-06	CTNNBIP1	33020	CLSTN1, CTNNBIP1, UBE4B	KLF9, ESR1, BCL11A, NR5A1, ZBTB7C
chr1_9900188_9900956	chr1	9900188	9900956	-0.677063	0.426464	0.211985	0.000460569	0.505845	0.916848	CTNNBIP1	9379
chr1_9901562_9902312	chr1	9901562	9902312	1.28541	0.000215091	-0.0889033	0.173829	1.98715	0.000146676	CTNNBIP1	8023	CLSTN1, CTNNBIP1, UBE4B	AR, ESR1, HLF, LCOR, HMGA2, BCL11A, ALX3, KLF5, NR5A1, WT1, HNF4A, NR1I2, THRB, HNF4G
chr1_9909532_9911095	chr1	9909532	9911095	0.383813	0.0674313	0.280346	0.0565821	0.2325	0.327711	CTNNBIP1	0
chr1_9929135_9930264	chr1	9929135	9930264	0.29356	4.19902e-07	0.626128	0.0109239	-1.10621	1.88563e-07	NMNAT1	12658
chr1_9931864_9932147	chr1	9931864	9932147	-0.528076	0.360519	1.42773	6.44068e-05	-1.98023	0.000384933	NMNAT1	10775
chr1_9942377_9943688	chr1	9942377	9943688	-0.0633597	0.149637	-0.28553	0.00482138	0.159151	0.503316	NMNAT1	0
chr1_9950142_9950664	chr1	9950142	9950664	1.47459	0.029305	-0.199542	0.235776	1.40315	0.000158186	LZIC	6734
chr1_9969088_9970053	chr1	9969088	9970053	-1.05626	0.589302	1.05416	0.294744	2.28993	7.18854e-06	MIR5697	1706	CLSTN1, UBE4B, KIF1B	KLF9, KLF6, E2F5, BCL11A, NR5A1, PRDM6, ONECUT2, ONECUT1, FOXA3
chr1_9997035_9998039	chr1	9997035	9998039	0.93744	0.262045	-0.113587	0.608338	1.85608	1.41958e-08	RBP7	0	RBP7, UBE4B, KIF1B	KLF9, KLF6, E2F5, TCF3, KLF5, MAZ, ZIC1, ZIC4, ZBTB7C, WT1
chr1_10020713_10020974	chr1	10020713	10020974	1.17939	0.252084	-1.35642	0.751593	1.79112	1.64231e-05	UBE4B	11857	CTNNBIP1, UBE4B, KIF1B	AHRR, POU5F1, AHR, MAZ, TWIST1
chr1_10032333_10033750	chr1	10032333	10033750	-0.133795	0.568286	0.125654	0.00275328	0.456667	0.0024813	UBE4B	0
chr1_10045817_10046890	chr1	10045817	10046890	0.906359	0.0122012	-2.10767	0.00536321	1.47364	4.09329e-07	UBE4B	12984
chr1_10055985_10056593	chr1	10055985	10056593	-0.666457	0.00435712	-0.492871	0.837286	-0.0439634	0.921702	UBE4B	23152
chr1_10065118_10065698	chr1	10065118	10065698	-0.672924	0.0313462	-0.144624	0.444558	-2.09291	0.000190393	UBE4B	32285
chr1_10067032_10067265	chr1	10067032	10067265	0.896408	0.0502701	0.977721	0.00291373	3.24722	0.0173343	UBE4B	34199	RBP7, KIF1B	RUNX2
chr1_10074346_10074675	chr1	10074346	10074675	2.25674	0.00411266	-1.45653	0.792667	2.57531	2.33928e-08	UBE4B	41513	CTNNBIP1, UBE4B, KIF1B	SOX8, RUNX2
chr1_10085146_10085528	chr1	10085146	10085528	2.49924	0.0097198	-0.295162	0.538153	2.84103	3.18489e-07	UBE4B	52313	CTNNBIP1, UBE4B, KIF1B	KLF9, KLF6, BCL11A, SOX4, KLF5, PRDM6, THRB
chr1_10107828_10108563	chr1	10107828	10108563	1.48992	0.00199158	3.52479	0.183425	4.30051	1.45938e-17	UBE4B	74995	UBE4B, KIF1B	KLF9, POU5F1, KLF5, MAZ, TWIST1, LEF1, FOXP2
chr1_10122546_10123188	chr1	10122546	10123188	1.72867	0.0600997	0.0951337	0.792667	2.46785	7.80377e-08	KIF1B	87616	UBE4B, KIF1B	BCL11A, SOX12, SOX8, HNF4G, FOXP2
chr1_10130701_10130900	chr1	10130701	10130900	-1.4018	0.426633	-1.71146	0.81894	-0.535775	0.331977	KIF1B	79904
chr1_10152822_10153527	chr1	10152822	10153527	1.44595	0.216499	-1.07767	0.477212	1.55873	0.000187925	KIF1B	57277	UBE4B, KIF1B	BCL11A, MAZ, ZBTB7C, PRDM6, WT1, HNF4A, FOXA3, HNF4G
chr1_10169190_10170162	chr1	10169190	10170162	1.51911	1.22743e-05	2.00762	0.000502905	3.68265	2.43976e-23	KIF1B	40642	UBE4B, KIF1B	BCL11A, KLF5, NR5A1, ZNF280A, PRDM6, HNF4A, ONECUT2, FOXA2, FOXA1, ONECUT1, FOXA3, FOXP2
chr1_10170998_10171609	chr1	10170998	10171609	3.12446	1.37971e-06	0.622374	0.00011325	-1.26194	0.0010188	KIF1B	39195
chr1_10179044_10179275	chr1	10179044	10179275	2.69679	0.252084	0.231657	0.444558	4.19317	2.62271e-05	KIF1B	31529
chr1_10187008_10187207	chr1	10187008	10187207	-0.0905416	1	-1.17723	0.444558	1.05063	0.494283	KIF1B	23597
chr1_10209787_10211913	chr1	10209787	10211913	-0.0674769	0.645004	-0.348161	0.294744	0.561336	0.00281694	KIF1B	0	RBP7, KIF1B	ESR1, KLF6, HMGA2, E2F5, TBX4, BCL11A, KLF5, MAZ, SOX12, ZIC4, TWIST1, RUNX2, PRDM6, WT1, HNF4A, TBX5
chr1_10253798_10254050	chr1	10253798	10254050	-0.830826	0.362812	-1.07846	0.721141	2.46537	0.00218805		26079	KIF1B, PGD	ZNF280A
chr1_10257364_10258274	chr1	10257364	10258274	1.06765	0.029488	-1.63826	0.0206865	1.31191	0.0689203		29645
chr1_10271137_10271380	chr1	10271137	10271380	0.481285	0.00853405	0.36492	0.289708	0.357678	0.136864		43418
chr1_10278519_10279297	chr1	10278519	10279297	-1.69721	0.0312851	0.22955	0.608198	-2.7164	2.12385e-06		50800
chr1_10283025_10283224	chr1	10283025	10283224	0.467174	0.738768	1.85037	0.268237	3.23343	0.00968109		55306
chr1_10286893_10287243	chr1	10286893	10287243	-0.693984	0.197273	-0.780089	0.316415	0.709393	0.0796351		59174
chr1_10289180_10289485	chr1	10289180	10289485	2.56281	0.366844	-0.859617	1	-1.41274	0.445013		61461
chr1_10292167_10292366	chr1	10292167	10292366	-2.44036	0.00991492	-1.94817	1	-1.17139	0.603676		64448
chr1_10325414_10325884	chr1	10325414	10325884	-0.86489	0.524864	-2.60632	0.388536	2.83319	6.58518e-05	PGD	72707	KIF1B	HDX, LEF1, HNF1A, FOXA2, FOXA1, CREB3L3
chr1_10337959_10338348	chr1	10337959	10338348	-0.590928	0.770572	-0.473501	0.69662	0.901206	0.0392135	PGD	60243
chr1_10344174_10344454	chr1	10344174	10344454	1.64393	0.738768	-0.728366	0.268237	3.51475	0.00330939	PGD	54137
chr1_10377400_10378772	chr1	10377400	10378772	-1.17351	0.647543	-1.33828	0.221643	1.74217	3.26142e-06	PGD	19819	KIF1B	ESR1, POU5F1, NR1H4, TET1, BCL11A, SOX12, ZIC1, NR5A1, LEF1, PRDM6, HNF4A, RORC, NR1I2
chr1_10387330_10387885	chr1	10387330	10387885	-0.0982386	0.428363	0.331692	0.447302	1.51236	0.364512	PGD	10706
chr1_10388380_10388866	chr1	10388380	10388866	0.433061	0.583875	-2.38601	0.125159	0.510128	1	PGD	9725
chr1_10398318_10399905	chr1	10398318	10399905	-0.149724	0.97235	0.0158402	0.0178316	-0.0501777	0.597157	PGD	0
chr1_10430046_10431093	chr1	10430046	10431093	-0.433847	0.186272	-0.0501781	0.0261337	0.373738	0.397789	CENPS-CORT	0
chr1_10438626_10439001	chr1	10438626	10439001	1.89806	0.049475	2.69358	0.0534311	0.572064	0.878611	CENPS	8182
chr1_10467159_10467364	chr1	10467159	10467364	-0.991813	0.426633	0.760561	0.792667	-0.882788	0.81028	PEX14	4923
chr1_10471875_10472764	chr1	10471875	10472764	0.0724399	0.986992	-0.0655908	3.79581e-07	0.190177	0.522751	PEX14	0
chr1_10474697_10475639	chr1	10474697	10475639	0.320628	0.0121326	0.39762	1.74861e-07	-0.266715	0.136701	DFFA	2170
chr1_10489302_10489646	chr1	10489302	10489646	-1.36465	0.252084	-0.870462	0.0976265	-1.55197	0.0946094	DFFA	16775
chr1_10489772_10490089	chr1	10489772	10490089	-0.363462	0.738768	-1.72797	0.508662	-1.30787	0.00170912	DFFA	17245
chr1_10494520_10495398	chr1	10494520	10495398	-0.182544	0.0567847	0.133959	0.00456751	0.813484	0.264993	DFFA	21993
chr1_10504186_10504671	chr1	10504186	10504671	-0.160759	0.234232	-0.822389	0.603567	-1.18436	8.10996e-06	DFFA	31659	PEX14	MAZ
chr1_10507296_10507747	chr1	10507296	10507747	0.251567	0.00964469	-1.16819	0.919467	0.360829	0.0720608	DFFA	34769
chr1_10508543_10508996	chr1	10508543	10508996	2.20376	0.0338746	2.13417	0.0567832	3.23255	1.48944e-15	DFFA	36016	CASZ1	MAZ, ZIC1, ZIC4, TWIST1, RUNX2
chr1_10509944_10510255	chr1	10509944	10510255	-0.967988	0.019539	-1.87469	0.337399	-0.246638	1	DFFA	37417
chr1_10516158_10516657	chr1	10516158	10516657	2.76742	0.000157085	-1.62932	0.751593	0.271594	0.752491	DFFA	43631	PEX14	ESR1, SOX4, HNF4G
chr1_10516973_10517286	chr1	10516973	10517286	3.42482	0.000201172	-1.73694	0.650804	0.590487	0.43719	DFFA	44446	PEX14	KLF9, BCL11A, PRDM6, MLXIPL
chr1_10518846_10519520	chr1	10518846	10519520	1.38682	0.000152837	0.991255	0.000747149	0.21045	0.608474	DFFA	46319	CASZ1	KLF9, HDX, BCL11A, MAZ, RUNX2, PRDM6, FOXA2, FOXA1, FOXA3
chr1_10528775_10528994	chr1	10528775	10528994	-0.783333	0.41206	2.00884	0.0164548	3.98292	2.37877e-07	DFFA	56248	CASZ1	ZNF280A, CREB3L3
chr1_10530329_10530680	chr1	10530329	10530680	-0.453191	0.766273	-0.0283179	0.0369811	4.41145	1.4366e-17	DFFA	57802	CASZ1	LCOR, KLF5, MAZ, NR5A1
chr1_10537031_10537733	chr1	10537031	10537733	0.639071	0.0264975	-0.723423	0.872098	-2.12171	0.000194951	DFFA	64504
chr1_10553195_10553487	chr1	10553195	10553487	0.703824	0.252084	-1.58791	0.608708	2.36232	0.0155319	DFFA	80668
chr1_10554359_10554558	chr1	10554359	10554558	-0.950222	0.29609	-0.316281	0.268237	-0.0471879	0.245534	DFFA	81832
chr1_10555615_10556418	chr1	10555615	10556418	-1.16158	0.366844	0.0863315	0.992985	-1.66463	0.000185329	DFFA	83088
chr1_10577460_10577659	chr1	10577460	10577659	1.9195	0.780591	2.70521	1	0.260044	0.636073	DFFA	104933
chr1_10578085_10578444	chr1	10578085	10578444	1.36386	0.220517	-2.40922	0.171498	-1.30307	0.0240801	DFFA	105558
chr1_10585036_10585337	chr1	10585036	10585337	0.560685	0.308438	2.64169	0.0105741	-2.67816	0.013969	DFFA	112509
chr1_10590625_10591659	chr1	10590625	10591659	1.45408	0.100638	-0.639893	0.125591	-1.94963	0.000474794	DFFA	118098
chr1_10594662_10594930	chr1	10594662	10594930	-1.40065	0.636683	0.508129	0.0293011	-1.31081	0.0101554	DFFA	122135
chr1_10599113_10599938	chr1	10599113	10599938	-0.139045	0.98645	-1.14325	0.220972	-5.01057	5.12883e-15	DFFA	126586	PEX14	ESR1, IKZF1, BCL11A, LHX1, MAZ, NR5A1, HNF1A, HNF4A, ONECUT2, FOXA2, FOXA1, ONECUT1, FOXA3, HNF4G
chr1_10624387_10624599	chr1	10624387	10624599	-0.402692	0.689811	-1.72872	0.756754	-2.19544	0.0138974	DFFA	151860
chr1_10628540_10629202	chr1	10628540	10629202	0.898134	0.024588	-1.49464	0.0454612	-0.740433	0.0814202	DFFA	156013	PEX14	RUNX2
chr1_10634977_10635290	chr1	10634977	10635290	2.28746	0.588309	-0.358267	0.423414	1.57913	0.00925948	CASZ1	161359
chr1_10653743_10654085	chr1	10653743	10654085	0.472631	0.518895	0.31065	0.836194	0.707098	0.00227548	CASZ1	142564
chr1_10662827_10663087	chr1	10662827	10663087	-0.368824	0.88522	1.67866	0.0140055	-0.600647	0.558243	CASZ1	133562
chr1_10663286_10663990	chr1	10663286	10663990	1.11428	0.0750534	0.410739	3.74115e-05	0.141908	0.822574	CASZ1	132659	DFFA	KLF9, KLF5, MAZ, WT1
chr1_10664195_10664610	chr1	10664195	10664610	-0.080972	0.688678	0.534938	0.0239776	1.5426	8.43443e-06	CASZ1	132039	CASZ1	KLF5, MAZ, PRDM6
chr1_10667847_10668915	chr1	10667847	10668915	0.1477	0.107191	1.39275	2.26711e-08	0.610111	0.00688794	CASZ1	127734	CASZ1	KLF9, E2F5, KLF5, MAZ, SOX12, ZIC1, ZIC4, TWIST1, LEF1, WT1, RORC, FOXA2, FOXA1
chr1_10677260_10677804	chr1	10677260	10677804	0.957983	0.00139734	-1.09327	0.696278	-0.962549	0.00596877	CASZ1	118845	PEX14	KLF9, KLF6, CEBPB, KLF5, MAZ, HNF4A, FOXA3
chr1_10679664_10679863	chr1	10679664	10679863	1.69214	0.00672027	3.13917	2.9344e-05	2.07787	0.0166183	CASZ1	116786
chr1_10680509_10680708	chr1	10680509	10680708	1.90619	0.00994627	-1.94271	0.810168	-1.70102	0.00648076	CASZ1	115941
chr1_10681213_10681842	chr1	10681213	10681842	3.33598	1.81156e-07	0.671315	0.000881177	-1.16344	0.000759149	CASZ1	114807	PEX14	ESR1, BCL11A, ALX3, KLF5, MAZ, LEF1, HNF4A, NR1I2, THRB, HNF4G, MIXL1
chr1_10685532_10686666	chr1	10685532	10686666	0.0473004	0.000145488	0.898725	5.83173e-06	1.01086	0.000166638	CASZ1	109983	CASZ1	ESR1, AHRR, HDX, AHR, BCL11A, KLF5, MAZ, NR5A1, TFCP2L1, WT1, HEY2, FOXA2, FOXA1, FOXA3
chr1_10686862_10687129	chr1	10686862	10687129	-0.260871	0.0562765	0.678484	0.14271	1.57774	0.0100649	CASZ1	109520
chr1_10687375_10687574	chr1	10687375	10687574	0.650092	0.617783	-0.607797	0.416463	0.685409	0.512102	CASZ1	109075
chr1_10693755_10695234	chr1	10693755	10695234	-0.254496	0.715771	-0.705014	0.972237	-0.0239139	0.309963	CASZ1	101415
chr1_10695661_10695922	chr1	10695661	10695922	0.607316	0.298591	-1.36749	0.481393	3.9277	4.32762e-05	CASZ1	100727	CASZ1	TWIST1
chr1_10704097_10705046	chr1	10704097	10705046	2.9473	9.90963e-08	0.237931	0.000301046	0.775701	6.41681e-05	CASZ1	91603	CASZ1	POU5F1, BCL11A, KLF5, WT1, FOXA2, FOXA1, FOXA3
chr1_10714432_10715099	chr1	10714432	10715099	-0.932341	0.360957	1.06114	0.313069	0.501437	0.885264	CASZ1	81550
chr1_10720416_10720806	chr1	10720416	10720806	2.75832	0.105544	-1.54812	0.268237	2.01038	0.000117615	CASZ1	75843	CASZ1	ESR1, POU5F1, BCL11A, ZSCAN23, MAZ, NR5A1
chr1_10723969_10724556	chr1	10723969	10724556	0.957277	0.0558559	-0.537857	0.94523	-0.890565	0.0616601	CASZ1	72093
chr1_10736599_10736936	chr1	10736599	10736936	2.2362	0.0340389	-1.40991	0.497203	3.334	2.74728e-06	CASZ1	59713	CASZ1	TCF3, NR5A1, RUNX2, MYCN
chr1_10737239_10737853	chr1	10737239	10737853	0.858449	0.0100155	-0.436924	0.268237	1.63893	1.25295e-06	CASZ1	58796	CASZ1	KLF9, NR5A1, RUNX2, HEY2, FOXA2, FOXA1, FOXA3, MYCN
chr1_10738328_10738631	chr1	10738328	10738631	-0.173139	0.479113	-1.21693	0.865051	-1.27308	0.735225	CASZ1	58018
chr1_10744703_10746213	chr1	10744703	10746213	-1.62985	0.0342746	-3.08933	8.9597e-10	-0.74721	0.110005	CASZ1	50436
chr1_10746696_10746895	chr1	10746696	10746895	1.80885	0.276408	-0.593823	0.875617	0.593386	0.827025	CASZ1	49754
chr1_10753326_10753547	chr1	10753326	10753547	0.899864	0.524864	1.55239	0.0534223	0.234921	1	CASZ1	43102
chr1_10755605_10756450	chr1	10755605	10756450	0.61511	0.0142259	1.18066	0.173374	1.70604	5.81153e-10	CASZ1	40199	CASZ1	KLF9, ESR1, AHRR, KLF6, HDX, AHR, KLF5, MAZ, ZIC1, TWIST2, LEF1, PRDM6, HNF1A, ONECUT2, ONECUT1
chr1_10759175_10759856	chr1	10759175	10759856	-0.78144	0.475611	-1.54583	0.68711	-3.6812	1.25829e-08	CASZ1	36793
chr1_10761185_10762123	chr1	10761185	10762123	-0.896506	0.221386	-1.123	0.0456547	-1.22104	0.00224969	CASZ1	34526
chr1_10773836_10774589	chr1	10773836	10774589	1.16578	0.0012589	-0.594609	0.605622	1.21523	0.0234034	CASZ1	22060	CASZ1	ESR1, ALX3, MAZ, NR5A1, HNF4A
chr1_10783017_10783216	chr1	10783017	10783216	3.27378	0.0151697	-1.59139	0.757953	-2.21602	0.0848123	CASZ1	13433
chr1_10788596_10789040	chr1	10788596	10789040	-0.0566034	0.83309	-1.66662	0.234216	0.673951	0.0791392	CASZ1	7609
chr1_10793720_10794602	chr1	10793720	10794602	1.23481	0.00162387	0.629089	0.82502	1.8209	1.46007e-10	CASZ1	2047	CASZ1	KLF9, KLF6, KLF5, MAZ, WT1, HEY2, MYCN
chr1_10794806_10795301	chr1	10794806	10795301	0.876704	0.000201404	-0.691051	0.893152	0.828362	0.00590546	CASZ1	1348	CASZ1	BCL11A, KLF5, MAZ, PRDM6, WT1
chr1_10795422_10796911	chr1	10795422	10796911	-0.148159	0.108039	-0.268357	0.715075	0.874165	2.15513e-05	CASZ1	0
chr1_10814321_10814524	chr1	10814321	10814524	0.491965	0.298784	0.484519	0.165706	0.420139	0.603511	CASZ1	17670
chr1_10814967_10815270	chr1	10814967	10815270	-0.811163	0.0478429	0.373994	0.111291	2.07382	0.0276882	CASZ1	18316
chr1_10829285_10829932	chr1	10829285	10829932	0.065415	0.28751	-1.07801	0.728687	-2.22471	1.00122e-06	CASZ1	32634
chr1_10835716_10836242	chr1	10835716	10836242	1.12139	0.00199196	2.29824	1.42835e-06	1.27984	0.00357689	CASZ1	39065	CASZ1	E2F5, SOX4, KLF5, MAZ, WT1, HNF4A, HNF4G
chr1_10842611_10842896	chr1	10842611	10842896	-0.220536	0.171874	-2.79582	0.235318	-2.45286	0.0590634	CASZ1	45960
chr1_10848028_10848529	chr1	10848028	10848529	-0.186704	0.876654	-1.22834	0.0160149	-2.89021	1.97938e-11	CASZ1	51377	MASP2	TWIST1, HNF1A
chr1_10860614_10861046	chr1	10860614	10861046	-1.04717	0.524864	-0.519041	0.751593	-0.937458	0.822854	CASZ1	63963
chr1_10863975_10864319	chr1	10863975	10864319	-0.613125	0.224714	-0.461548	0.160641	-2.5896	0.00395483	CASZ1	67324
chr1_10866669_10867606	chr1	10866669	10867606	0.716702	0.0959404	-0.205128	0.0740287	1.18298	2.34151e-06	CASZ1	70018	CASZ1	ESR1, POU5F1, KLF5, MAZ, ZIC1, NR5A1, WT1, HEY2, FOXP2, MYCN
chr1_10888269_10889348	chr1	10888269	10889348	1.42269	7.87915e-05	1.34883	1.38775e-08	1.16538	0.0312532	CASZ1	91618
chr1_10897803_10898078	chr1	10897803	10898078	0.697463	0.171874	-0.65878	0.278443	0.528236	0.0670183	C1orf127	83958
chr1_10898093_10898751	chr1	10898093	10898751	0.477056	0.00088208	1.5434	0.00178131	0.688107	0.642878	C1orf127	83285
chr1_10900633_10900980	chr1	10900633	10900980	1.18709	0.0322907	0.96296	0.00403483	0.424065	0.228073	C1orf127	81056
chr1_10901193_10901542	chr1	10901193	10901542	1.3864	0.010043	1.90619	0.000765956	0.153056	0.189591	C1orf127	80494
chr1_10901555_10901754	chr1	10901555	10901754	1.19442	0.15444	1.2721	0.201383	-3.59194	0.00539943	C1orf127	80282
chr1_10904955_10905377	chr1	10904955	10905377	-0.231679	0.00645572	0.528907	0.817601	-1.12145	0.0391724	C1orf127	76659
chr1_10909926_10911077	chr1	10909926	10911077	1.88005	6.96494e-10	0.913937	4.23168e-05	-1.48122	0.000278999	C1orf127	70959	TARDBP	E2F5, TBX4, TCF3, KLF5, MAZ, PRDM6, WT1, TBX5
chr1_10920014_10920359	chr1	10920014	10920359	2.34058	0.0206683	1.73292	0.00304468	-1.63587	0.113015	C1orf127	61677
chr1_10925358_10925630	chr1	10925358	10925630	-1.59734	0.738768	1.77143	0.0260042	1.17526	0.656605	C1orf127	56406
chr1_10935295_10935512	chr1	10935295	10935512	2.47732	0.0239843	0.434861	0.383152	-0.386078	0.204831	C1orf127	46524
chr1_10937086_10937868	chr1	10937086	10937868	3.05576	2.70256e-26	0.462649	0.00159654	0.457538	0.103492	C1orf127	44168
chr1_10939986_10940515	chr1	10939986	10940515	4.41619	3.29911e-09	1.57894	5.77713e-06	2.15144	3.19353e-13	C1orf127	41521	MTOR	E2F5, MAZ, RUNX2, LEF1, WT1, HNF4A, HNF4G
chr1_10943807_10944661	chr1	10943807	10944661	0.246234	1.08388e-07	-0.128786	0.000346224	0.778035	0.221989	C1orf127	37375
chr1_10950305_10950825	chr1	10950305	10950825	2.01904	9.58503e-05	1.85043	0.268237	3.29937	4.30244e-11	C1orf127	31211	MTOR	MAZ, TWIST1
chr1_10958656_10958919	chr1	10958656	10958919	0.297902	0.00853405	-0.497273	0.0013668	0.629155	0.192563	C1orf127	23117
chr1_10960858_10961314	chr1	10960858	10961314	-0.16979	0.0514854	0.529489	0.0222667	0.790279	0.281559	C1orf127	20722
chr1_10962316_10962925	chr1	10962316	10962925	1.92067	0.00109437	0.289061	0.00228036	-1.33913	0.000272861	C1orf127	19111
chr1_10965629_10965854	chr1	10965629	10965854	-0.575523	0.737416	-0.138235	0.0367331	-0.614293	0.702499	C1orf127	16182
chr1_10968068_10968699	chr1	10968068	10968699	0.35679	0.0132785	0.194255	0.0720917	1.35177	0.19984	C1orf127	13337
chr1_10979616_10980617	chr1	10979616	10980617	-1.68064	0.0165396	0.0262053	0.220955	-1.30233	1.26832e-06	C1orf127	1419	MASP2	POU5F1, MAZ, RUNX2, ZNF280A, PRDM6, WT1, HEY2, HNF4A, THRB, HNF4G, MYCN
chr1_11011758_11013200	chr1	11011758	11013200	0.223421	0.284241	-0.360716	0.413062	0.0888284	0.831573	TARDBP	0
chr1_11019405_11019696	chr1	11019405	11019696	0.268979	0.426633	0.150817	0.866227	-1.12045	0.395153	TARDBP	7060
chr1_11037606_11037922	chr1	11037606	11037922	1.9995	0.0305002	0.426335	0.0596821	0.375272	0.937405	MASP2	9310
chr1_11046180_11047475	chr1	11046180	11047475	-1.27374	6.50988e-23	-1.43673	5.63968e-08	-2.45209	4.05749e-15	MASP2	0	MASP2	KLF9, KLF6, NR1H4, TBX4, MAZ, NR5A1, LEF1, ZBTB7C, PRDM6, HNF4A, NR1I2, THRB, FOXA3, HNF4G, TBX5
chr1_11052881_11053219	chr1	11052881	11053219	-1.5805	1	-1.40498	0.388157	0.0490967	1	MASP2	5647
chr1_11053650_11054174	chr1	11053650	11054174	0.429824	0.632237	-0.477524	1	-1.62848	0.0144141	SRM	5849
chr1_11059244_11060584	chr1	11059244	11060584	0.26542	0.276408	-0.24684	0.0137057	0.0999781	0.876013	SRM	0
chr1_11099165_11100204	chr1	11099165	11100204	-0.19335	0.901345	0.0738625	0.000443694	-0.0264821	0.38255	EXOSC10-AS1	0
chr1_11134293_11134701	chr1	11134293	11134701	-1.17696	0.000103401	0.929445	0.0938679	-0.775827	0.476448	MTOR-AS1	9196
chr1_11151111_11151413	chr1	11151111	11151413	2.3038	0.049475	-1.27524	0.444558	3.47316	0.00014448	MTOR-AS1	7212	MTOR	BCL11A, KLF5, WT1
chr1_11151811_11152609	chr1	11151811	11152609	0.731185	0.489016	-1.90963	0.202924	2.5733	1.99863e-09	MTOR-AS1	7912	MTOR	IKZF1, HMGA2, PRDM6, FOXA3
chr1_11156973_11157208	chr1	11156973	11157208	0.570052	0.806335	0.512776	0.268237	2.55419	0.000492074	MTOR-AS1	13074
chr1_11157856_11158098	chr1	11157856	11158098	-2.4982	0.134656	-3.70728	0.268237	-0.846942	0.79177	MTOR-AS1	13957
chr1_11178754_11179520	chr1	11178754	11179520	0.924899	0.360397	-0.022291	0.677163	0.343702	0.00538534	ANGPTL7	9820	MTOR	AR, POU5F1, HDX, LCOR, TBX4, TWIST1, HNF4A, TBX5
chr1_11179733_11180071	chr1	11179733	11180071	1.09841	0.15444	1.25839	0.677163	4.89587	8.41122e-07	ANGPTL7	9269	MTOR	CEBPD, POU5F1, CEBPB, RUNX2, PRDM6, FOXA3
chr1_11185044_11185299	chr1	11185044	11185299	1.41403	0.806597	-1.10787	0.677163	-1.37604	0.557889	ANGPTL7	4041
chr1_11185666_11185865	chr1	11185666	11185865	-1.64077	1	-0.970831	0.444558			ANGPTL7	3475
chr1_11216111_11216348	chr1	11216111	11216348	-0.973856	0.426633	-0.489182	0.444558	1.46199	0.494283	ANGPTL7	26769
chr1_11241733_11241935	chr1	11241733	11241935	0.0964559	0.850392	1.72521	0.193521	0.50837	0.219812	MTOR	20571
chr1_11245744_11246630	chr1	11245744	11246630	2.21408	8.72694e-05	-2.89748	0.543913	5.66994	5.13166e-26	MTOR	15876	MTOR	CEBPD, NR1H4, TBX4, BCL11A, SOX12, RUNX2, PRDM6, HNF1A, TBX5
chr1_11247170_11247447	chr1	11247170	11247447	-0.0340999	0.780495	-0.687513	1	3.17891	1.17318e-06	MTOR	15059	MTOR	LEF1
chr1_11261979_11263007	chr1	11261979	11263007	0.664925	0.000631213	-0.0765476	0.2336	-0.0638326	0.0279287	MTOR	0
chr1_11263169_11263477	chr1	11263169	11263477	0.844672	0.022139	-0.794058	0.599153	-1.6486	1.9613e-06	MTOR	661
chr1_11267436_11268049	chr1	11267436	11268049	-0.206535	0.960429	-2.6689	2.90024e-06	-4.5845	1.70709e-13	MTOR	4928	MASP2	HDX, BCL11A, MAZ, SOX12, PRDM6, HNF4A, FOXA3, HNF4G, FOXP2
chr1_11272619_11273904	chr1	11272619	11273904	-0.0539583	0.702961	0.126288	0.111996	0.250764	0.677199	UBIAD1	0
chr1_11280626_11280825	chr1	11280626	11280825	0.902703	1	0.851288	1	4.00539	0.00126195	UBIAD1	7419
chr1_11281765_11282237	chr1	11281765	11282237	1.84687	0.106464	-2.755	0.607822	5.85587	1.47562e-11	UBIAD1	8558	MTOR	LCOR, SOX12, SOX8, PRDM6, THRB, FOXA3, FOXP2
chr1_11292194_11293187	chr1	11292194	11293187	0.00900053	0.130172	-1.00962	0.639207	1.03048	0.0502853	UBIAD1	18987
chr1_11299013_11299417	chr1	11299013	11299417	0.66236	0.823634	-2.13821	0.751593	0.845885	0.0490973	UBIAD1	25806
chr1_11330870_11331157	chr1	11330870	11331157	-0.679607	0.806698	1.98748	0.0092447	-1.81081	0.0751473	UBIAD1	57663
chr1_11337534_11337921	chr1	11337534	11337921	3.39456	0.0214054	0.585859	0.268237	1.01205	0.000908076	UBIAD1	64327	MTOR	TCF3, TWIST2, PRDM6, MYCN
chr1_11374265_11374652	chr1	11374265	11374652	1.74142	0.252084	1.57204	0.751593	1.18521	0.109464	UBIAD1	101058
chr1_11458527_11459527	chr1	11458527	11459527	1.46605	0.116116	-4.66194	0.0221182	1.67096	4.28496e-14	DISP3	19638
chr1_11478546_11479459	chr1	11478546	11479459	-0.271998	0.0649836	1.7644	4.20201e-07	0.867927	0.0145038	DISP3	0
chr1_11479957_11480330	chr1	11479957	11480330	-0.315551	0.223391	2.00095	0.0161261	1.01031	0.00973921	DISP3	790
chr1_11550694_11550957	chr1	11550694	11550957	1.22939	0.0341898	1.79165	0.00478561	2.77868	0.0918733	LINC01647	58573
chr1_11635931_11636130	chr1	11635931	11636130	-1.23917	0.546463	-1.02545	1	0.328106	0.0685474	FBXO44	18244
chr1_11642466_11642692	chr1	11642466	11642692	0.721772	0.197542	-2.672	0.0135166	-0.19239	0.550529	FBXO44	11682
chr1_11648787_11649423	chr1	11648787	11649423	0.763172	0.605557	-1.11382	0.0702666	-0.48879	0.0513524	FBXO44	4951
chr1_11649666_11650039	chr1	11649666	11650039	-1.36947	0.683812	-2.28511	2.86997e-05	-1.15693	0.0287188	FBXO44	4335
chr1_11650372_11650734	chr1	11650372	11650734	-0.538835	0.85505	-0.792033	0.0131712	-0.293548	0.244855	FBXO44	3640	FBXO2	ZIC1, ZIC4
chr1_11653275_11653562	chr1	11653275	11653562	1.41082	0.0162036	-0.0146408	0.484412	-0.494537	0.0500863	FBXO44	812
chr1_11654184_11655049	chr1	11654184	11655049	0.885552	0.000129529	-0.0810006	0.660647	-0.741017	4.27654e-05	FBXO44	0
chr1_11663815_11665040	chr1	11663815	11665040	0.161459	0.895645	-0.0840924	0.0657202	-0.129582	0.180287	FBXO6	0
chr1_11670909_11672096	chr1	11670909	11672096	-0.462371	0.0537398	-0.397311	0.0092917	-2.09953	1.06201e-13	FBXO6	6784
chr1_11680426_11681861	chr1	11680426	11681861	-0.906565	3.53972e-07	0.204426	0.00247096	0.436989	0.33207	MAD2L2	9788
chr1_11690577_11690846	chr1	11690577	11690846	-0.768862	0.426633	1.64202	0.0643634	-0.107725	0.636073	MAD2L2	803
chr1_11691403_11691715	chr1	11691403	11691715	0.955921	1	3.73219	0.00119927	0.788453	0.324591	MAD2L2	0
chr1_11701572_11701971	chr1	11701572	11701971	0.412692	0.399018	-3.07371	0.125591	1.88493	8.42813e-06	DRAXIN	9842
chr1_11707603_11708078	chr1	11707603	11708078	-0.497398	0.550365	-1.72732	0.809895	0.817136	1	DRAXIN	15873
chr1_11719270_11720090	chr1	11719270	11720090	-1.14523	0.884232	-1.61675	0.80005	0.221471	0.895355	AGTRAP	15993
chr1_11728891_11729174	chr1	11728891	11729174	0.0623203	0.839968	1.39772	0.379002	-0.769753	0.718608	AGTRAP	6909
chr1_11731688_11732277	chr1	11731688	11732277	-0.126047	0.0258745	-1.70237	0.325161	0.124558	0.901484	AGTRAP	3806
chr1_11735689_11737026	chr1	11735689	11737026	-0.0518651	0.649239	0.354172	0.00012284	0.168179	0.742953	AGTRAP	0
chr1_11749221_11749474	chr1	11749221	11749474	-0.751438	0.360519	-0.28582	0.751593	1.36283	0.064399	C1orf167	12312
chr1_11777491_11778110	chr1	11777491	11778110	-1.47743	0.24078	-0.600951	0.13432	-2.75461	5.01519e-07	LOC102724659	1508
chr1_11784803_11785446	chr1	11784803	11785446	-0.451642	0.361595	-0.574879	0.292546	0.509474	0.763135	LOC102724659	5183
chr1_11787352_11787778	chr1	11787352	11787778	-1.24989	0.571191	-0.608725	0.928442	-0.0911232	0.279696	LOC102724659	7732
chr1_11790544_11791252	chr1	11790544	11791252	-1.7771	4.01087e-15	-2.01649	2.19753e-06	0.238119	0.922812	LOC102724659	10924	MTHFR	KLF9, KLF6, IKZF1, BCL11A, KLF5, MAZ, ZNF280A, WT1, HNF4A, HNF4G, FOXP2
chr1_11803475_11803674	chr1	11803475	11803674	-2.06091	0.000470011	-0.333177	0.444558	1.82581	0.00393161	CLCN6	2421	MTHFR	KLF9, KLF5, MAZ, WT1
chr1_11804407_11804726	chr1	11804407	11804726	-1.54028	0.000145475	-1.14075	0.187125	-1.88426	2.54567e-05	CLCN6	1369
chr1_11805188_11806595	chr1	11805188	11806595	-0.562792	0.000129134	0.338851	0.0277361	-0.146071	0.141903	CLCN6	0
chr1_11812373_11813272	chr1	11812373	11813272	1.22996	0.0514854	-0.553374	0.0280187	-0.903307	0.0181278	MTHFR	5452
chr1_11820530_11820760	chr1	11820530	11820760	0.903993	0.252084	-1.00748	0.165706	-0.690974	0.143422	MTHFR	13609
chr1_11838544_11838942	chr1	11838544	11838942	-1.27488	0.0553728	-0.353895	0.513075	-1.01148	0.225701	NPPA-AS1	2074
chr1_11842027_11843242	chr1	11842027	11843242	-1.10112	0.000102602	-0.430366	0.0989299	-1.67097	3.80438e-11	NPPA-AS1	1009
chr1_11852770_11853065	chr1	11852770	11853065	-1.53935	0.366844	0.630358	0.268237	2.63593	0.126214	NPPA	4424
chr1_11858836_11859628	chr1	11858836	11859628	1.57732	0.0877633	-1.32852	0.925298	0.98773	0.43238	NPPB	0
chr1_11869795_11870098	chr1	11869795	11870098	1.48727	0.633725	-2.03634	0.816647	0.828888	1	NPPB	10863
chr1_11882812_11883215	chr1	11882812	11883215	2.13004	0.000337453	0.281625	0.759834	-0.949306	0.0210619	NPPB	23880
chr1_11891893_11892104	chr1	11891893	11892104	-0.219031	0.426633	0.338013	0.236208	-0.833555	0.494283	RNU5E-1	16047
chr1_11893275_11893529	chr1	11893275	11893529	-4.51421	0.000154964	-3.12873	0.01422	-1.50357	0.322984	RNU5E-1	14622
chr1_11893782_11894248	chr1	11893782	11894248	-0.74253	0.129629	-1.94478	0.00283734	-0.564919	0.156253	RNU5E-1	13903
chr1_11907543_11909866	chr1	11907543	11909866	-1.00462	4.15622e-06	0.240699	0.000889371	0.507176	0.0208707	RNU5E-1	0
chr1_11925722_11926723	chr1	11925722	11926723	0.0101952	0.302259	0.0684117	0.000646174	-0.0580413	0.114192	KIAA2013	0	TNFRSF1B	LCOR, TCF3, KLF5, MAZ, ZIC1, ZIC4, RUNX2, ZNF280A, WT1, MLXIPL, HNF4A, HNF4G
chr1_11934017_11935054	chr1	11934017	11935054	0.812979	0.00135566	0.273978	0.0121725	0.687931	0.207	PLOD1	0	TNFRSF1B	ESR1, KLF6, HDX, E2F5, BCL11A, KLF5, MAZ, PRDM6, WT1, FOXA3
chr1_11940430_11940847	chr1	11940430	11940847	-0.293965	0.489348	-1.09038	0.4174	-2.46403	0.000210049	PLOD1	6224
chr1_11944354_11944634	chr1	11944354	11944634	-0.795028	0.689531	1.43184	0.00217615	-1.76771	0.0155763	PLOD1	10148
chr1_11960778_11960981	chr1	11960778	11960981	0.0578342	1	-2.66719	0.853212	1.61853	0.0147047	MFN2	19199	MTHFR, TNFRSF8, TNFRSF1B	MAZ, RUNX2
chr1_11961209_11961547	chr1	11961209	11961547	1.20067	0.00126103	-1.44377	0.889643	1.81989	0.000345907	MFN2	18633
chr1_11964518_11964888	chr1	11964518	11964888	-0.099597	0.252657	-0.147199	1	4.7975	1.72305e-09	MFN2	15292
chr1_11966656_11967493	chr1	11966656	11967493	0.29851	0.033244	-1.36056	0.381911	0.174894	0.429912	MFN2	12687
chr1_11979535_11980774	chr1	11979535	11980774	-0.602336	0.000122095	-0.267481	0.7166	0.111767	0.742314	MFN2	0	MTHFR, TNFRSF1B	AHRR, AHR, E2F5, BCL11A, KLF5, MAZ, ZBTB7C, WT1, THRB
chr1_11984586_11984829	chr1	11984586	11984829	0.626535	0.0603454	3.84198	8.22482e-05	-0.735326	0.0274944	MFN2	4404
chr1_11990367_11991518	chr1	11990367	11991518	-0.523155	0.0219961	-0.280907	0.508085	-2.41556	1.42472e-10	MFN2	10185
chr1_11992316_11992726	chr1	11992316	11992726	-0.509636	0.706488	-0.443289	0.25144	-0.0976653	0.245226	MFN2	12134
chr1_12018645_12020038	chr1	12018645	12020038	0.287442	0.051474	-0.102021	0.261082	-0.144221	0.0435981	MIIP	0	TNFRSF1B	KLF9, ESR1, KLF6, IKZF1, KLF5, MAZ, ZIC1, ZIC4, PRDM6, WT1, HNF4A, FOXA2, FOXA1, THRB, FOXA3, HNF4G, FOXP2, MYCN
chr1_12031289_12031507	chr1	12031289	12031507	2.36342	0.116116	1.97256	0.0344622	1.74191	0.188097	MIR6729	2130
chr1_12034354_12034704	chr1	12034354	12034704	0.339355	0.107596	1.09693	0.202332	0.361389	0.707487	MIR6729	5195
chr1_12044610_12044912	chr1	12044610	12044912	3.32264	0.00394932	-1.17115	0.176161	-0.373515	0.636073	MIR6729	15451
chr1_12052012_12052317	chr1	12052012	12052317	1.41399	0.327267	1.21152	1	1.01384	0.126353	TNFRSF8	11059
chr1_12079462_12079848	chr1	12079462	12079848	-0.983895	1	-1.45617	1	1.50079	0.000173094	TNFRSF8	16084	VPS13D	BCL11A, MAZ, NR5A1
chr1_12118638_12118842	chr1	12118638	12118842	-2.74884	0.307268	-3.03973	0.0818992	0.708432	1	MIR7846	48100	TNFRSF1B	MAZ, THRB, HNF4G
chr1_12124807_12125389	chr1	12124807	12125389	-0.361644	0.556673	-1.9975	0.100267	1.41523	0.0542862	MIR7846	41553	TNFRSF1B	ESR1, TBX4, NR5A1, ZNF280A, LEF1, PRDM6, FOXA3, TBX5
chr1_12125828_12126123	chr1	12125828	12126123	-1.20709	0.756075	-1.32019	1	1.08993	0.00745586	MIR7846	40819	TNFRSF8, TNFRSF1B	ESR1, RUNX2, ZBTB7C
chr1_12130380_12131124	chr1	12130380	12131124	-1.61353	0.000397203	-2.3002	0.00362705	-2.21935	3.86134e-08	MIR7846	35818
chr1_12136489_12137147	chr1	12136489	12137147	0.908821	0.136408	0.787813	0.0048845	0.156532	0.13478	MIR7846	29795
chr1_12146710_12147028	chr1	12146710	12147028	-1.76827	1.01073e-08	0.383919	0.359794	0.256914	0.892766	MIR7846	19914	TNFRSF1B	ESR1, NR1H4, KLF5, MAZ, NR5A1, LEF1, HNF4A, THRB, CREB3L3, HNF4G
chr1_12148040_12148665	chr1	12148040	12148665	-2.07103	4.82008e-07	-0.206447	0.717974	-0.368885	0.336234	MIR7846	18277
chr1_12157620_12158252	chr1	12157620	12158252	-2.9134	2.82e-15	-0.901971	0.0494183	-0.306955	0.672294	MIR7846	8690	TNFRSF8, TNFRSF1B	CEBPD, TET1, BCL11A, TCF3, MAZ, NR5A1, TWIST2, PRDM6, WT1, HNF4A, FOXA2, FOXA1, THRB, FOXA3, HNF4G, FOXP2
chr1_12158471_12158842	chr1	12158471	12158842	-2.27581	0.137519	-1.32536	0.654818	2.72337	0.00244374	MIR7846	8100	VPS13D	KLF5, MAZ, ZIC1, TWIST1, ZNF280A, LEF1, WT1, HNF4A, FOXA2, FOXA1, HNF4G
chr1_12161830_12162154	chr1	12161830	12162154	-2.23465	1.59042e-08	-0.0440664	0.696105	1.60581	0.000237846	MIR7846	4788	TNFRSF8, TNFRSF1B
chr1_12166685_12167413	chr1	12166685	12167413	-1.6646	3.2447e-06	-1.48655	0.00723591	0.0203776	0.296632	MIR7846	0	TNFRSF8, TNFRSF1B	KLF9, KLF6, E2F5, KLF5, MAZ, WT1, HEY2, HNF4A, THRB, HNF4G
chr1_12169869_12170622	chr1	12169869	12170622	-1.48531	2.40044e-09	-1.72325	9.19713e-11	-1.69629	7.07378e-07	TNFRSF1B	2865
chr1_12174928_12175158	chr1	12174928	12175158	-1.10259	0.707555	1.59102	0.103531	2.16822	0.00171171	TNFRSF1B	7924	TNFRSF8, TNFRSF1B, VPS13D	HDX, E2F5, KLF5, MAZ, ZIC1, ZIC4, LEF1, PRDM6, FOXA3
chr1_12177917_12178659	chr1	12177917	12178659	-1.85264	6.84675e-07	-0.283831	0.320993	0.905902	0.0177407	TNFRSF1B	10913	TNFRSF1B	KLF9, AHRR, POU5F1, AHR, HNF1A, THRB, HNF4G, MYCN
chr1_12178929_12179412	chr1	12178929	12179412	2.42477	0.00114684	0.470429	0.0343435	2.74403	1.08682e-13	TNFRSF1B	11925	TNFRSF1B, VPS13D	AHRR, AHR, ZSCAN23, MAZ
chr1_12180052_12180726	chr1	12180052	12180726	-1.5239	0.0296253	-2.91522	1.71964e-10	-0.462962	0.0103895	MIR4632	10986	TNFRSF8, TNFRSF1B	KLF9, KLF6, CEBPB, MAZ, PRDM6, HNF4A, HNF4G
chr1_12184060_12184578	chr1	12184060	12184578	0.56614	0.134842	1.37889	0.010177	2.11362	0.000813586	MIR4632	7134	TNFRSF8, TNFRSF1B	ESR1, BCL11A, ZIC4, SOX8, RUNX2, PRDM6, FOXA3, FOXP2
chr1_12185500_12186901	chr1	12185500	12186901	-0.750201	0.938	-1.20076	0.0658422	-0.351286	0.00617968	MIR4632	4811	TNFRSF1B	KLF9, HDX, SOX4, KLF5, MAZ, TWIST1, LEF1, PRDM6, HNF4A, NR1I2, FOXA3, HNF4G, MYCN
chr1_12188872_12189096	chr1	12188872	12189096	0.227516	0.540588	-2.15361	0.167503	-0.444989	0.0351847	MIR4632	2616
chr1_12207079_12207381	chr1	12207079	12207381	-1.5399	0.535862	-2.97555	0.0636076	-0.376201	0.704029	MIR4632	15365	TNFRSF1B	KLF6, KLF5, MAZ, PRDM6, WT1, FOXA3
chr1_12208558_12209215	chr1	12208558	12209215	-0.401231	0.866017	-0.373781	0.677163	0.542752	0.75121	MIR4632	16844	TNFRSF8, TNFRSF1B	KLF9, TCF3, SOX12, ZNF280A
chr1_12229607_12231379	chr1	12229607	12231379	-0.409872	0.151035	-0.663032	0.973122	0.44829	0.0790993	VPS13D	0	VPS13D	ESR1, E2F5, KLF5, MAZ, ZIC1, NR5A1, WT1, RORC, FOXA2, FOXA1, FOXA3, FOXP2
chr1_12235656_12235926	chr1	12235656	12235926	0.86595	0.15444	0.621351	0.543913	3.59868	0.000165243	VPS13D	5588
chr1_12241885_12242084	chr1	12241885	12242084	1.08008	0.179545	-0.187892	0.294744	-1.98668	0.493951	VPS13D	11817
chr1_12255669_12255909	chr1	12255669	12255909	3.08039	0.0151697	-1.55078	0.444558	1.07097	0.718608	VPS13D	25601
chr1_12257081_12257426	chr1	12257081	12257426	3.98585	0.00394932	0.446296	1	2.70495	0.00169279	VPS13D	27013
chr1_12257832_12258944	chr1	12257832	12258944	1.70126	2.72382e-06	0.485553	0.490606	0.181944	0.841714	VPS13D	27764
chr1_12265781_12266171	chr1	12265781	12266171	-0.171574	0.524864	-2.20739	0.165466	-1.05583	0.188457	VPS13D	35713
chr1_12272134_12272342	chr1	12272134	12272342	1.8339	0.116116	0.693828	0.381418	-0.560137	0.159303	VPS13D	42066
chr1_12277804_12278100	chr1	12277804	12278100	0.716357	0.0758648	0.0351565	1	4.31256	5.3902e-05	VPS13D	47736	VPS13D	ESR1, HDX, E2F5, NR5A1, HNF1A, FOXA2
chr1_12293483_12293793	chr1	12293483	12293793	0.551107	0.262045	-1.00469	0.268237	2.98745	9.32759e-07	VPS13D	63415	VPS13D
chr1_12302888_12303784	chr1	12302888	12303784	0.235244	0.0501711	-2.83149	0.444558	3.21276	1.38731e-11	VPS13D	72820	VPS13D	ESR1, HDX, ZSCAN23, LHX1, MAZ, TWIST1, SOX8, PRDM6, HNF1A, FOXA2, FOXP2
chr1_12314239_12314572	chr1	12314239	12314572	2.9067	0.00539111	-1.95291	0.851594	0.58659	0.199382	VPS13D	84171
chr1_12318305_12318671	chr1	12318305	12318671	3.88576	0.00261511	-0.533914	0.0557257	2.52788	0.000169132	VPS13D	88237	VPS13D	KLF9, ESR1, NR5A1, LEF1
chr1_12326983_12327294	chr1	12326983	12327294	4.01217	0.013182	-0.950717	0.565577	2.22359	0.000300554	VPS13D	96915	VPS13D	ZSCAN23, LHX1, FOXA3
chr1_12327608_12327881	chr1	12327608	12327881	-0.0918253	0.479271	-0.54935	0.596286	1.36628	0.0098333	VPS13D	97540
chr1_12336457_12336876	chr1	12336457	12336876	2.74524	0.0340565	-1.42479	0.193521	3.83479	1.33912e-11	VPS13D	106389	VPS13D	ESR1, POU5F1, NR1H4, NR5A1
chr1_12339221_12340147	chr1	12339221	12340147	1.6584	0.0012232	2.17009	0.0199629	2.5765	5.21481e-15	VPS13D	109153	VPS13D	TWIST1, LEF1, FOXA2, FOXA1
chr1_12340676_12340894	chr1	12340676	12340894	1.29093	0.171874	1.86215	0.0533667	2.09888	4.85047e-05	VPS13D	110608	VPS13D	KLF9, RORC
chr1_12342599_12342911	chr1	12342599	12342911	2.62939	0.00989248	-0.653017	0.203359	2.16292	1.51507e-10	VPS13D	112531	VPS13D	NR1H4, NR5A1
chr1_12346852_12347051	chr1	12346852	12347051	-0.0408728	0.634545	-2.02375	0.12468	-1.68044	0.395153	VPS13D	116784
chr1_12355875_12356534	chr1	12355875	12356534	-0.439827	0.806202	-0.12075	0.319302	-1.14072	0.0551733	VPS13D	125807
chr1_12359791_12360053	chr1	12359791	12360053	1.00423	0.116116	0.716425	0.540491	2.61379	0.00110199	VPS13D	129723
chr1_12368555_12369002	chr1	12368555	12369002	-0.0172443	0.734837	-1.76338	0.792667	1.14734	0.639238	VPS13D	138487
chr1_12380278_12381828	chr1	12380278	12381828	0.0042424	0.00701386	0.361577	0.000407216	0.0514784	0.395153	VPS13D	150210
chr1_12402157_12402742	chr1	12402157	12402742	1.86712	0.000352966	2.49705	1.1458e-06	0.763027	0.0177467	VPS13D	172089
chr1_12405369_12405825	chr1	12405369	12405825	0.497526	0.236125	0.793322	0.00374256	-1.06954	0.00146112	MIR6730	173197
chr1_12406348_12406931	chr1	12406348	12406931	1.50086	0.012015	0.381049	0.294744	0.542851	0.796312	MIR6730	172091
chr1_12433084_12433964	chr1	12433084	12433964	-0.832167	0.812166	-0.731081	0.256533	-0.911075	0.00150739	MIR6730	145058
chr1_12437751_12437985	chr1	12437751	12437985	-1.75948	0.165741	-2.67375	0.26659	-0.657203	0.706231	MIR6730	141037
chr1_12438727_12439463	chr1	12438727	12439463	-0.923825	0.426878	-1.30347	0.495812	3.47666	5.54395e-15	MIR6730	139559	VPS13D	POU5F1, CEBPB, LCOR, E2F5, KLF5, MAZ, PRDM6, RORC
chr1_12447851_12448259	chr1	12447851	12448259	1.0922	0.163223	-1.67326	0.00672233	0.487299	0.104602	MIR6730	130763
chr1_12450423_12450674	chr1	12450423	12450674	3.78797	0.000142014	-1.97303	0.122768	-0.26802	0.219812	MIR6730	128348
chr1_12453417_12454306	chr1	12453417	12454306	-0.960195	7.54727e-05	-1.86509	0.0107874	0.553636	0.181058	MIR6730	124716	DHRS3	ESR1, POU5F1, LCOR, SOX4, HEY2, HNF4A, ONECUT2, THRB, ONECUT1, HNF4G
chr1_12460851_12461544	chr1	12460851	12461544	1.16696	0.273017	1.9299	0.00141979	2.16703	8.77062e-07	MIR6730	117478	VPS13D	HDX, SOX4, MAZ, NR5A1, TWIST1, TWIST2, SOX8, RUNX2, ZNF280A, TFCP2L1
chr1_12469484_12470330	chr1	12469484	12470330	1.13103	0.603739	-0.573997	0.652507	1.04591	0.0712276	MIR6730	108692	VPS13D	ZSCAN23, LEF1, PRDM6, HNF1A, HNF4A, ONECUT2, FOXA2, FOXA1, ONECUT1, HNF4G
chr1_12472820_12473183	chr1	12472820	12473183	3.17644	0.00077969	1.57244	0.00664754	2.07124	1.67711e-06	MIR6730	105839	VPS13D	TWIST1, LEF1
chr1_12475608_12476199	chr1	12475608	12476199	-0.650386	0.144921	-1.07525	0.201362	1.12611	1.40857e-06	MIR6730	102823	VPS13D	IKZF1, HDX, MAZ, NR5A1, RUNX2, PRDM6, ONECUT2, FOXA2, FOXA1, ONECUT1
chr1_12477734_12478817	chr1	12477734	12478817	-0.793113	0.0955102	-0.04361	0.564325	-0.175697	0.08292	MIR6730	100205
chr1_12485194_12486085	chr1	12485194	12486085	-1.57736	0.3234	0.282124	3.76947e-05	0.659255	0.892277	MIR6730	92937
chr1_12486465_12486753	chr1	12486465	12486753	-1.51204	0.0525283	2.77993	0.00442471	0.822872	0.860371	MIR6730	92269
chr1_12495802_12496874	chr1	12495802	12496874	-1.3101	0.0105076	1.03072	0.0407544	1.12848	0.0192762	MIR6730	82148
chr1_12513306_12513563	chr1	12513306	12513563	-0.381943	0.589683	0.292538	1	1.25757	0.5562	MIR6730	65459
chr1_12525158_12525983	chr1	12525158	12525983	-0.888429	0.000828192	-0.581199	0.836432	-1.1367	2.39002e-05	MIR6730	53039	DHRS3	ESR1, CEBPD, BCL11A, MAZ, NR5A1, RUNX2, HNF4G
chr1_12527502_12529024	chr1	12527502	12529024	-0.951063	5.61888e-12	-1.37748	0.24906	0.481436	0.485915	MIR6730	49998	DHRS3	ESR1, ZSCAN23, MAZ, NR5A1, TWIST1, RUNX2, WT1, HNF4A, RORC, FOXA2, FOXA1, HNF4G
chr1_12529387_12529656	chr1	12529387	12529656	-1.07368	3.83137e-06	-0.575826	0.444558	-1.76239	0.0014584	MIR6730	49366	DHRS3	E2F5, BCL11A, KLF5, PRDM6, WT1, GATA4
chr1_12537753_12538255	chr1	12537753	12538255	2.55021	0.0600997	-0.617241	0.00544368	-1.75339	0.00857904	MIR6730	40767
chr1_12539945_12540669	chr1	12539945	12540669	0.849483	0.117312	-0.141791	0.0316459	1.10825	0.0467092	MIR6730	38353
chr1_12541157_12541782	chr1	12541157	12541782	1.15942	0.585293	-0.216558	0.253907	0.739616	0.000959325	MIR6730	37240
chr1_12548672_12549294	chr1	12548672	12549294	0.281825	0.236403	0.540912	0.882359	1.46367	7.7103e-08	MIR6730	29728
chr1_12549432_12550210	chr1	12549432	12550210	-0.225881	0.584716	-0.650168	0.104607	0.694565	0.0028312	MIR6730	28812
chr1_12552708_12553041	chr1	12552708	12553041	-1.24151	0.155166	-0.13794	0.0105741	2.21656	3.17593e-07	MIR6730	25981
chr1_12556434_12556677	chr1	12556434	12556677	1.75095	0.0513567	-1.64721	0.848349	3.08998	7.32258e-05	MIR6730	22345
chr1_12559150_12559571	chr1	12559150	12559571	0.140281	0.848285	-3.32881	0.0442521	-0.595891	0.395153	MIR6730	19451
chr1_12565136_12565504	chr1	12565136	12565504	0.183294	0.509808	-0.536047	0.388175	0.881266	0.0182443	MIR6730	13518
chr1_12567133_12567508	chr1	12567133	12567508	-1.2959	0.705961	-0.99747	1	-0.0482436	0.569369	MIR6730	11514
chr1_12580248_12580662	chr1	12580248	12580662	0.529936	0.075631	0.467315	0.176161	3.00448	1.6044e-08	MIR6730	1224
chr1_12585540_12585909	chr1	12585540	12585909	-0.903234	0.252084	-1.9984	0.81785	1.11622	0.735352	MIR6730	6516
chr1_12594033_12594232	chr1	12594033	12594232	-0.64507	0.749847	-0.832265	0.871571	0.274739	1	MIR6730	15009
chr1_12595071_12595512	chr1	12595071	12595512	-0.223221	0.689048	-1.15713	0.910582	-0.088041	0.250022	MIR6730	16047
chr1_12595647_12596516	chr1	12595647	12596516	-1.69701	1.72117e-12	-1.66225	0.207108	-1.5306	8.38664e-07	MIR6730	16623	DHRS3	E2F5, KLF5, MAZ, WT1, FOXP2
chr1_12600298_12600641	chr1	12600298	12600641	-2.05132	0.00155887	-2.00814	0.00714975	1.31822	0.000697794	DHRS3	17089
chr1_12601289_12601562	chr1	12601289	12601562	-0.860036	0.297824	-0.384463	0.550186	-1.4171	0.0238072	DHRS3	16168
chr1_12601957_12602341	chr1	12601957	12602341	-2.48008	1.18379e-15	-0.719102	0.413393	-1.0278	0.011347	DHRS3	15389	DHRS3	ESR1, LEF1, RORC, THRB
chr1_12604326_12604665	chr1	12604326	12604665	-2.56047	7.52078e-12	-1.49273	0.679606	-0.491298	0.223119	DHRS3	13065
chr1_12608313_12609035	chr1	12608313	12609035	-2.40248	3.29126e-15	-2.02275	0.000474806	-1.89217	4.30066e-08	DHRS3	8695	DHRS3	MAZ, LEF1, PRDM6, HNF4A, FOXA2, FOXA1, THRB, CREB3L3
chr1_12609347_12609830	chr1	12609347	12609830	-1.00727	0.00773132	-0.143462	0.548054	0.249291	0.911881	DHRS3	7900
chr1_12614586_12614949	chr1	12614586	12614949	-1.32596	1.6081e-05	-1.26997	0.182098	-1.101	4.19014e-05	DHRS3	2781	DHRS3	ESR1, NR1H4, KLF5, ZIC1, NR5A1, PRDM6, FOXP2
chr1_12615849_12616757	chr1	12615849	12616757	-0.355167	0.881406	-0.143205	0.123244	-0.302755	0.0120659	DHRS3	973
chr1_12617939_12618879	chr1	12617939	12618879	-0.304431	0.0245101	-0.629626	0.992998	0.713101	0.0101877	DHRS3	207
chr1_12619006_12619332	chr1	12619006	12619332	-1.92823	8.56189e-11	-0.988716	0.89656	-0.0537269	0.589437	DHRS3	1274	DHRS3	ESR1, E2F5, MAZ, WT1, HNF4A, HNF4G
chr1_12619857_12620088	chr1	12619857	12620088	-0.521867	1	0.387566	0.000316594	0.979813	0.119089	DHRS3	2125
chr1_12622099_12622370	chr1	12622099	12622370	2.15952	8.63427e-05	-1.22302	0.300645	-0.650107	0.579706	DHRS3	4367
chr1_12636244_12636557	chr1	12636244	12636557	-2.7907	0.589302	-0.84921	0.543913	0.982847	0.00616983	AADACL4	7989
chr1_12654463_12655125	chr1	12654463	12655125	1.05674	0.000161382	1.83189	4.24691e-08	-4.21683	1.72468e-08	AADACL4	9915
chr1_12658837_12659301	chr1	12658837	12659301	-0.0816804	0.199705	-0.244908	0.444558	-0.265733	0.178704	AADACL4	14289
chr1_12665578_12665910	chr1	12665578	12665910	0.00500824	0.780495	-1.12188	0.083159	1.00383	0.331758	AADACL4	21030
chr1_12693044_12693706	chr1	12693044	12693706	-2.48264	0.00438506	-2.24733	0.0150877	-1.37895	0.151948	AADACL3	22408
chr1_13227581_13227780	chr1	13227581	13227780	2.54401	0.426633	-1.39332	0.268237	-2.19562	0.219812	PRAMEF18	1447
chr1_13233922_13234615	chr1	13233922	13234615	-0.457814	0.597698	-3.75165	0.00153245	0.00390331	0.353201	PRAMEF18	7788
chr1_13297695_13297924	chr1	13297695	13297924	-1.17371	0.542453	-4.20061	0.00430209	-2.43824	0.0454202	PRAMEF15	5584
chr1_13432185_13432568	chr1	13432185	13432568	3.33077	0.252084	1.31379	0.193521	3.60451	4.34927e-05	PRAMEF20	21734
chr1_13469368_13469705	chr1	13469368	13469705	0.0472379	0.116116	-0.328928	0.174805	-0.139945	0.790205	LRRC38	44342
chr1_13488153_13488943	chr1	13488153	13488943	-1.49799	0.000219547	-0.916813	0.138738	0.587113	0.440806	LRRC38	25104
chr1_13489656_13489954	chr1	13489656	13489954	-2.74199	0.00546281	-0.00272953	0.103963	-1.49505	0.322568	LRRC38	24093
chr1_13505054_13505286	chr1	13505054	13505286	2.54235	0.0600997	0.432428	0.0830879	-1.33218	0.143322	LRRC38	8761
chr1_13513957_13514161	chr1	13513957	13514161	-0.581105	1	-1.20775	0.855906	0.095727	0.811039	LRRC38	0
chr1_13543443_13544262	chr1	13543443	13544262	-0.32378	0.16299	3.23466	0.0160149	2.32227	3.03745e-06	LRRC38	29394	PRDM2	TBX4, BCL11A, MAZ, ZNF280A, PRDM6, FOXA3, TBX5
chr1_13583656_13583866	chr1	13583656	13583866	0.798314	0.738768	-0.528415	1	3.53654	0.010154	PDPN	190
chr1_13651014_13651621	chr1	13651014	13651621	1.12487	0.0228502	1.05022	1	2.52556	5.06078e-06	PRDM2	48576	PRDM2	CEBPD, HMGA2, TCF3, RUNX2, LEF1, PRDM6, THRB, FOXA3
chr1_13665753_13666039	chr1	13665753	13666039	0.45756	0.838428	-1.10862	0.608954	2.39075	0.000640566	PRDM2	34158	PRDM2	PRDM6
chr1_13699696_13700944	chr1	13699696	13700944	0.990737	0.000351316	1.11235	1.03758e-07	1.9224	1.47068e-13	PRDM2	0	PRDM2	KLF9, NR1H4, ZIC4, RUNX2, THRB, MYCN
chr1_13706307_13706753	chr1	13706307	13706753	2.56623	0.0758648	-1.31363	0.268237	4.49809	6.01798e-08	PRDM2	6108	PRDM2	TCF3, NR5A1, LEF1, PRDM6
chr1_13723819_13724143	chr1	13723819	13724143	-1.03338	0.822802	-3.09034	0.0340753	0.200543	0.684659	PRDM2	23620
chr1_13730422_13730940	chr1	13730422	13730940	3.32219	0.179545	2.09938	0.268237	4.69939	5.3902e-05	PRDM2	30223	PRDM2	MAZ, RUNX2, LEF1
chr1_13748659_13750042	chr1	13748659	13750042	-0.176588	0.661307	-0.106555	0.126061	0.319461	0.252322	PRDM2	48460	PRDM2	KLF9, ESR1, AHRR, KLF6, AHR, E2F5, KLF5, MAZ, ZIC1, WT1
chr1_13760977_13761258	chr1	13760977	13761258	-1.78231	0.0995241	-2.41505	0.450377	-3.34836	0.00870196	PRDM2	60778
chr1_13767015_13767353	chr1	13767015	13767353	0.133894	0.524864	-2.16099	0.444558	4.55589	0.000337631	PRDM2	66816
chr1_13798871_13799102	chr1	13798871	13799102	-2.56982	0.00015407	0.675488	0.444558	2.29053	0.0588533	PRDM2	98672
chr1_13801073_13801586	chr1	13801073	13801586	0.567461	0.708167	-2.89677	0.0445677	0.63082	0.221759	PRDM2	100874
chr1_13814109_13814411	chr1	13814109	13814411	-2.39202	0.519368	-2.14751	0.444558	3.67365	6.27853e-05	PRDM2	113910
chr1_13828953_13829152	chr1	13828953	13829152	-1.89912	0.426633	2.02879	1	-0.783963	0.395153	PRDM2	128754
chr1_13871561_13871784	chr1	13871561	13871784	1.26013	0.426633	-3.01702	0.268237	-1.43147	0.395153	PRDM2	171362
chr1_13948837_13949081	chr1	13948837	13949081	3.49268	0.0379358	0.282052	1	3.27282	0.0363225	PRDM2	248638
chr1_13953983_13954270	chr1	13953983	13954270	0.743698	0.661307	1.74127	0.444558	3.43814	0.0274218	PRDM2	253784
chr1_13960498_13960726	chr1	13960498	13960726	0.936336	1	-0.930457	0.81785	-0.425665	0.207223	PRDM2	260299
chr1_14108906_14109413	chr1	14108906	14109413	1.23529	0.0138195	-0.476383	0.917519	-3.77523	0.000142587	PRDM2	408707
chr1_14129035_14129322	chr1	14129035	14129322	3.26449	0.738768	3.02677	0.041127	-1.29412	0.151936	PRDM2	428836
chr1_14163339_14163554	chr1	14163339	14163554	-0.760024	0.661307	-0.208647	0.268454	-1.04184	0.557712	KAZN	435149
chr1_14187955_14188154	chr1	14187955	14188154	-0.351418	0.738768	3.25496	0.0260042	-0.436356	0.718608	KAZN	410549
chr1_14259121_14259519	chr1	14259121	14259519	-0.152182	1	0.648607	0.792667	1.30177	0.0150349	KAZN	339184
chr1_14280867_14281341	chr1	14280867	14281341	4.04172	0.00343991	-0.809865	0.0223328	-2.44732	0.0238072	KAZN	317362
chr1_14290909_14291560	chr1	14290909	14291560	0.0417788	0.0479485	0.869175	0.115099	-1.80121	0.0154555	KAZN	307143
chr1_14360940_14361294	chr1	14360940	14361294	-1.4651	0.589859	-0.39677	0.444558	-2.09332	0.0793555	KAZN	237409
chr1_14436824_14437252	chr1	14436824	14437252	4.18495	0.0379358	0.786407	0.497049	2.32366	0.00416684	KAZN	161451
chr1_14437686_14437885	chr1	14437686	14437885	0.578722	1	2.8524	0.103531	3.39704	0.010154	KAZN	160818
chr1_14475936_14476399	chr1	14475936	14476399	-1.83311	0.252084	-2.69184	0.0345698	-2.62811	0.245226	KAZN	122304
chr1_14498678_14499312	chr1	14498678	14499312	-1.5302	0.0092847	-0.306474	0.436437	-2.59089	0.0591846	KAZN	99391
chr1_14535278_14536166	chr1	14535278	14536166	0.94849	2.00465e-05	0.652766	0.152928	-2.93967	3.63003e-07	KAZN	62537
chr1_14551367_14551730	chr1	14551367	14551730	0.833655	0.0758648	0.270337	0.0367485	-3.29933	0.036348	KAZN	46973
chr1_14553591_14554040	chr1	14553591	14554040	2.11489	0.22034	-1.94736	0.0343001	-0.667885	0.790205	KAZN	44663
chr1_14555620_14556001	chr1	14555620	14556001	0.253545	0.276408	5.08464	0.00430209	-1.56184	0.0585185	KAZN	42702
chr1_14598391_14598590	chr1	14598391	14598590	-2.54043	0.738768	1.32267	0.268237	-0.221566	0.7903	KAZN	113
chr1_14599369_14599721	chr1	14599369	14599721	0.0573337	0.171921	-0.811109	0.861842	3.01957	0.00620239	KAZN	664
chr1_14699358_14699743	chr1	14699358	14699743	-2.38922	0.78059	0.660468	0.072762	-0.61327	0.519935	KAZN	100653
chr1_14731942_14732214	chr1	14731942	14732214	-0.0197387	0.688922	-2.33008	0.65097	2.19359	0.0261371	KAZN	133237
chr1_14733134_14733823	chr1	14733134	14733823	2.7001	5.49847e-05	1.57572	0.000624412	2.96638	3.99995e-07	KAZN	134429	KAZN	HDX, NR1H4, BCL11A, ZIC1, ZIC4, LEF1, ONECUT2, ONECUT1
chr1_14742042_14742484	chr1	14742042	14742484	2.00452	0.0320153	0.866243	0.268237	4.38633	7.66262e-08	KAZN	143337	KAZN	ESR1, NR5A1, PRDM6, FOXA3
chr1_14767703_14767909	chr1	14767703	14767909	0.451438	0.426633	-3.79821	0.444558	1.14366	0.0365252	KAZN	168998
chr1_14782855_14783149	chr1	14782855	14783149	-2.1907	0.632471	3.30542	0.00375543	1.39122	0.792102	KAZN	184150
chr1_14786126_14786400	chr1	14786126	14786400	1.85482	0.0320153	2.11729	0.00920215	-0.2593	0.558622	KAZN	187421
chr1_14791377_14792094	chr1	14791377	14792094	2.2748	1.59233e-08	0.977496	0.000790977	1.58001	1.31044e-05	KAZN	192672	KAZN	KLF9, ESR1, AHRR, AHR, TCF3, MAZ, LEF1
chr1_14810848_14811176	chr1	14810848	14811176			-2.1009	0.268237	2.94419	0.0454202	KAZN	212143
chr1_14826106_14826534	chr1	14826106	14826534	0.347685	0.360851	-1.7285	0.677163	2.46826	0.00394137	KAZN	227401	KAZN	CEBPD, AHRR, AHR, PRDM6, ONECUT2
chr1_14850138_14850455	chr1	14850138	14850455	1.94781	0.179545	-0.347134	0.751593	2.08642	0.000459325	KAZN	251433
chr1_14850630_14850849	chr1	14850630	14850849	-0.996219	0.426878	1.85658	0.0794112	3.00487	0.142741	KAZN	251925
chr1_14869069_14869421	chr1	14869069	14869421	-0.0452249	0.780495	0.163905	0.0222858	0.472093	0.811857	KAZN	270364
chr1_14878016_14878423	chr1	14878016	14878423	1.82992	0.0766828	-0.352085	0.924908	-3.3115	0.000375829	TMEM51-AS1	274040
chr1_14880505_14881152	chr1	14880505	14881152	-0.839458	0.780495	-3.21688	0.0820638	2.692	6.48038e-06	TMEM51-AS1	271311
chr1_14888017_14888469	chr1	14888017	14888469	1.73241	0.0149214	1.99665	0.543913	3.10441	4.49431e-07	TMEM51-AS1	263994
chr1_14894944_14895199	chr1	14894944	14895199	-0.137633	0.0206683	0.265909	0.277547	-0.467261	0.0566893	TMEM51-AS1	257264
chr1_14911070_14911460	chr1	14911070	14911460	0.0987383	0.401533	-0.133749	0.872151	0.163362	0.0705501	TMEM51-AS1	241003
chr1_14913526_14913943	chr1	14913526	14913943	1.68437	0.0206683	1.58313	0.0197946	-0.213853	0.0695943	TMEM51-AS1	238520
chr1_14915406_14915665	chr1	14915406	14915665	2.4545	0.0498303	2.0073	0.0094327	-0.110754	0.761102	TMEM51-AS1	236798
chr1_14923722_14924970	chr1	14923722	14924970	0.279734	0.00986022	0.0236813	0.142039	1.59977	2.99627e-09	TMEM51-AS1	227493
chr1_14929575_14930068	chr1	14929575	14930068	1.20257	0.00956065	-1.45121	0.0805711	3.67336	2.64472e-16	TMEM51-AS1	222395
chr1_14939498_14939777	chr1	14939498	14939777	3.0477	0.00407315	0.585198	0.0324611	1.71945	0.5808	TMEM51-AS1	212686
chr1_14942944_14943218	chr1	14942944	14943218	2.86476	0.000883397	1.19493	0.0091441	2.03874	0.000195929	TMEM51-AS1	209245
chr1_14949679_14950226	chr1	14949679	14950226	1.3142	8.48962e-06	0.427021	0.0475496	-0.65938	0.00414313	TMEM51-AS1	202237
chr1_14950461_14950660	chr1	14950461	14950660	-0.385864	0.0322552	1.19191	0.065245	-0.422503	0.494283	TMEM51-AS1	201803
chr1_14952538_14953304	chr1	14952538	14953304	1.84905	3.86764e-12	0.549533	0.309432	0.471723	0.579889	TMEM51-AS1	199159
chr1_14968341_14968755	chr1	14968341	14968755	1.92088	0.160984	-0.277631	0.444558	1.55973	1.97448e-05	TMEM51-AS1	183708
chr1_14970241_14970685	chr1	14970241	14970685	1.66027	0.00131916	-1.24912	0.832943	2.13371	2.52854e-09	TMEM51-AS1	181778
chr1_14971699_14972096	chr1	14971699	14972096	0.568778	0.426633	-0.968152	0.422393	2.89042	1.30157e-05	TMEM51-AS1	180367
chr1_14972218_14972417	chr1	14972218	14972417	3.10342	0.366844	-0.90746	1	1.73329	0.00661305	TMEM51-AS1	180046
chr1_14980887_14981146	chr1	14980887	14981146	0.876433	0.116116	-0.393033	0.543913	1.11034	0.0511718	TMEM51-AS1	171317
chr1_14982775_14983144	chr1	14982775	14983144	2.61391	0.116116	-0.55537	0.751593	2.7735	0.000118163	TMEM51-AS1	169319
chr1_14989784_14990192	chr1	14989784	14990192	-0.367362	0.116116	-0.750472	0.508116	-0.156568	0.352973	TMEM51-AS1	162271
chr1_14996064_14996492	chr1	14996064	14996492	1.28132	0.0421524	-1.69757	0.167503	3.5464	4.55286e-11	TMEM51-AS1	155971
chr1_14999166_14999916	chr1	14999166	14999916	2.56859	2.62791e-07	-1.84565	0.000243561	1.26452	1.55619e-06	TMEM51-AS1	152547
chr1_15008368_15008567	chr1	15008368	15008567	0.642191	0.80696	2.00417	0.818269	1.32657	0.323396	TMEM51-AS1	143896
chr1_15008774_15009174	chr1	15008774	15009174	-1.5325	0.707236	0.0491208	1	4.80819	8.40107e-09	TMEM51-AS1	143289
chr1_15021126_15021750	chr1	15021126	15021750	-0.305293	0.179545	1.75714	0.000243808	0.844462	0.156506	TMEM51-AS1	130713
chr1_15025529_15026152	chr1	15025529	15026152	-1.71932	0.111733	-0.71304	0.592252	-0.184692	0.0881229	TMEM51-AS1	126311
chr1_15027296_15027836	chr1	15027296	15027836	0.28291	0.049475	-0.564469	0.371353	0.123822	0.718084	TMEM51-AS1	124627
chr1_15042500_15043185	chr1	15042500	15043185	2.30784	8.66091e-05	-0.281814	0.608708	4.44876	2.29755e-31	TMEM51-AS1	109278
chr1_15044074_15044423	chr1	15044074	15044423	3.9679	0.0239843	-0.453687	0.751593	3.33982	7.35975e-07	TMEM51-AS1	108040
chr1_15046507_15046836	chr1	15046507	15046836	-0.527089	0.276408	-0.715152	0.33416	0.595921	0.0175311	TMEM51-AS1	105627
chr1_15056704_15057280	chr1	15056704	15057280	1.87705	0.0149961	-0.157262	0.543913	4.13305	7.17728e-15	TMEM51-AS1	95183
chr1_15080146_15080364	chr1	15080146	15080364	-0.026105	1	-0.799793	0.608058	0.4951	0.718672	TMEM51-AS1	72099
chr1_15089321_15089626	chr1	15089321	15089626	1.97244	0.15444	-0.0138919	1	1.80285	0.0015469	TMEM51-AS1	62837
chr1_15090162_15090760	chr1	15090162	15090760	1.16171	1.72425e-06	1.76203	3.10892e-05	-0.893825	0.0252706	TMEM51-AS1	61703	TMEM51-AS1	IKZF1, SOX4, THRB
chr1_15100227_15100650	chr1	15100227	15100650	-0.168276	0.365965	-2.10975	0.268237	-0.981801	0.625308	TMEM51-AS1	51813
chr1_15110895_15111116	chr1	15110895	15111116	-1.2974	0.426633	-1.67903	0.837361	0.411935	0.811301	TMEM51-AS1	41347
chr1_15112242_15112441	chr1	15112242	15112441	2.17014	0.116116	-1.1711	0.608465	-0.550281	0.265687	TMEM51-AS1	40022	TMEM51, FHAD1	KLF9, NR1H4, HEY2, MYCN
chr1_15116644_15117706	chr1	15116644	15117706	2.79105	0.00078418	1.2478	0.866491	3.40182	1.35081e-12	TMEM51-AS1	34757
chr1_15128540_15128878	chr1	15128540	15128878	1.06838	0.00086641	0.657773	0.0558936	-0.0259343	0.636073	TMEM51-AS1	23585
chr1_15139385_15140295	chr1	15139385	15140295	2.0679	2.18029e-08	2.20921	1.14183e-13	-0.432472	0.00276076	TMEM51-AS1	12168
chr1_15145115_15145972	chr1	15145115	15145972	0.705875	0.000262955	-1.1988	0.0252936	-2.45263	9.59811e-09	TMEM51-AS1	6491	TMEM51-AS1	SOX4, ALX3, TWIST1, PRDM6, FOXA2, FOXA1, THRB
chr1_15152349_15154328	chr1	15152349	15154328	2.19194	2.96758e-29	-0.030189	0.00353662	-0.406431	9.29741e-05	TMEM51-AS1	0	TMEM51, FHAD1	E2F5, TCF3, MAZ, ZIC4, NR5A1, TWIST2, LEF1, TFCP2L1, ZBTB7C, CREB3L3
chr1_15154564_15154935	chr1	15154564	15154935	0.648118	0.00126728	-0.211481	0.0165681	-0.789118	3.77309e-05	TMEM51	2031
chr1_15171033_15171959	chr1	15171033	15171959	2.91742	4.47941e-16	0.963833	4.99834e-08	-3.83631	4.28727e-23	C1orf195	0
chr1_15172485_15173369	chr1	15172485	15173369	2.59856	2.41135e-11	0.633051	0.0102239	-2.36495	4.40038e-11	C1orf195	1167	TMEM51-AS1	CEBPD, CEBPB, E2F5, BCL11A, PRDM6, GATA4, MYCN
chr1_15173864_15174253	chr1	15173864	15174253	1.9798	2.2283e-07	1.07179	0.000259204	-2.61411	3.72663e-09	C1orf195	2546	TMEM51-AS1	ESR1, HDX, E2F5, TBX4, TCF3, RUNX2, PRDM6, WT1, FOXP2, TBX5
chr1_15179984_15180513	chr1	15179984	15180513	1.27484	4.43918e-05	1.26142	0.000279951	-0.256752	0.013944	C1orf195	8666	TMEM51-AS1	KLF9, KLF6, LCOR, KLF5, HNF4A, RORC, FOXA2, FOXA1, FOXA3, HNF4G
chr1_15181151_15181767	chr1	15181151	15181767	0.202057	0.00018392	-0.176224	0.103703	0.103998	0.604686	C1orf195	9833
chr1_15184353_15184611	chr1	15184353	15184611	2.28905	0.00347946	-1.07681	0.00138634	-1.0613	0.143258	C1orf195	13035
chr1_15189493_15190398	chr1	15189493	15190398	1.95541	9.99661e-09	0.039868	0.0230539	-1.74879	6.72674e-08	C1orf195	18175	TMEM51-AS1	MAZ, RUNX2, HNF1A, HNF4A, THRB, HNF4G
chr1_15196925_15197472	chr1	15196925	15197472	1.83832	0.000186956	-0.278718	0.0119882	-2.14895	5.93955e-09	C1orf195	25607
chr1_15200277_15200986	chr1	15200277	15200986	-0.929193	0.480328	0.183052	0.00258779	-1.24188	1.39462e-06	C1orf195	28959
chr1_15201683_15202302	chr1	15201683	15202302	-0.0450852	0.920235	0.0488173	0.00253218	-5.9578	4.29189e-15	C1orf195	30365	TMEM51-AS1	KLF5, MAZ
chr1_15206708_15207704	chr1	15206708	15207704	3.28865	7.50524e-13	0.403172	0.0032241	-3.82013	1.1901e-13	C1orf195	35390
chr1_15220652_15221389	chr1	15220652	15221389	0.814021	0.0206571	-0.261613	0.254033	-2.42322	2.20335e-05	FHAD1	25882
chr1_15231723_15231967	chr1	15231723	15231967	0.957751	0.589302	1.8268	0.0164548	0.0406779	0.605234	FHAD1	15304	TMEM51, FHAD1, EFHD2	CEBPB, MAZ
chr1_15247004_15247563	chr1	15247004	15247563	1.00077	0.00765984	1.98491	0.000719194	-1.00299	0.309249	FHAD1	0	TMEM51	KLF9, KLF6, E2F5, KLF5, MAZ, WT1, HNF4A, RORC, THRB, HNF4G
chr1_15248864_15249342	chr1	15248864	15249342	2.93451	0.049475	-1.38221	0.678331	1.69666	0.0783966	FHAD1	1591
chr1_15260648_15261640	chr1	15260648	15261640	-0.966775	0.56683	1.21981	0.677163	2.73508	2.10522e-06	FHAD1	13375	TMEM51, FHAD1, EFHD2	KLF9, ESR1, POU5F1, SOX4, KLF5, MAZ, NR5A1, RUNX2, HNF4A, FOXA2, FOXA1, FOXA3, HNF4G, GATA4
chr1_15272239_15272829	chr1	15272239	15272829	2.68129	0.000243806	-0.992464	0.738877	1.38308	0.430886	FHAD1	24966	TMEM51, FHAD1, EFHD2	AHRR, AHR, NR1H4, LCOR, SOX8, THRB, FOXP2
chr1_15278207_15278452	chr1	15278207	15278452	-0.896434	0.738768	1.16145	0.041127	-3.54597	0.0166594	FHAD1	30934
chr1_15284612_15285394	chr1	15284612	15285394	2.89904	2.21759e-05	-0.382063	0.94768	-0.147439	0.466862	FHAD1	37339
chr1_15293947_15294474	chr1	15293947	15294474	-0.68706	0.47992	0.273947	0.819375	-0.24319	0.150915	FHAD1	46674	CASP9	CEBPD, CEBPB, KLF5, SOX12, ZIC4
chr1_15304734_15305034	chr1	15304734	15305034	1.99323	0.0378863	0.874597	0.731181	0.334223	0.293207	FHAD1	57461
chr1_15308101_15308429	chr1	15308101	15308429	1.04429	0.360519	-2.18476	0.420232	-1.35127	0.0392113	FHAD1	60828
chr1_15308633_15309125	chr1	15308633	15309125	1.13598	0.120418	-2.05061	0.2503	-1.85719	0.00155683	FHAD1	61360
chr1_15315961_15316700	chr1	15315961	15316700	-1.86134	0.806698	-1.96155	0.719982	1.37122	0.0226635	FHAD1	68688
chr1_15323209_15323870	chr1	15323209	15323870	0.368421	0.00620318	0.46294	0.533764	-0.608928	0.0274632	FHAD1	75936
chr1_15324336_15324599	chr1	15324336	15324599	1.35795	0.171874	0.924552	0.0048503	0.489293	0.760574	FHAD1	77063
chr1_15328553_15329358	chr1	15328553	15329358	2.17198	2.76441e-07	-0.828393	0.413671	0.620564	0.983355	EFHD2	80536	TMEM51	AHRR, HDX, AHR, LCOR, SOX4, KLF5, MAZ, RUNX2, PRDM6, FOXA3
chr1_15332536_15332735	chr1	15332536	15332735	1.89357	0.276408	0.36225	0.444558	2.57513	0.00106502	EFHD2	77159
chr1_15335365_15335662	chr1	15335365	15335662	3.90582	0.0151697	-0.244826	1	1.60001	1.9022e-05	EFHD2	74232	CASP9	SOX8, LEF1, PRDM6, HNF4A, HNF4G
chr1_15339333_15339985	chr1	15339333	15339985	1.11194	0.018953	-1.51384	0.0613348	-1.36741	0.00464535	EFHD2	69909
chr1_15340278_15340678	chr1	15340278	15340678	4.39732	0.000177247	-2.99057	0.00730443	0.205215	0.170167	EFHD2	69216
chr1_15343835_15344091	chr1	15343835	15344091	1.11124	0.00172285	0.654054	0.175332	4.21463	2.04845e-09	EFHD2	65803	CASP9	LCOR, PRDM6
chr1_15354259_15354539	chr1	15354259	15354539	2.81581	7.23584e-05	0.223127	0.275385	2.19157	1.85013e-08	EFHD2	55355	CASP9	ZIC4, TWIST1
chr1_15355350_15355621	chr1	15355350	15355621	4.3782	9.76343e-05	-0.447213	0.0733961	1.1134	0.270486	EFHD2	54273	CASP9	HDX, MAZ, PRDM6, HNF4A, FOXA2, FOXA1, FOXA3, HNF4G
chr1_15355938_15356539	chr1	15355938	15356539	3.88101	4.97035e-13	0.0118256	0.196546	0.699138	0.0255627	EFHD2	53355	CASP9	IKZF1, TCF3, NR5A1, RUNX2, PRDM6, HNF1A
chr1_15357851_15358321	chr1	15357851	15358321	-0.757001	0.000370017	0.730873	0.0878255	-0.192357	0.288689	EFHD2	51573
chr1_15366216_15366563	chr1	15366216	15366563	2.56959	0.0147845	-1.02836	0.843611	-0.279699	0.131532	EFHD2	43331
chr1_15368119_15368706	chr1	15368119	15368706	-0.0302313	0.00497659	0.594201	1.69883e-05	-2.07283	4.30828e-08	EFHD2	41188	AGMAT, DDI2	HDX, TBX4, SOX8, RUNX2, HNF1A, ONECUT2, ONECUT1, FOXP2, TBX5
chr1_15370695_15372453	chr1	15370695	15372453	0.739601	0.00305386	-0.149033	0.00285535	2.09759	1.10206e-22	EFHD2	37441	CASP9	KLF9, AR, ESR1, IKZF1, TCF3, ZSCAN23, KLF5, MAZ, ZIC4, NR5A1, TWIST1, LEF1, PRDM6, WT1, THRB, FOXA3, HNF4G, FOXP2, MYCN
chr1_15384100_15384692	chr1	15384100	15384692	1.45989	0.000812218	-1.57307	0.548554	1.89373	7.18175e-08	EFHD2	25202	CASP9	POU5F1, RUNX2, LEF1
chr1_15393655_15394023	chr1	15393655	15394023	1.41104	0.187541	-0.731966	1	-1.29093	0.445831	EFHD2	15871
chr1_15394125_15394324	chr1	15394125	15394324	3.05161	0.0239843	-1.29053	0.837866	-0.801582	0.0851945	EFHD2	15570
chr1_15400696_15400909	chr1	15400696	15400909	-3.78965	0.524864	-1.00089	0.751593	3.05144	0.0053548	EFHD2	8985
chr1_15408971_15410208	chr1	15408971	15410208	0.0765705	0.000587239	0.221258	2.04662e-05	0.478512	0.110689	EFHD2	0	FHAD1, EFHD2	KLF9, AHRR, KLF6, AHR, E2F5, BCL11A, KLF5, MAZ, ZIC4, RUNX2, WT1, CREB3L3
chr1_15416070_15416501	chr1	15416070	15416501	-0.990637	0.310821	-0.647102	0.041127	2.60604	1.6202e-06	EFHD2	6174	FHAD1, EFHD2	KLF9, KLF6, BCL11A, MAZ, NR5A1, TWIST1, THRB
chr1_15420946_15422035	chr1	15420946	15422035	-0.417298	0.733384	-0.378143	0.0829369	-2.17666	2.78595e-12	EFHD2	11050
chr1_15424168_15424564	chr1	15424168	15424564	-0.102172	0.128393	1.36431	9.79112e-06	-1.68914	0.000737014	CTRC	13874
chr1_15430869_15431460	chr1	15430869	15431460	-0.131853	0.274191	0.922227	0.0961046	0.807035	0.719165	CTRC	6978
chr1_15434712_15434955	chr1	15434712	15434955	1.53076	0.116116	-0.862815	0.607822	-0.959045	0.361373	CTRC	3483	FHAD1, EFHD2, PLEKHM2	CEBPB, HLF, NFIL3
chr1_15454245_15454498	chr1	15454245	15454498	-0.94022	0.309516	-0.295453	1	1.2302	0.00114229	CELA2A	2229
chr1_15463108_15463820	chr1	15463108	15463820	1.42567	0.0239716	0.9811	0.00727525	-2.09225	0.0156131	CELA2B	2088
chr1_15464112_15464601	chr1	15464112	15464601	-0.477528	0.903553	-0.644958	0.68295	0.582812	0.636271	CELA2B	1307
chr1_15489119_15489633	chr1	15489119	15489633	1.99054	0.0151697	0.347437	0.0160149	0.171505	0.50817	CELA2B	23209
chr1_15499012_15499211	chr1	15499012	15499211	-0.557031	0.426633	0.244436	0.0820947	-0.385195	0.636073	CASP9	27322
chr1_15501514_15501767	chr1	15501514	15501767	1.39166	0.308086	-1.80685	0.57214	-0.337729	0.810553	CASP9	24766
chr1_15513009_15513242	chr1	15513009	15513242	-1.09506	0.738768	2.89439	0.00274182	-0.26977	0.487662	CASP9	13291
chr1_15523905_15525493	chr1	15523905	15525493	-0.0286816	0.171625	0.261783	0.17072	0.0442132	0.136613	CASP9	1040	PLEKHM2	KLF9, ESR1, KLF6, HLF, KLF5, MAZ, ZIC1, ZIC4, NR5A1, ZNF280A, WT1
chr1_15526415_15527267	chr1	15526415	15527267	-0.297596	0.00522947	0.277908	0.0143064	-0.256826	0.0166884	CASP9	0
chr1_15545212_15545671	chr1	15545212	15545671	0.282647	0.049475	-0.639157	0.570889	-0.459581	0.0822251	DNAJC16	18398
chr1_15559080_15559765	chr1	15559080	15559765	0.237623	0.306111	0.537264	0.000919382	-2.92494	1.02229e-07	AGMAT	25344
chr1_15574450_15574649	chr1	15574450	15574649	0.268893	0.80677	1.67126	0.165706	-0.209849	0.487948	AGMAT	10460
chr1_15574694_15575138	chr1	15574694	15575138	-2.23563	7.91133e-06	-1.59135	0.543347	-0.789181	0.106181	AGMAT	9971
chr1_15583375_15583574	chr1	15583375	15583574	-1.03681	0.530971	-1.57573	0.788737	-2.53828	0.0062233	AGMAT	1535
chr1_15584302_15585379	chr1	15584302	15585379	-0.404291	0.00889317	-0.143564	0.00565074	-1.71537	2.28742e-16	AGMAT	0	DDI2	KLF9, ESR1, KLF6, LCOR, KLF5, MAZ, ZBTB7C, PRDM6, HEY2, HNF4A, THRB, FOXA3, HNF4G, MYCN
chr1_15594968_15595453	chr1	15594968	15595453	-2.25356	0.528977	-2.06632	0.823699	-0.957368	0.269759	AGMAT	9857
chr1_15603065_15603893	chr1	15603065	15603893	-0.468253	0.583358	-0.528857	0.183897	0.217387	0.849232	DDI2	13606	EFHD2, PLEKHM2	AHRR, AHR, TCF3, HEY2, MLXIPL, MYCN
chr1_15605767_15605973	chr1	15605767	15605973	-2.079	0.0018487	-1.43603	0.388175	-3.36179	0.000113662	DDI2	11526
chr1_15610117_15610531	chr1	15610117	15610531	1.5417	0.0226442	-0.638545	0.838098	2.10294	0.000492074	DDI2	6968	CASP9, FBLIM1	ESR1, POU5F1, IKZF1, SOX4, ZSCAN23, NR5A1, PRDM6
chr1_15616783_15618205	chr1	15616783	15618205	-0.84756	0.00425555	0.11403	8.50336e-05	0.572378	0.00301309	DDI2	0	EFHD2, PLEKHM2	ESR1, KLF6, E2F5, BCL11A, KLF5, MAZ, ZIC1, ZIC4, PRDM6, WT1, FOXA3
chr1_15618402_15619121	chr1	15618402	15619121	-0.247404	0.261194	-0.653263	0.0924507	-1.17675	3.54149e-05	DDI2	901	DDI2	CEBPD, CEBPB, BCL11A, PRDM6, HNF4A, RORC, ONECUT2, THRB, ONECUT1, FOXA3, HNF4G, FOXP2, MYCN
chr1_15626750_15626949	chr1	15626750	15626949	-0.846892	0.738768	0.0556663	0.792667	1.36693	0.443998	DDI2	9249
chr1_15630629_15630976	chr1	15630629	15630976	-0.84529	0.408124	-1.66887	0.173469	0.388854	0.665392	DDI2	13128
chr1_15684016_15685226	chr1	15684016	15685226	0.11379	0.13775	0.161297	2.83201e-05	0.5485	0.542355	PLEKHM2	0	PLEKHM2	KLF9, KLF6, E2F5, BCL11A, KLF5, MAZ, LEF1, WT1, NR1I2
chr1_15702970_15703445	chr1	15702970	15703445	-0.369423	1	-1.96771	0.269551	3.11359	0.00274613	PLEKHM2	18637	PLEKHM2	AHRR, AHR, FOXA2, FOXA1
chr1_15703665_15703866	chr1	15703665	15703866	-1.01153	0.00157187	-0.937915	0.838365	1.99854	0.0107943	PLEKHM2	19332	PLEKHM2
chr1_15717481_15718697	chr1	15717481	15718697	-0.188212	0.910803	-0.0118274	0.821309	-1.22067	0.00201195	SLC25A34	17707	AGMAT, TMEM82	ESR1, POU5F1, SOX4, KLF5, MAZ, NR5A1, TWIST1, PRDM6, MLXIPL, HNF4A, NR1I2, FOXA3, HNF4G, FOXP2
chr1_15728941_15729849	chr1	15728941	15729849	2.34218	0.000100299	-0.346274	0.677163	4.07459	4.31298e-28	SLC25A34	6555	CASP9, FBLIM1	ESR1, LCOR, TCF3, KLF5, NR5A1, TWIST1, RUNX2, LEF1, ZBTB7C, WT1, THRB
chr1_15734803_15735132	chr1	15734803	15735132	0.894791	0.0422943	-0.601513	0.589764	-1.14366	0.0741698	SLC25A34	1272
chr1_15735474_15737151	chr1	15735474	15737151	-0.344351	0.159621	-0.683155	0.232075	0.35934	0.295204	SLC25A34	0
chr1_15741373_15741699	chr1	15741373	15741699	0.578322	0.0094471	0.381984	0.0366618	-0.508021	0.0941167	TMEM82	722	TMEM82	SOX8, FOXP2
chr1_15742123_15742785	chr1	15742123	15742785	-0.843132	0.0128923	-0.389868	0.000140684	-2.00139	4.40605e-07	TMEM82	0	DDI2, TMEM82	KLF9, AR, ESR1, KLF6, KLF5, MAZ, ZIC1, NR5A1, WT1, HNF4A, THRB, HNF4G
chr1_15747337_15747798	chr1	15747337	15747798	1.75658	0.021754	1.31185	0.00928926	-0.00767996	0.188706	TMEM82	4914	TMEM82	KLF5, FOXA2, FOXA1
chr1_15756391_15756651	chr1	15756391	15756651	0.556442	0.076133	0.849167	0.00458106	-1.02796	0.0114812	FBLIM1	0
chr1_15757369_15758069	chr1	15757369	15758069	1.72366	1.45494e-08	1.50351	6.65548e-08	0.160991	0.468755	FBLIM1	761	FBLIM1	E2F5, KLF5, MAZ, ZIC4, PRDM6
chr1_15758198_15759356	chr1	15758198	15759356	1.81801	4.10137e-11	0.585854	1.70257e-06	0.50475	0.809995	FBLIM1	1590	FBLIM1	KLF9, AHRR, AHR, E2F5, SOX4, KLF5, MAZ, ZIC1, ZBTB7C, WT1
chr1_15779344_15779853	chr1	15779344	15779853	1.50905	4.42989e-05	-0.122912	0.0636076	-3.09776	2.33592e-12	FBLIM1	22736	AGMAT, TMEM82	TBX4, TCF3, TWIST2, HNF1A, NR1I2, TBX5
chr1_15780142_15781169	chr1	15780142	15781169	-0.15862	0.0648192	0.00640101	0.377788	-1.68447	2.4024e-08	FBLIM1	23534
chr1_15787899_15788461	chr1	15787899	15788461	0.395712	0.236019	-1.45045	0.422393	-2.56351	3.74773e-07	UQCRHL	20886
chr1_15792055_15792368	chr1	15792055	15792368	-0.564687	0.136312	-0.297248	0.165553	-0.728801	0.346061	UQCRHL	16979
chr1_15794043_15794242	chr1	15794043	15794242	2.44309	0.396025	1.0562	0.0605835	0.798005	0.556986	UQCRHL	15105
chr1_15795057_15795328	chr1	15795057	15795328	-0.470959	0.540839	3.4818	0.00706115	3.77377	2.41011e-07	UQCRHL	14019
chr1_15799172_15801086	chr1	15799172	15801086	-0.00483531	0.590867	-0.115984	0.390447	-2.14945	2.40381e-23	UQCRHL	8261	AGMAT, DDI2	KLF9, ESR1, IKZF1, NR1H4, KLF5, MAZ, LEF1, PRDM6, HNF4A, FOXA2, FOXA1, THRB, FOXA3, HNF4G, FOXP2
chr1_15815398_15815836	chr1	15815398	15815836	1.63539	0.276408	-0.0678347	0.182442	0.522795	1	UQCRHL	6049
chr1_15825461_15825826	chr1	15825461	15825826	-3.56451	0.583053	-0.872221	0.924148	-1.6573	0.00644154	UQCRHL	16112
chr1_15828798_15829246	chr1	15828798	15829246	-0.864131	0.738768	-0.909454	0.310441	-2.29471	1.5352e-06	SPEN	18617
chr1_15834261_15836378	chr1	15834261	15836378	-0.694979	0.000517915	-0.0846355	0.267675	0.127887	0.260582	SPEN	11485	PLEKHM2	KLF9, ESR1, KLF6, IKZF1, E2F5, BCL11A, TCF3, KLF5, MAZ, NR5A1, LEF1, PRDM6, WT1, ONECUT2, ONECUT1
chr1_15837067_15837679	chr1	15837067	15837679	0.204065	0.295645	0.787504	6.8216e-08	-1.24986	1.39343e-11	SPEN	10184	PLEKHM2	KLF9, KLF6, E2F5, SOX4, SOX12, WT1
chr1_15847159_15848637	chr1	15847159	15848637	-0.470224	0.163645	-0.329812	0.804723	0.213072	0.169388	SPEN	0	PLEKHM2	IKZF1, E2F5, MAZ, WT1
chr1_15849261_15850207	chr1	15849261	15850207	-0.490199	0.296846	-0.0557106	0.011563	-0.345001	0.068882	FLJ37453	1113
chr1_15860221_15860474	chr1	15860221	15860474	-2.57425	0.116116	2.21289	0.838654	-3.43943	0.037738	FLJ37453	12073
chr1_15875978_15876703	chr1	15875978	15876703	3.06241	5.22862e-10	-0.568127	0.0519896	-2.24593	2.53582e-09	FLJ37453	27830	TMEM82	HDX, BCL11A, SOX12, LEF1, PRDM6
chr1_15885502_15886832	chr1	15885502	15886832	-0.985557	0.29123	0.000355359	0.663815	-0.51802	5.5393e-06	FLJ37453	37354	SPEN	CEBPD, KLF6, CEBPB, NR1H4, LCOR, BCL11A, ALX3, ZSCAN23, KLF5, TFCP2L1, PRDM6, WT1
chr1_15924863_15925335	chr1	15924863	15925335	0.294663	0.661307	1.40666	0.38074	0.58579	0.15866	ZBTB17	50796
chr1_15939192_15939713	chr1	15939192	15939713	0.789357	0.00103463	0.400308	0.0888981	1.97002	4.25369e-06	ZBTB17	36418	FBLIM1	ESR1, E2F5, SOX4, ZNF280A, PRDM6, WT1, HNF4A, FOXA2, FOXA1, THRB, HNF4G, FOXP2
chr1_15949092_15950325	chr1	15949092	15950325	0.276546	3.01904e-09	0.839759	3.84421e-08	2.05146	5.2455e-19	ZBTB17	25806	FBLIM1	KLF9, KLF6, CEBPB, HLF, IKZF1, HDX, NFIL3, E2F5, BCL11A, KLF5, LEF1, PRDM6, WT1, MLXIPL, ONECUT2, CREB3L3
chr1_15950778_15951186	chr1	15950778	15951186	2.47021	0.00991492	0.829281	0.0951227	1.79168	1.21202e-05	ZBTB17	24945	FBLIM1	ESR1, KLF6, KLF5, ZIC1, ZBTB7C, WT1, RORC
chr1_15961518_15961786	chr1	15961518	15961786	1.13978	0.0743787	3.79822	1.33058e-05	-0.188998	0.789842	ZBTB17	14345	ZBTB17, SRARP
chr1_15962237_15962524	chr1	15962237	15962524	4.84506	0.00541266	3.00002	6.44068e-05	2.00772	0.269048	ZBTB17	13607
chr1_15962724_15962973	chr1	15962724	15962973	1.09452	0.0959404	1.97755	0.00316126	1.51929	0.0454841	ZBTB17	13158
chr1_15966111_15966690	chr1	15966111	15966690	2.678	0.000566355	1.81602	1.47004e-07	-0.557799	0.240883	ZBTB17	9441
chr1_15975288_15976319	chr1	15975288	15976319	-0.258751	0.391663	0.045475	0.00337102	-0.0212751	0.0944594	ZBTB17	0
chr1_15982654_15983242	chr1	15982654	15983242	0.970969	0.389373	-3.11408	0.0919469	0.264889	0.221668	ZBTB17	6521
chr1_15994527_15995283	chr1	15994527	15995283	-1.76496	0.327281	0.398356	0.000238099	-1.09847	0.00707118	SRARP	8952
chr1_16003716_16004460	chr1	16003716	16004460	2.24799	9.09688e-12	1.16997	7.31937e-05	1.06455	0.000660479	SRARP	0
chr1_16009028_16009261	chr1	16009028	16009261	-0.520081	0.562112	0.228625	0.0319977	1.86561	0.0132924	SRARP	4791
chr1_16012609_16013584	chr1	16012609	16013584	1.09112	4.12075e-08	0.215141	0.00315419	-0.109465	0.119933	CLCNKA	5290	SRARP	KLF9, ESR1, KLF6, KLF5, MAZ, NR5A1, ZBTB7C, WT1
chr1_16014706_16014972	chr1	16014706	16014972	2.57561	0.000785256	0.527113	0.129008	1.59225	0.0628514	CLCNKA	3902
chr1_16017644_16018271	chr1	16017644	16018271	-0.944593	0.795937	-1.0425	0.681057	3.04658	2.99909e-18	CLCNKA	603
chr1_16021648_16021885	chr1	16021648	16021885	-0.0662288	0.107596	2.2402	0.000891338	1.54063	0.00444348	HSPB7	2053
chr1_16026727_16027088	chr1	16026727	16027088	1.22312	0.0738098	2.47252	0.000876076	1.06336	0.195513	HSPB7	7132
chr1_16031016_16031215	chr1	16031016	16031215	2.22245	0.15444	2.03546	0.193521	1.05841	0.00157848	HSPB7	11421
chr1_16032401_16032697	chr1	16032401	16032697	-0.598273	0.41206	-1.2768	0.530175	1.77361	0.385002	CLCNKB	11038
chr1_16032841_16033207	chr1	16032841	16033207	0.543393	0.65606	1.23769	0.684522	0.789983	0.290195	CLCNKB	10528
chr1_16043456_16043795	chr1	16043456	16043795	2.13423	0.0097198	0.676719	0.072622	2.13793	4.97427e-05	CLCNKB	0
chr1_16055788_16056456	chr1	16055788	16056456	0.704551	0.00125992	0.414239	0.283864	-0.266377	0.714866	CLCNKB	12051
chr1_16057280_16057889	chr1	16057280	16057889	0.369113	0.835513	-0.239433	0.145135	1.65125	0.000556575	CLCNKB	13543
chr1_16066792_16067499	chr1	16066792	16067499	-0.745485	4.54412e-05	-0.463453	0.105141	-3.08549	5.65635e-14	FAM131C	6132
chr1_16068136_16068693	chr1	16068136	16068693	-0.62922	0.00032809	-1.39244	0.00867473	-0.562088	0.132933	FAM131C	4938	EPHA2	ESR1, BCL11A, TCF3, KLF5, MAZ, ZIC1, ZIC4, FOXP2
chr1_16073091_16073831	chr1	16073091	16073831	0.808309	0.386076	-0.319731	0.327513	0.176982	0.330576	FAM131C	0
chr1_16076788_16077107	chr1	16076788	16077107	-0.78326	0.0484284	-1.31206	0.834566	1.15871	0.00865875	FAM131C	3155
chr1_16078879_16079255	chr1	16078879	16079255	-0.170109	0.657722	0.305124	0.445233	-0.204605	0.150212	FAM131C	5246
chr1_16082329_16082591	chr1	16082329	16082591	-1.47412	0.472577	-2.08542	0.747101	0.178844	0.855872	FAM131C	8696
chr1_16101640_16101919	chr1	16101640	16101919	-1.30873	0.589302	2.13473	0.0367296	-2.24661	0.0379318	FAM131C	28007
chr1_16111701_16111900	chr1	16111701	16111900	-1.83065	0.518615	-0.704419	0.837361	0.570668	0.291403	FAM131C	38068
chr1_16112039_16112238	chr1	16112039	16112238	-0.711576	0.738768	0.245688	0.889163	0.211485	0.747303	FAM131C	38406
chr1_16112839_16113322	chr1	16112839	16113322	2.34019	0.046973	-0.457717	0.00506322	-0.884357	0.0747321	FAM131C	39206
chr1_16121017_16121300	chr1	16121017	16121300	-0.0144949	0.384754	-2.76835	0.0337651	-0.701117	0.665056	EPHA2	34786
chr1_16140907_16141203	chr1	16140907	16141203	-0.144223	0.544348	1.19509	0.00722404	2.35784	4.06544e-05	EPHA2	14883
chr1_16143498_16144362	chr1	16143498	16144362	-1.27275	0.000113062	0.600626	0.000163956	-0.68289	0.000171614	EPHA2	11724	EPHA2	HLF, BCL11A, KLF5, MAZ, ZIC4, LEF1, WT1, HNF4A, FOXA2, FOXA1, FOXA3, HNF4G
chr1_16144975_16146635	chr1	16144975	16146635	-0.423452	0.0137331	0.960889	1.30317e-16	0.439352	0.0557614	EPHA2	9451	EPHA2	KLF9, AR, IKZF1, E2F5, TCF3, KLF5, MAZ, ZIC4, RUNX2, PRDM6, WT1, FOXA1, THRB
chr1_16154610_16156435	chr1	16154610	16156435	-1.32147	2.2464e-10	-0.0422889	8.02555e-05	0.411026	0.0921582	EPHA2	0	EPHA2	KLF9, CEBPD, AHRR, KLF6, CEBPB, AHR, E2F5, KLF5, MAZ, ZIC1, ZIC4, PRDM6, WT1, NR1I2, CREB3L3
chr1_16162187_16162721	chr1	16162187	16162721	0.216935	0.007693	1.2793	1.40461e-05	2.47874	6.28091e-12	EPHA2	6099
chr1_16164185_16164612	chr1	16164185	16164612	-1.95319	8.63675e-05	0.996859	0.0579935	0.494947	0.188584	EPHA2	8097	EPHA2	NFIL3, KLF5, MAZ, HNF1A, CREB3L3, FOXA3
chr1_16167426_16168130	chr1	16167426	16168130	-0.143081	0.589411	0.791515	1.96945e-05	0.599306	0.222178	EPHA2	11338
chr1_16175557_16176211	chr1	16175557	16176211	-0.608659	0.779066	-0.60715	0.794279	-0.370209	0.196241	EPHA2	19469
chr1_16178398_16179011	chr1	16178398	16179011	-1.0827	5.48735e-07	-1.52939	0.555114	-3.88593	1.02967e-15	EPHA2	22310	SPATA21	AHRR, AHR, BCL11A, PRDM6, HNF1A, HNF4A, FOXA2, FOXA1, THRB, FOXA3
chr1_16181613_16182233	chr1	16181613	16182233	-2.00539	4.37321e-12	-0.592662	0.086614	-0.112263	0.718608	EPHA2	25525	EPHA2	KLF5, MAZ, WT1
chr1_16183231_16183447	chr1	16183231	16183447	-4.14996	1.76011e-16	-3.40185	0.00468808	-0.830619	0.0853552	EPHA2	27143	EPHA2	CEBPB, MAZ
chr1_16187597_16188038	chr1	16187597	16188038	0.236558	0.712706	-0.419315	0.292288	-0.158264	0.268456	ARHGEF19	24570
chr1_16195193_16195392	chr1	16195193	16195392	0.306723	0.661307	-0.109097	0.751593	2.12242	0.0154555	ARHGEF19	17216
chr1_16205930_16207266	chr1	16205930	16207266	-0.0843373	0.201569	0.840659	6.14494e-12	0.707583	0.00489362	ARHGEF19	5342	FBXO42, NECAP2	KLF9, ESR1, CEBPD, KLF6, CEBPB, E2F5, KLF5, MAZ, WT1
chr1_16216240_16216503	chr1	16216240	16216503	0.761056	0.0779814	0.213372	0.165706	1.28189	0.00319018	ARHGEF19	3630
chr1_16217006_16217815	chr1	16217006	16217815	0.641352	0.022671	0.481327	6.67713e-06	0.647884	0.00183796	ARHGEF19	4396	SRARP	KLF9, KLF6, HMGA2, E2F5, TCF3, KLF5, MAZ, ZIC1, SOX8, RUNX2, ZBTB7C, WT1, HNF4A, FOXA2, FOXA1, THRB
chr1_16226439_16227198	chr1	16226439	16227198	-0.611282	0.000971218	-1.1373	0.739376	-0.186851	0.11452	CPLANE2	9963	SPATA21	KLF9, ESR1, KLF6, KLF5, ZIC4, TFCP2L1, WT1
chr1_16236127_16237398	chr1	16236127	16237398	0.0506942	0.728134	-0.142753	0.000513551	0.0744002	0.998575	CPLANE2	0
chr1_16244194_16244662	chr1	16244194	16244662	0.191891	0.0486492	-1.48398	0.733189	0.889382	0.362368	CPLANE2	7031
chr1_16248499_16249074	chr1	16248499	16249074	-1.17119	0.354083	-0.94339	0.535988	-0.407077	0.0144363	CPLANE2	11336
chr1_16271036_16271378	chr1	16271036	16271378	-0.425979	1	0.383265	0.0507731	-0.446035	0.604041	CPLANE2	33873
chr1_16321560_16321759	chr1	16321560	16321759	1.94076	0.426633	2.24878	0.294744	0.439212	0.558127	FBXO42	30694
chr1_16351541_16353091	chr1	16351541	16353091	-0.0230864	0.749676	0.304925	0.000808809	0.46369	0.0765345	FBXO42	0	NECAP2	KLF9, LCOR, E2F5, MAZ, ZIC1, SOX8, ZBTB7C, WT1
chr1_16366820_16368022	chr1	16366820	16368022	-0.348926	0.341668	-0.037928	0.0178055	0.577529	9.24939e-05	SZRD1	14244	NECAP2	TET1, KLF5, MAZ, ZIC1, PRDM6, WT1, GATA4
chr1_16368273_16368504	chr1	16368273	16368504	0.621887	0.264318	-0.540301	0.775338	-0.00543221	0.737393	SZRD1	15697
chr1_16375460_16376027	chr1	16375460	16376027	0.386305	0.0652219	0.259646	0.175067	2.31211	7.85155e-07	SZRD1	22884
chr1_16386463_16386933	chr1	16386463	16386933	0.0508545	0.789617	0.35943	0.850821	1.60271	0.000161699	SZRD1	33887
chr1_16387420_16387619	chr1	16387420	16387619	0.0842329	0.75341	-0.406126	0.445788	1.55625	0.0757973	SZRD1	34844
chr1_16392130_16392927	chr1	16392130	16392927	0.935534	0.0220091	2.5504	0.422393	1.07427	4.17784e-08	SZRD1	39554
chr1_16424657_16425986	chr1	16424657	16425986	2.0958	1.34497e-06	-0.467973	0.0676855	-1.30257	2.5339e-06	SPATA21	11437	SPATA21	KLF9, NR1H4, MAZ, NR5A1, LEF1, PRDM6, HNF1A, HNF4A, RORC, FOXA2, FOXA1, FOXA3, HNF4G
chr1_16440001_16441355	chr1	16440001	16441355	0.55926	0.00879156	0.129996	0.00168459	0.216036	0.623036	NECAP2	0	FBXO42, NECAP2	KLF9, KLF6, MAZ, NR5A1, SOX8, ZBTB7C, HEY2, CREB3L3, MYCN
chr1_16498552_16499829	chr1	16498552	16499829	0.825594	1.09033e-09	0.205427	6.42758e-08	0.732927	1.84003e-08		39236	CROCC	KLF6, SOX4, KLF5, MAZ, ZIC1, ZIC4, ZBTB7C, WT1, THRB
chr1_16509064_16509332	chr1	16509064	16509332	1.36558	0.00967757	-0.518178	0.340492	-0.235831	0.802741		29733
chr1_16513454_16514647	chr1	16513454	16514647	-0.305188	0.15444	0.73676	1.72654e-08	0.506108	0.257569		24418
chr1_16532377_16532660	chr1	16532377	16532660	0.00850668	0.361758	-0.0127313	0.744588	-1.2389	0.157244		6405
chr1_16534339_16534793	chr1	16534339	16534793	1.89014	0.329258	-1.09288	0.814121	-0.955022	0.0238694		4272
chr1_16535043_16535423	chr1	16535043	16535423	0.554491	0.261073	1.52577	0.0560723	0.0364962	0.127515		3642
chr1_16540237_16540485	chr1	16540237	16540485	1.03521	0.179545	3.23149	0.125591	1.35893	0.00552583		1170
chr1_16540710_16541004	chr1	16540710	16541004	3.1927	0.00347673	3.93351	0.041127	1.45461	0.00153955		1643	NBPF1, CROCC	KLF5, MAZ, FOXA2, FOXA1, FOXA3, FOXP2
chr1_16544404_16544645	chr1	16544404	16544645	0.267403	0.589302	1.39828	0.079872	-1.57371	0.805477		5337
chr1_16545855_16546054	chr1	16545855	16546054	-2.8594	0.661307	0.930525	0.543913	0.338048	0.494283		6788
chr1_16549647_16550079	chr1	16549647	16550079	0.353752	0.806698	2.36996	0.444558	1.21908	0.000188666		10580
chr1_16550729_16551004	chr1	16550729	16551004	2.16491	0.15444	-1.44441	1	3.61424	5.04905e-06		11662
chr1_16584473_16584679	chr1	16584473	16584679	1.07439	0.589302	-0.338072	0.72317	0.519659	1	NBPF1	28882
chr1_16584925_16586086	chr1	16584925	16586086	-1.46373	5.00211e-07	-1.6825	0.00155786	-1.50184	0.00205014	NBPF1	27475
chr1_16591843_16592405	chr1	16591843	16592405	-0.862303	0.331167	-2.82119	0.0233714	-0.841175	1	NBPF1	21156
chr1_16607595_16608695	chr1	16607595	16608695	-2.18485	3.52586e-27	-0.29645	0.345319	2.22369	6.65796e-37	NBPF1	4866	NBPF1, CROCC	KLF5, MAZ, TFCP2L1, RORC, THRB, FOXA3
chr1_16612523_16613972	chr1	16612523	16613972	0.173269	0.00167496	-0.00946428	0.000343695	0.680776	6.27117e-15	NBPF1	0	NBPF1	KLF9, AHRR, KLF6, IKZF1, HDX, AHR, MAZ, ZIC1, ZIC4, ZBTB7C, WT1, RORC, FOXA2, FOXA3
chr1_16620854_16621374	chr1	16620854	16621374	-0.656122	0.0519638	-0.823463	0.698819	1.96615	2.90657e-16	NBPF1	7291	NBPF1, CROCC	LCOR, NR5A1, HEY2
chr1_16624971_16625170	chr1	16624971	16625170	-0.38803	0.613303	-0.171178	0.792667	-0.0253054	0.78224	NBPF1	11408
chr1_16630743_16631114	chr1	16630743	16631114	-1.53994	0.685313	-2.15492	0.17831	-1.169	0.0806989	NBPF1	17180
chr1_16635862_16636162	chr1	16635862	16636162	0.504717	0.0469774	-0.134027	0.702408	3.1427	2.94371e-06	NBPF1	22299	NBPF1, CROCC	MIXL1
chr1_16639223_16639737	chr1	16639223	16639737	0.849956	0.103527	-0.659281	0.860916	3.62893	2.35158e-18	NBPF1	25660	CROCC	KLF9, KLF5, ZIC1, ZIC4, SOX8
chr1_16643768_16645936	chr1	16643768	16645936	0.0383038	0.326117	-0.0170692	0.020223	0.118405	0.0402637		27066
chr1_16651460_16652089	chr1	16651460	16652089	-0.318948	0.302137	-0.173653	0.0712445	-5.3672	5.84316e-07		20913
chr1_16658399_16658664	chr1	16658399	16658664	1.77934	0.0379358	0.641848	0.0369077	-1.24474	0.0368721		14338
chr1_16676725_16676965	chr1	16676725	16676965	-1.15744	0.479735	0.479597	0.00694097	-1.33759	0.0931036		3721
chr1_16684815_16685070	chr1	16684815	16685070	0.140109	0.0498303	-0.432628	0.319146	0.262447	0.495818		11811
chr1_16685665_16685896	chr1	16685665	16685896	-0.196534	0.806636	-0.624745	0.702185	0.0906071	1		12661
chr1_16687233_16687601	chr1	16687233	16687601	-0.236674	0.839179	-1.38626	0.480228	0.807343	1		14229
chr1_16696424_16697030	chr1	16696424	16697030	-0.43319	0.875257	-0.384605	0.000764491	-3.73275	8.37202e-21		23420
chr1_16697172_16697484	chr1	16697172	16697484	0.192437	0.252084	0.0293519	0.164263	-4.81496	3.75926e-17		24168
chr1_16698441_16698654	chr1	16698441	16698654	1.70505	0.0206683	-0.665184	0.0254862	-1.15325	0.0341835		25437
chr1_16702302_16702555	chr1	16702302	16702555	-0.203707	0.0679223	-2.49614	0.284906	-2.1634	0.00408855		29298
chr1_16707220_16708246	chr1	16707220	16708246	0.494995	0.000169398	-1.13613	0.495363	-0.375886	0.0103107		26214
chr1_16709471_16709907	chr1	16709471	16709907	0.320077	0.425873	0.405858	0.146472	-0.0104048	0.546643		24553
chr1_16715602_16716055	chr1	16715602	16716055	1.03204	0.456344	0.260839	0.00324609	0.226293	1		18405	CROCC	KLF6, BCL11A, ZSCAN23, KLF5, NR5A1, WT1, MYCN
chr1_16716735_16716934	chr1	16716735	16716934	1.65933	0.308086	0.230105	0.381038	0.692121	0.46505		17526
chr1_16717606_16717828	chr1	16717606	16717828	0.678527	0.384062	-1.31437	0.497203	-0.260589	0.426181		16632
chr1_16725139_16725339	chr1	16725139	16725339	-1.8281	1	0.609291	0.444558	0.0126557	0.514204		9121
chr1_16727286_16728380	chr1	16727286	16728380	0.0747103	0.190176	-1.04805	0.62552	-0.96097	0.00306741		6080
chr1_16732339_16732691	chr1	16732339	16732691	2.28982	0.0239843	-0.742279	0.44555	0.774486	0.395153		1769
chr1_16748704_16748929	chr1	16748704	16748929	4.18175	0.0239843	-0.532609	0.851043	0.15368	0.424947	CROCC	8430
chr1_16755422_16755889	chr1	16755422	16755889	2.13173	0.000553384	-1.22412	0.812123	-0.564984	0.00245121	CROCC	15148
chr1_16758787_16759443	chr1	16758787	16759443	0.681664	0.0117583	-0.48223	0.0890423	-0.754471	0.00478301	CROCC	18513
chr1_16764263_16765938	chr1	16764263	16765938	0.24783	0.734314	-0.356434	0.0823072	-3.19689	9.79793e-41	CROCC	23989
chr1_16766281_16767231	chr1	16766281	16767231	0.681449	0.0379358	-0.0163753	0.0643069	-1.11204	2.72987e-09	CROCC	26007
chr1_16770404_16770644	chr1	16770404	16770644	2.12267	0.000888353	-0.974671	0.665026	-0.868387	0.0141215	CROCC	30130
chr1_16772482_16772834	chr1	16772482	16772834	-0.758556	0.299976	-0.302418	0.112319	-1.0374	0.154907	CROCC	32208
chr1_16777825_16778106	chr1	16777825	16778106	-0.650998	0.685876	-3.14075	0.499651	-1.57124	0.0593782	CROCC	37551
chr1_16779550_16779932	chr1	16779550	16779932	-2.12816	0.366844	-0.841015	0.654111	-0.577876	0.298878	CROCC	39276
chr1_16786310_16786639	chr1	16786310	16786639	3.66104	0.0758648	1.45341	0.124903	3.36349	0.00619978	CROCC	46036
chr1_16856071_16856418	chr1	16856071	16856418	-2.27556	0.661307			4.28061	2.95095e-05	LOC105376805	33230
chr1_16866867_16867118	chr1	16866867	16867118	1.39054	0.15444	0.141341	0.18402	2.90361	9.2197e-05	LOC105376805	22530
chr1_16868883_16869316	chr1	16868883	16869316	1.78444	0.0958846	0.165753	0.850238	1.91445	0.00337859	LOC105376805	20332	CROCC	RUNX2
chr1_16872654_16872869	chr1	16872654	16872869	-1.54122	0.571117	-1.00004	0.89394	0.553846	1	LOC105376805	16779
chr1_16873178_16873669	chr1	16873178	16873669	-0.557564	0.742853	-0.626931	0.43447	0.00297515	0.34968	LOC105376805	15979
chr1_16875094_16875666	chr1	16875094	16875666	2.07795	0.000237491	-1.85572	0.998306	-0.468412	0.0626018	LOC105376805	13982
chr1_16881841_16882058	chr1	16881841	16882058	2.15233	0.034111	-1.10576	0.382846	0.0575993	0.572859	LOC105376805	7590
chr1_16882763_16883630	chr1	16882763	16883630	0.200984	1	-1.32818	0.847414	-0.416594	0.00753323	LOC105376805	6018
chr1_16884537_16884827	chr1	16884537	16884827	-3.16998	5.17759e-10	-2.21251	0.0799328	-0.753055	0.0310005	LOC105376805	4821
chr1_16888756_16889749	chr1	16888756	16889749	-1.65369	0.000139505	-0.324017	0.00109562	0.630388	0.1168	LOC105376805	0
chr1_16890882_16891352	chr1	16890882	16891352	2.95796	0.000354824	0.421613	0.00966803	-0.191267	0.000750006	LOC105376805	1232
chr1_16895120_16896919	chr1	16895120	16896919	-0.230014	0.54376	0.895531	5.52177e-08	1.26032	4.381e-09	LOC105376805	5470	CROCC	IKZF1, HDX, LCOR, E2F5, BCL11A, MAZ, RUNX2, PRDM6, WT1, HNF4A, ONECUT2, ONECUT1, CREB3L3, HNF4G
chr1_16896996_16897195	chr1	16896996	16897195	0.988614	0.00839351	0.951722	0.0607047	0.288202	1	LOC105376805	7346
chr1_16903712_16905467	chr1	16903712	16905467	-0.100525	0.497591	0.183091	0.000575441	0.544461	1.81456e-05	LOC105376805	14062	ATP13A2	POU5F1, HDX, KLF5, MAZ, SOX12, NR5A1, ZNF280A, PRDM6, CREB3L3
chr1_16913454_16914698	chr1	16913454	16914698	0.834494	7.75827e-07	0.0942535	1.01673e-05	0.589847	5.29044e-06	LOC105376805	23804
chr1_16921332_16921945	chr1	16921332	16921945	1.04317	0.575871	1.51866	0.000188301	-0.311216	1	LOC105376805	31682
chr1_16926576_16927064	chr1	16926576	16927064	2.27249	0.00191194	2.20222	0.125591	2.12937	2.09751e-09	LOC105376805	36926	CROCC	TCF3, SOX8, LEF1, MYCN
chr1_16938758_16939774	chr1	16938758	16939774	0.965274	0.103641	0.658145	0.0251145	1.16518	0.000312266	MFAP2	41060	CROCC	HDX, KLF5, MAZ, WT1
chr1_16948414_16948613	chr1	16948414	16948613	-0.176281	0.48228	0.221741	0.239378	1.87339	0.838043	MFAP2	32221
chr1_16951507_16951969	chr1	16951507	16951969	0.756956	0.252084	-0.939619	0.184798	-0.0841351	0.319031	MFAP2	28865
chr1_16960616_16961282	chr1	16960616	16961282	-0.322807	0.277992	0.0192779	2.52564e-06	0.486261	0.757496	MFAP2	19552
chr1_16967005_16967738	chr1	16967005	16967738	1.40515	4.92273e-09	3.32494	2.12177e-17	1.41648	0.00787896	MFAP2	13096	CROCC, MFAP2	ESR1, HLF, NFIL3, BCL11A, KLF5, MAZ, ZIC1, ZIC4, PRDM6, WT1, HNF4A, THRB, CREB3L3, HNF4G
chr1_16978251_16978643	chr1	16978251	16978643	-0.690105	0.333695	1.81121	0.00287391	1.15502	0.727407	MFAP2	2191
chr1_16979907_16980809	chr1	16979907	16980809	0.670783	0.00377664	2.44315	7.34233e-11	1.53614	0.00430164	MFAP2	25	CROCC	KLF9, TET1, E2F5, KLF5, MAZ, TWIST1, WT1
chr1_16983683_16983913	chr1	16983683	16983913	-1.14934	0.589302	1.68402	0.00689793	-1.77553	0.0341504	MFAP2	2847
chr1_17011265_17012251	chr1	17011265	17012251	0.905153	0.0013662	-0.166971	0.0218753	0.0896182	0.989725	ATP13A2	0
chr1_17045788_17046384	chr1	17045788	17046384	0.410756	0.171318	1.04483	0.0211491	0.493672	0.187553	SDHB	7785
chr1_17053387_17054567	chr1	17053387	17054567	-0.439391	0.106432	-0.0174692	0.0369097	0.430566	0.0388249	SDHB	0
chr1_17059500_17059971	chr1	17059500	17059971	0.193453	0.228866	0.0655648	0.793554	-0.882382	0.000772023	SDHB	5329
chr1_17063350_17064041	chr1	17063350	17064041	-0.188112	0.226572	-0.748794	0.818477	0.106641	0.37775	SDHB	9179
chr1_17081434_17081675	chr1	17081434	17081675	0.0965401	0.309321	3.02992	0.000439694	0.982289	0.718608	SDHB	27263
chr1_17097084_17097466	chr1	17097084	17097466	-0.775051	0.107982	0.898359	0.0199436	-1.58388	0.0042064	PADI2	21968
chr1_17098212_17099074	chr1	17098212	17099074	-0.698584	0.695549	1.5408	0.00068659	-2.62363	1.27979e-08	PADI2	20360
chr1_17119302_17119630	chr1	17119302	17119630	-0.219045	0.0235938	-0.20974	0.015901	-1.9326	1.68418e-08	PADI2	0	PADI2	KLF9, KLF6, TCF3, KLF5, WT1
chr1_17120981_17121813	chr1	17120981	17121813	2.45926	3.91477e-09	0.729947	0.0703287	-2.24297	1.21001e-11	PADI2	1545
chr1_17122480_17123197	chr1	17122480	17123197	2.34511	2.6935e-08	0.849257	0.180862	-1.44776	1.15743e-05	PADI2	3044
chr1_17125587_17126079	chr1	17125587	17126079	-0.232409	0.63789	-0.160441	0.5775	-0.939775	0.000161324	PADI2	6151
chr1_17176125_17176835	chr1	17176125	17176835	1.66891	0.0149672	0.582636	0.000100779	-2.5949	0.000794422	PADI1	28290
chr1_17192098_17193045	chr1	17192098	17193045	1.68132	0.0500032	-2.60407	0.000579737	0.124193	0.153673	PADI1	12080
chr1_17201480_17201921	chr1	17201480	17201921	0.917391	0.171874	0.834975	0.543913	4.12319	1.51111e-05	PADI1	3204
chr1_17218892_17219221	chr1	17218892	17219221	0.132252	0.806698	1.24605	0.327647	-2.1089	0.0926508	PADI1	13765
chr1_17236894_17237607	chr1	17236894	17237607	-2.47268	2.97078e-15	-0.039995	0.797033	-0.329487	0.0408806	PADI3	11490
chr1_17239465_17239701	chr1	17239465	17239701	-1.08514	0.0600997	-0.364584	0.196322	1.00677	0.498541	PADI3	9396
chr1_17282312_17282578	chr1	17282312	17282578	0.0696649	1	-0.859372	0.444558	2.77204	0.0362076	MIR3972	4422
chr1_17336141_17336410	chr1	17336141	17336410	-0.151058	0.840786	-0.192852	0.268237	-1.09023	0.15895	PADI4	27945
chr1_17405819_17406513	chr1	17405819	17406513	0.990601	0.0355604	0.916399	0.0242391	-1.65255	0.00136058	RCC2	33210
chr1_17412199_17412453	chr1	17412199	17412453	0.649327	0.478274	-0.627468	0.125454	2.01555	0.219645	RCC2	27270
chr1_17437429_17438790	chr1	17437429	17438790	-1.39183	3.35509e-08	-0.213497	0.0253124	0.588556	0.179133	RCC2	933
chr1_17438947_17439972	chr1	17438947	17439972	-0.896659	0.153577	-0.232465	0.0590858	0.0165691	0.274515	RCC2	0
chr1_17462726_17462951	chr1	17462726	17462951	1.08689	0.825399	-1.62018	0.82013	1.01239	1	RCC2	23001
chr1_17475838_17476281	chr1	17475838	17476281	-2.03867	0.366844	-0.245238	0.327513	-0.912707	0.324339	RCC2	36113
chr1_17477193_17477687	chr1	17477193	17477687	-1.65391	0.19464	-1.76744	0.51039	-2.69759	0.000187036	RCC2	37468
chr1_17489353_17489928	chr1	17489353	17489928	-2.32774	8.15498e-05	-3.94697	0.00433493	-1.33108	0.0093572	RCC2	49628	ARHGEF10L	NR1H4, LEF1, PRDM6
chr1_17494295_17494511	chr1	17494295	17494511	0.383288	0.237418	-1.52139	0.872647	-1.22558	0.0242645	ARHGEF10L	45323
chr1_17498176_17498513	chr1	17498176	17498513	-2.60231	0.134425	-1.28416	0.294744	-2.54796	0.00334711	ARHGEF10L	41321
chr1_17502151_17502731	chr1	17502151	17502731	-0.593896	0.408123	-1.20269	0.236352	-0.674576	0.233907	ARHGEF10L	37103
chr1_17515907_17517244	chr1	17515907	17517244	-0.431496	0.241854	-0.762555	0.968725	-2.216	1.82181e-10	ARHGEF10L	22590	ARHGEF10L	KLF9, ESR1, CEBPD, KLF6, BCL11A, KLF5, MAZ, NR5A1, PRDM6, HNF4A, FOXA2, FOXA1, THRB, HNF4G, FOXP2
chr1_17527161_17527920	chr1	17527161	17527920	-1.3368	0.744778	-2.9764	0.000116472	-2.87865	5.34398e-06	ARHGEF10L	11914	ARHGEF10L	BCL11A, KLF5, LEF1, PRDM6
chr1_17531508_17532423	chr1	17531508	17532423	0.376384	0.0633489	1.08556	0.867061	3.15407	1.05081e-11	ARHGEF10L	7411
chr1_17538015_17538726	chr1	17538015	17538726	0.169799	0.0832464	-0.0530337	0.497167	-1.73062	1.23446e-05	ARHGEF10L	1108	ARHGEF10L	HDX, SOX4, KLF5, PRDM6, WT1, FOXP2
chr1_17539303_17540594	chr1	17539303	17540594	-0.625197	0.558854	0.323358	0.00106194	-0.372699	0.0586059	ARHGEF10L	0
chr1_17551712_17552302	chr1	17551712	17552302	-1.0899	0.0338722	-0.559527	0.715318	-1.31721	0.000182077	ARHGEF10L	11876
chr1_17559763_17560191	chr1	17559763	17560191	-1.24021	0.220511	-2.01865	0.00441999	-3.33523	5.23451e-11	ARHGEF10L	19927	ARHGEF10L	AHRR, AHR, TFCP2L1, HNF1A
chr1_17560326_17560618	chr1	17560326	17560618	-1.44988	0.249708	-1.12547	0.211066	-2.46419	0.0010972	ARHGEF10L	20490	ARHGEF10L
chr1_17564175_17564954	chr1	17564175	17564954	-1.72213	0.000743224	-0.970296	0.577288	-2.6538	2.18994e-11	ARHGEF10L	24339	ARHGEF10L	ESR1, CEBPB, LCOR, BCL11A, TCF3, MLXIPL, HNF4A, THRB, HNF4G, MYCN
chr1_17565568_17565867	chr1	17565568	17565867	0.118917	0.967304	0.917174	0.163	-4.07922	8.81172e-09	ARHGEF10L	25732
chr1_17569288_17570129	chr1	17569288	17570129	-1.50631	0.000264812	-1.12894	0.268237	0.223967	0.558662	ARHGEF10L	29452
chr1_17575880_17576373	chr1	17575880	17576373	-0.658264	0.0504482	0.0298511	0.00431216	-2.51938	3.13817e-07	ARHGEF10L	36044
chr1_17579744_17580869	chr1	17579744	17580869	-1.45362	2.31583e-10	-0.143572	0.000510016	-2.33264	3.25431e-21	ARHGEF10L	39908	ARHGEF10L	ESR1, LCOR, TBX4, TCF3, MAZ, ZIC1, ZIC4, NR5A1, TFCP2L1, HNF1A, HNF4A, TBX5
chr1_17581364_17581844	chr1	17581364	17581844	-2.9726	3.0238e-15	-0.359512	0.311119	-3.11892	6.36815e-15	ARHGEF10L	41528	ARHGEF10L	BCL11A, RUNX2, RORC, FOXA2, FOXA1
chr1_17586235_17586472	chr1	17586235	17586472	-0.644518	0.0540115	-2.4059	1.85406e-05	-3.98417	7.27756e-07	ARHGEF10L	46399	ARHGEF10L	CEBPD, CEBPB, LCOR
chr1_17587762_17588638	chr1	17587762	17588638	0.17286	0.823987	-0.208021	0.855454	-2.15125	1.3485e-23	ARHGEF10L	47926	ARHGEF10L	KLF9, KLF5, MAZ, ZIC1, TWIST1, RUNX2, ZNF280A, WT1, HNF4A, HNF4G
chr1_17591878_17592465	chr1	17591878	17592465	-0.0849112	0.00282157	0.662469	0.136404	-4.11962	3.66103e-21	ARHGEF10L	52042	ARHGEF10L	HNF4A, FOXA2, FOXA1, CREB3L3, FOXA3, HNF4G
chr1_17605641_17605875	chr1	17605641	17605875	-0.161395	0.847694	0.444785	0.849625	-1.04949	0.485078	ARHGEF10L	65805
chr1_17605994_17606274	chr1	17605994	17606274	-0.934633	0.883617	-1.96329	0.263227	-1.54686	0.0226483	ARHGEF10L	66158
chr1_17606748_17607106	chr1	17606748	17607106	0.232253	0.269614	-2.10555	0.801214	0.563831	0.0184221	ARHGEF10L	66912
chr1_17630053_17630310	chr1	17630053	17630310	-1.26357	0.166939	0.439239	0.0355178	-2.35211	0.0240367	ARHGEF10L	90217
chr1_17652782_17653188	chr1	17652782	17653188	0.6199	0.712403	-1.30743	0.0245192	-1.39776	0.486945	ACTL8	102124
chr1_17680264_17680684	chr1	17680264	17680684	-3.39881	0.116116	0.0948976	1	-0.184029	0.1848	ACTL8	74628
chr1_17726270_17726496	chr1	17726270	17726496	1.06368	0.661307	-3.61657	0.165706	3.45433	0.00387373	ACTL8	28816
chr1_17729969_17730266	chr1	17729969	17730266	0.150459	0.634345	1.47606	0.792932	2.79935	6.27756e-08	ACTL8	25046
chr1_17737141_17737907	chr1	17737141	17737907	2.10914	0.000327679	-2.12952	1	2.95529	8.80486e-13	ACTL8	17405
chr1_17837118_17837769	chr1	17837118	17837769	0.767909	0.0849164	0.00732933	0.000327381	-2.31963	0.000379779	ACTL8	81804
chr1_17856918_17857537	chr1	17856918	17857537	1.26847	0.140563	0.0652307	0.0827293	-4.46224	1.56027e-06	ACTL8	101604
chr1_17866419_17866776	chr1	17866419	17866776	1.30226	0.80677	-1.53381	0.838365	-0.431262	0.0595189	ACTL8	111105
chr1_17886530_17886729	chr1	17886530	17886729	0.061075	0.0320153	0.176125	0.677163	4.39885	4.80859e-05	ACTL8	131216
chr1_17887905_17888389	chr1	17887905	17888389	1.4083	0.0501711	-0.270357	0.379874	1.45981	0.00463082	ACTL8	132591
chr1_17903298_17903704	chr1	17903298	17903704	1.12543	0.0514854	-0.817031	0.534538	-0.245336	0.718608	ACTL8	147984
chr1_17935093_17935651	chr1	17935093	17935651	-1.25964	0.0044802	-1.6096	0.639764	-1.59593	0.00936883	LINC01654	130005
chr1_17963035_17963318	chr1	17963035	17963318	-3.00846	0.116116	-0.635485	0.148911	-0.486246	0.324178	LINC01654	102338
chr1_17994043_17994455	chr1	17994043	17994455	-2.27797	0.000345955	-3.10438	0.000150267	-0.418269	0.519384	LINC01654	71201
chr1_18028443_18028785	chr1	18028443	18028785	1.90105	0.116116	-1.44418	1	2.27061	0.000297912	LINC01654	36871
chr1_18029554_18029760	chr1	18029554	18029760	0.609318	0.738768	-2.01948	0.444558	2.32664	0.036418	LINC01654	35896
chr1_18104593_18104819	chr1	18104593	18104819	0.484138	0.589302	-0.0384528	0.23646	-2.43324	0.0454202	IGSF21	2926
chr1_18107670_18108186	chr1	18107670	18108186	0.117596	0.713324	-0.465703	0.380193	-0.134456	0.683721	IGSF21	0	IGSF21	TET1, KLF5, MAZ, ZIC1, WT1, NR1I2
chr1_18128104_18128714	chr1	18128104	18128714	-0.331987	0.50155	-1.6238	5.92954e-05	-3.97101	3.28585e-14	IGSF21	20357
chr1_18134370_18134942	chr1	18134370	18134942	0.46147	0.0887183	-0.117883	0.194401	-1.84778	0.000309369	IGSF21	26623
chr1_18149088_18149336	chr1	18149088	18149336	-0.996729	0.426633	0.0257778	0.751593	-2.39168	0.0757334	IGSF21	41341
chr1_18161214_18161705	chr1	18161214	18161705	2.10444	0.116116	-3.21775	0.113915	0.521375	0.114792	IGSF21	53467
chr1_18188868_18189211	chr1	18188868	18189211	2.1651	0.589302	-3.50881	0.444558	1.19042	0.00173125	IGSF21	81121
chr1_18234790_18235027	chr1	18234790	18235027	-0.863356	1	-1.43605	0.173989	-1.4424	0.127609	IGSF21	127043
chr1_18244363_18244687	chr1	18244363	18244687	-0.943261	0.426878	0.288705	0.50325	-2.24889	0.0098333	IGSF21	136616
chr1_18256332_18256602	chr1	18256332	18256602	1.97362	0.0767187	-0.112999	0.776363	-0.299408	0.519106	IGSF21	148585
chr1_18266186_18267140	chr1	18266186	18267140	2.21613	1.12354e-08	-0.419859	0.0177214	-2.6048	2.61277e-12	IGSF21	158439
chr1_18283249_18283816	chr1	18283249	18283816	1.72165	0.000106907	-0.0706955	0.327863	-4.25458	1.11701e-08	IGSF21	175502
chr1_18284645_18285612	chr1	18284645	18285612	3.84497	1.53564e-15	-0.212173	0.493628	-3.66084	4.85638e-23	IGSF21	176898
chr1_18288685_18288935	chr1	18288685	18288935	1.24169	0.589302	-0.526389	0.754087	-0.364652	1	IGSF21	180938
chr1_18290563_18290969	chr1	18290563	18290969	-0.493703	0.164262	-1.28346	0.301958	-1.29509	0.026302	IGSF21	182816
chr1_18299420_18299983	chr1	18299420	18299983	0.617251	0.116116	0.103836	0.631588	-0.787139	0.0586213	KLHDC7A	180998
chr1_18316683_18317059	chr1	18316683	18317059	1.36519	0.135639	-2.70545	0.205144	-2.6297	6.77061e-05	KLHDC7A	163922
chr1_18319979_18320649	chr1	18319979	18320649	1.05773	0.0379943	-1.06006	0.8505	0.34131	0.89519	KLHDC7A	160332
chr1_18321297_18321496	chr1	18321297	18321496	2.73614	0.0062331	-0.281677	0.380856	-2.43104	0.00128989	KLHDC7A	159485
chr1_18351279_18351478	chr1	18351279	18351478	3.09737	0.426633	2.45785	0.677163	2.28463	0.0584495	KLHDC7A	129503
chr1_18385138_18385843	chr1	18385138	18385843	-0.703928	0.116116	-0.128708	0.236309	3.43024	1.96966e-16	KLHDC7A	95138
chr1_18398502_18398987	chr1	18398502	18398987	-4.02114	0.780495	0.975261	0.0802258	0.395097	0.848976	KLHDC7A	81994
chr1_18412853_18413062	chr1	18412853	18413062	0.264134	0.738768	2.13081	0.268237	-0.271821	0.0364334	KLHDC7A	67919
chr1_18443463_18443731	chr1	18443463	18443731	0.627209	0.780495	0.170784	0.677163	4.24014	0.00146112	KLHDC7A	37250
chr1_18452633_18452846	chr1	18452633	18452846	-0.491044	0.634042	-1.15539	0.275511	0.204801	0.808685	KLHDC7A	28135
chr1_18454759_18454974	chr1	18454759	18454974	0.929032	0.426633	-2.36718	0.751593	2.87361	0.00615537	KLHDC7A	26007
chr1_18458758_18458957	chr1	18458758	18458957	0.185385	0.738768	1.34228	0.543913	1.56015	0.216654	KLHDC7A	22024
chr1_18463089_18463366	chr1	18463089	18463366	-0.246738	0.0674596	-2.13812	0.000399708	-2.04389	0.00647516	KLHDC7A	17615
chr1_18463766_18465112	chr1	18463766	18465112	-0.394623	0.426999	-0.903323	0.0723	-2.78847	2.71054e-21	KLHDC7A	15869
chr1_18469651_18470755	chr1	18469651	18470755	0.70562	0.0018951	-0.443163	0.414602	-0.373149	0.904331	KLHDC7A	10226
chr1_18480035_18481358	chr1	18480035	18481358	-0.0673512	0.0107729	-0.336009	0.858964	-2.70168	2.31448e-29	KLHDC7A	0
chr1_18509716_18510321	chr1	18509716	18510321	1.29111	0.0758648	-1.82079	0.00483361	-1.07277	0.268007	KLHDC7A	28733
chr1_18515204_18515631	chr1	18515204	18515631	3.72219	0.00346809	-2.85406	0.0189562	-5.37648	6.81511e-06	KLHDC7A	34221
chr1_18535579_18535827	chr1	18535579	18535827	-2.18424	0.426633	0.575124	0.701351	-1.67555	0.143192	KLHDC7A	54596
chr1_18557470_18557926	chr1	18557470	18557926	0.312823	0.0966053	-1.26941	0.429776	-1.1651	0.0448036	PAX7	73079
chr1_18558105_18558304	chr1	18558105	18558304	-0.795494	0.780495	2.07949	0.388175	-0.588773	1	PAX7	72701
chr1_18581308_18581686	chr1	18581308	18581686	0.261227	0.237086	-1.94853	0.183897	1.00403	0.445452	PAX7	49319
chr1_18597255_18597667	chr1	18597255	18597667	-0.732194	0.218708	-1.57975	0.555628	0.235166	0.752408	PAX7	33338
chr1_18643493_18643919	chr1	18643493	18643919	-0.253717	0.102779	1.20374	0.0151837	-0.882192	0.00971502	PAX7	12486
chr1_18645124_18645840	chr1	18645124	18645840	-0.411962	0.0668693	1.23356	0.140178	-0.170283	0.496406	PAX7	14117
chr1_18646385_18647240	chr1	18646385	18647240	1.18651	0.000271863	0.829329	0.0353574	-1.39398	9.70747e-05	PAX7	15378
chr1_18671620_18671833	chr1	18671620	18671833	4.36676	0.0600997	-3.90794	0.268237	0.352022	0.636073	PAX7	40613
chr1_18703127_18703441	chr1	18703127	18703441	0.843331	0.633301	-1.53023	0.543913	0.74078	0.219184	PAX7	72120
chr1_18716860_18717404	chr1	18716860	18717404	2.95836	0.115877	0.296645	1	0.590761	0.0585713	PAX7	85853
chr1_18747911_18748141	chr1	18747911	18748141	0.874251	0.426633	0.54902	0.444558	1.73086	0.0226607	TAS1R2	111540
chr1_18751484_18751700	chr1	18751484	18751700	2.04022	0.116116	-0.0598054	0.792932	-2.33923	0.0166594	TAS1R2	107981
chr1_18793880_18794840	chr1	18793880	18794840	2.39259	5.2816e-06	0.682583	0.0823349	1.55507	1.74785e-05	TAS1R2	64841
chr1_18805352_18805791	chr1	18805352	18805791	1.33151	0.426633	2.25382	0.268237	1.8755	0.0500338	TAS1R2	53890
chr1_18820738_18821086	chr1	18820738	18821086	-0.319063	0.804859	0.587289	0.279975	1.6608	0.0634929	TAS1R2	38595
chr1_18875259_18875503	chr1	18875259	18875503	0.075935	0.602811	-0.437183	0.930654	1.08725	0.871095	MIR4695	7771
chr1_18877331_18877666	chr1	18877331	18877666	0.144102	0.0226283	-1.24206	0.8751	1.2228	0.0292434	MIR4695	5608
chr1_18881079_18881278	chr1	18881079	18881278	-3.11221	1	1.42821	0.444558	-2.72512	0.151772	MIR4695	1996
chr1_18884022_18884589	chr1	18884022	18884589	0.714863	0.74438	0.0448471	0.543913	-0.154475	0.111543	MIR4695	746
chr1_18890577_18891173	chr1	18890577	18891173	0.722307	0.329524	-0.321226	0.120102	-1.28364	0.0109538	MIR1290	5974
chr1_18894565_18894831	chr1	18894565	18894831	-0.168715	0.524864	-1.06734	0.677307	-3.683	6.28325e-06	MIR1290	2316
chr1_18900224_18900734	chr1	18900224	18900734	-0.183283	0.300327	0.254225	0.262717	-4.0552	2.67625e-23	MIR1290	3075	ALDH4A1	LEF1
chr1_18901100_18901693	chr1	18901100	18901693	-0.824394	0.000725761	-0.0975232	0.751766	-3.91636	8.10898e-23	MIR1290	3951	ALDH4A1	NR1H4, BCL11A, KLF5, MAZ, HNF1A, FOXP2
chr1_18902061_18903237	chr1	18902061	18903237	0.0844165	0.630712	-0.390787	0.848605	-0.304819	0.0158025	MIR1290	4912
chr1_18907012_18907426	chr1	18907012	18907426	-0.0611754	0.937102	-0.629667	1	0.474642	0.314006	MIR1290	9863
chr1_18913009_18913425	chr1	18913009	18913425	1.57268	0.122329	-0.041044	1	0.495105	0.554005	ALDH4A1	7695
chr1_18914106_18914369	chr1	18914106	18914369	0.418209	0.135316	1.0676	0.894744	-1.41591	0.0447079	ALDH4A1	6751
chr1_18922124_18922673	chr1	18922124	18922673	0.411407	0.996835	0.559936	0.837866	0.843674	0.00055523	ALDH4A1	1002
chr1_18923968_18924490	chr1	18923968	18924490	-0.182059	0.0488342	-1.18187	1	2.14996	3.81006e-05	ALDH4A1	2846
chr1_18926602_18926805	chr1	18926602	18926805	-0.958361	0.764957	-0.637156	0.723448	2.10237	0.000660712	ALDH4A1	5480
chr1_18936839_18937426	chr1	18936839	18937426	0.200331	0.765894	0.0184141	0.0260042	-0.126573	0.0720016	ALDH4A1	15717
chr1_18938449_18938703	chr1	18938449	18938703	0.728866	0.10705	-0.373706	0.0608568	1.54356	0.0154827	ALDH4A1	17327
chr1_18941181_18941611	chr1	18941181	18941611	2.08166	6.34907e-05	2.63607	3.26822e-07	0.964149	0.364085	IFFO2	15074
chr1_18948457_18949963	chr1	18948457	18949963	-0.628122	0.0292257	-0.784685	1	1.73076	5.83736e-24	IFFO2	6722	IFFO2	KLF9, POU5F1, KLF6, HDX, TWIST1, TWIST2, LEF1, PRDM6, HNF4A, FOXA2, FOXA1, THRB, HNF4G, FOXP2, MYCN
chr1_18955494_18957211	chr1	18955494	18957211	0.122454	0.375238	-0.219256	0.312917	0.200423	0.326128	IFFO2	0
chr1_18962838_18963543	chr1	18962838	18963543	0.0730711	0.0422959	-1.44346	0.074078	-0.203814	0.484581	IFFO2	6151
chr1_18974604_18974934	chr1	18974604	18974934	1.50604	0.524864	-2.29888	0.543913	0.809492	0.0273509	IFFO2	17917
chr1_19005996_19006200	chr1	19005996	19006200	-0.854227	0.868698	-1.89193	0.391724	-3.42182	0.000897152	IFFO2	49309
chr1_19007073_19007957	chr1	19007073	19007957	1.16286	0.0238194	1.18092	0.0164982	-2.04048	8.25722e-09	IFFO2	50386	ALDH4A1	NR5A1, TWIST1, PRDM6, HNF1A, HNF4A, FOXA2, NR1I2, FOXA3, HNF4G, FOXP2
chr1_19010475_19011459	chr1	19010475	19011459	-1.08637	2.12686e-17	-0.894554	0.0677783	-1.6333	6.26744e-09	IFFO2	53788	ALDH4A1, IFFO2	KLF9, ESR1, CEBPD, KLF5, MAZ, TWIST1, RUNX2, LEF1, ZBTB7C, PRDM6, FOXA2, FOXA1, THRB, CREB3L3, FOXA3, FOXP2
chr1_19013703_19014091	chr1	19013703	19014091	-1.902	3.4347e-11	-1.61872	0.010981	-5.14306	1.34413e-13	IFFO2	57016	ALDH4A1, IFFO2	NR1H4, ZBTB7C, PRDM6, HNF1A, HNF4A, HNF4G
chr1_19029444_19029763	chr1	19029444	19029763	-0.987487	0.16284	-2.18889	0.246104	-0.846219	0.115093	IFFO2	72757
chr1_19035988_19036377	chr1	19035988	19036377	-4.1825	1.40657e-14	0.883156	0.103531	-1.09155	0.0583921	IFFO2	79301	IFFO2, MRTO4, AKR7A3	MAZ, WT1, FOXA3
chr1_19045460_19045674	chr1	19045460	19045674	-1.3866	0.0386659	-0.309127	0.878008	-1.99006	0.0154555	IFFO2	88773
chr1_19045690_19046805	chr1	19045690	19046805	-1.77115	3.61354e-16	-1.36116	0.215076	-1.39903	2.28996e-06	IFFO2	89003	ALDH4A1, IFFO2, MRTO4, AKR7A3	KLF9, ESR1, POU5F1, NR1H4, TCF3, SOX12, NR5A1, TWIST1, THRB
chr1_19066069_19066670	chr1	19066069	19066670	-2.8849	7.95615e-27	-1.83636	0.829041	-1.77199	0.00218974	IFFO2	109382	IFFO2, MRTO4, AKR7A3	KLF9, TCF3, KLF5, MAZ
chr1_19066859_19068215	chr1	19066859	19068215	-3.44268	2.81927e-39	-0.175164	0.0439074	-1.30213	1.04192e-05	IFFO2	110172	IFFO2, MRTO4, AKR7A3	ESR1, AHRR, AHR, NR1H4, MAZ, SOX12, ZIC1, ZIC4, NR5A1, TWIST1, PRDM6, MLXIPL, HNF4A, RORC, FOXA2, FOXA1, FOXA3, HNF4G
chr1_19068633_19068840	chr1	19068633	19068840	-0.049292	0.336951	-0.598554	0.142032	-1.8209	0.0681843	IFFO2	111946
chr1_19079393_19080511	chr1	19079393	19080511	-0.60208	4.34067e-06	-0.806385	1	-2.67372	1.56433e-15	IFFO2	122706	ALDH4A1, AKR7A3	CEBPD, HDX, TCF3, ALX3, KLF5, LHX1, MAZ, SOX8, HNF1A, FOXA2, THRB, MIXL1
chr1_19082932_19083570	chr1	19082932	19083570	-0.584245	1	-1.72367	0.819242	0.663667	0.0367355	IFFO2	126245
chr1_19087159_19087663	chr1	19087159	19087663	0.206951	0.897919	1.1676	0.0279872	-0.0267896	0.00327192	UBR4	122612
chr1_19096298_19096551	chr1	19096298	19096551	0.294727	0.601334	0.955344	0.109846	-1.11893	0.287881	UBR4	113724
chr1_19100023_19100521	chr1	19100023	19100521	-0.206119	0.514667	0.566072	0.00216922	0.0541974	0.0458622	UBR4	109754
chr1_19113671_19113937	chr1	19113671	19113937	-1.11847	0.517693	0.885451	0.125331	-2.18934	0.0243558	UBR4	96338
chr1_19130165_19130988	chr1	19130165	19130988	-1.03774	0.0322623	-1.87448	0.000541125	-2.31879	0.00017868	UBR4	79287
chr1_19139004_19139868	chr1	19139004	19139868	-0.256734	0.0858078	-0.245401	0.84857	-2.083	2.50548e-08	UBR4	70407
chr1_19178511_19179372	chr1	19178511	19179372	-0.0608358	1	-0.93341	0.154636	1.14073	0.0253208	UBR4	30903
chr1_19179611_19179997	chr1	19179611	19179997	1.27704	0.396847	0.233937	0.126157	1.22553	0.305398	UBR4	30278
chr1_19202168_19202766	chr1	19202168	19202766	2.14959	0.0416055	0.51414	0.103531	-1.52476	0.00256143	UBR4	7509
chr1_19209205_19210889	chr1	19209205	19210889	-1.1387	0.000627432	-0.204087	0.176275	-0.347956	0.0388686	UBR4	0
chr1_19223125_19223547	chr1	19223125	19223547	-0.652289	0.426633	-1.98102	0.387955	1.20915	0.0176976	EMC1-AS1	12623
chr1_19228913_19229112	chr1	19228913	19229112	-2.3173	0.588309	3.89988	0.00676612	0.104454	0.136488	EMC1-AS1	18411
chr1_19229923_19230258	chr1	19229923	19230258	1.28485	0.0768438	0.05272	1	3.63239	5.15244e-11	EMC1-AS1	19421
chr1_19232327_19233014	chr1	19232327	19233014	-1.0527	0.512723	-1.87678	0.636782	3.80517	8.66428e-14	MRTO4	18524
chr1_19241273_19241611	chr1	19241273	19241611	-0.69071	0.627333	-1.14119	1	0.841345	0.233789	MRTO4	9927
chr1_19251023_19252145	chr1	19251023	19252145	-0.991082	0.000121997	-0.814261	0.0838942	0.0605453	0.541679	MRTO4	0	CAPZB	NR1H4, E2F5, TBX4, ZNF280A, THRB, TBX5
chr1_19261490_19261798	chr1	19261490	19261798	-5.1804	0.049475	0.261645	0.317727	-1.47775	0.0242645	EMC1	9937
chr1_19269226_19270651	chr1	19269226	19270651	-1.40368	0.000231792	-0.150906	0.000175811	-1.48904	0.00700346	AKR7L	3542	MRTO4, AKR7A3	ESR1, BCL11A, TCF3, KLF5, MAZ, HNF4A, FOXA3, HNF4G, FOXP2
chr1_19273645_19273885	chr1	19273645	19273885	-2.67732	1.49588e-14	-1.40524	1	0.175292	0.685258	AKR7L	308	AKR7A3	KLF5, MAZ
chr1_19285019_19285308	chr1	19285019	19285308	-1.9959	0.234127	-1.12361	0.419143	-1.04952	0.323393	AKR7A3	3941
chr1_19285538_19286182	chr1	19285538	19286182	-2.7473	0.000552324	1.10633	0.000278754	-0.648956	0.00545346	AKR7A3	3067	AKR7A3	ESR1, BCL11A, KLF5, MAZ, HNF4A, NR1I2, HNF4G
chr1_19288513_19289555	chr1	19288513	19289555	-1.49825	1.2795e-15	-1.99743	0.816948	0.532522	0.0380532	AKR7A3	0	UBR4, AKR7A3	KLF9, KLF6, KLF5, MAZ, PRDM6, WT1, FOXA1
chr1_19311180_19312942	chr1	19311180	19312942	-0.520317	0.000899032	0.00428696	0.0682438	0.2026	0.309064	AKR7A2	0	CAPZB	KLF6, E2F5, KLF5, MAZ, ZIC1, ZIC4, ZBTB7C, PRDM6, WT1, HNF4A, NR1I2, HNF4G
chr1_19328055_19328578	chr1	19328055	19328578	2.75167	0.210132	1.63081	0.155905	-1.88505	0.0573376	PQLC2	15728
chr1_19337831_19338767	chr1	19337831	19338767	0.392017	0.426633	0.158678	0.0368846	-2.95662	1.09615e-20	PQLC2	25504
chr1_19339281_19339541	chr1	19339281	19339541	0.287253	0.116116	0.228566	0.000275316	-0.789209	0.000319636	PQLC2	26954
chr1_19341517_19341716	chr1	19341517	19341716	-0.949417	0.520786	-1.33861	0.900732	0.471285	0.771332	PQLC2	29190
chr1_19344260_19344677	chr1	19344260	19344677	0.842064	0.0753798	-1.42011	0.142453	-1.30527	0.00196013	PQLC2	31933
chr1_19347355_19347884	chr1	19347355	19347884	0.198546	0.163866	-1.05421	0.35829	-1.40378	5.36492e-05	PQLC2	35028
chr1_19351799_19352508	chr1	19351799	19352508	0.776354	0.0600997	-0.84433	1	1.09398	0.00568622	PQLC2	39472
chr1_19352814_19353057	chr1	19352814	19353057	-1.3868	0.524864	0.939805	0.792667	0.947114	0.488071	PQLC2	40487
chr1_19357289_19357599	chr1	19357289	19357599	-1.26677	0.636048	1.14069	0.38085	-0.28441	0.545532	PQLC2	44962
chr1_19363647_19364350	chr1	19363647	19364350	0.140246	0.000248437	1.58928	0.695836	2.4145	4.47259e-08	PQLC2	51320
chr1_19366704_19366965	chr1	19366704	19366965	0.998265	0.252084	-0.697342	0.23687	-0.363063	0.221308	PQLC2	54377
chr1_19367462_19368060	chr1	19367462	19368060	0.96653	0.102311	-1.73448	0.620409	-1.67556	0.11095	PQLC2	55135
chr1_19368972_19369346	chr1	19368972	19369346	-1.39123	0.780495	1.03457	1	0.990337	0.00359011	PQLC2	56645
chr1_19374490_19374881	chr1	19374490	19374881	1.21922	0.0741286	-2.7568	0.570019	1.61034	0.0935853	PQLC2	62163
chr1_19374896_19375110	chr1	19374896	19375110	-1.09604	0.589411	-1.85695	0.678331	3.91911	0.003967	PQLC2	62569
chr1_19384131_19384356	chr1	19384131	19384356	1.88733	0.518895	2.36944	0.107563	-1.01883	0.395153	PQLC2	71804
chr1_19385328_19386264	chr1	19385328	19386264	2.40018	5.43263e-06	-1.28562	0.0719533	-2.62102	2.48322e-09	PQLC2	73001
chr1_19386676_19387413	chr1	19386676	19387413	-0.130916	0.0423892	-0.794465	0.442302	-2.11834	2.58863e-07	PQLC2	74349
chr1_19391072_19391592	chr1	19391072	19391592	3.22984	1.98527e-06	-0.402266	0.388251	-0.134699	0.712688	PQLC2	78745	CAPZB	BCL11A, TWIST2, LEF1, PRDM6
chr1_19409510_19410247	chr1	19409510	19410247	-0.196525	0.000802254	-0.98335	0.0701969	-1.73665	0.000777316	CAPZB	75291
chr1_19410448_19410674	chr1	19410448	19410674	2.44422	0.00140191	-1.03984	0.532564	-0.640336	0.0394129	CAPZB	74864
chr1_19424651_19425310	chr1	19424651	19425310	0.769261	0.171874	-0.834928	0.200735	-1.1288	0.000659113	CAPZB	60228
chr1_19425701_19426042	chr1	19425701	19426042	-2.12836	0.0203324	-2.17377	0.00630807	-2.28398	3.2326e-05	CAPZB	59496
chr1_19426849_19427492	chr1	19426849	19427492	0.102164	0.0213555	-0.89229	0.751593	0.449243	0.604664	CAPZB	58046
chr1_19429518_19430628	chr1	19429518	19430628	-1.42057	0.0699543	-0.483625	0.374423	-0.279375	0.10545	CAPZB	54910
chr1_19436588_19437104	chr1	19436588	19437104	0.352729	0.436355	-0.283614	0.169963	0.505794	0.899375	CAPZB	48434
chr1_19440418_19440781	chr1	19440418	19440781	1.14671	0.000128137	1.09046	0.00122852	-1.93572	1.15439e-07	CAPZB	44757
chr1_19445577_19446254	chr1	19445577	19446254	1.18401	9.05985e-06	0.370519	0.0650536	-1.25437	4.71123e-07	CAPZB	39284
chr1_19450667_19451175	chr1	19450667	19451175	-0.858343	0.902323	-1.97121	0.00874407	2.24377	2.8513e-06	CAPZB	34363
chr1_19458529_19459146	chr1	19458529	19459146	-1.23277	0.13677	-0.464379	0.217019	-1.1531	0.294877	CAPZB	26392
chr1_19467327_19467683	chr1	19467327	19467683	0.428243	0.743418	-0.527983	0.404886	-2.36595	0.0124079	CAPZB	17855
chr1_19468352_19468714	chr1	19468352	19468714	0.825492	0.0750893	0.345206	0.497164	-0.978729	0.0105944	CAPZB	16824	CAPZB, NBL1	KLF5, MAZ
chr1_19472253_19472507	chr1	19472253	19472507	1.55974	0.116116	-1.16314	0.0404369	-0.386597	0.363377	CAPZB	13031
chr1_19484240_19486194	chr1	19484240	19486194	0.212559	0.0244407	-0.164764	0.444558	-0.181502	0.183272	CAPZB	0	CAPZB	ESR1, KLF6, BCL11A, KLF5, MAZ, NR5A1, RUNX2, WT1, RORC, NR1I2
chr1_19504812_19505522	chr1	19504812	19505522	-0.725371	0.211336	-2.08363	0.000107351	-1.35193	0.0577788	CAPZB	19272	NBL1	CEBPD, CEBPB, BCL11A, SOX4, RUNX2, LEF1, PRDM6, HNF1A, ONECUT2, ONECUT1, FOXA3, HNF4G, FOXP2
chr1_19514188_19514946	chr1	19514188	19514946	2.7213	0.00169553	-2.42156	0.0103542	-1.20584	0.0190495	CAPZB	28648
chr1_19557822_19558547	chr1	19557822	19558547	-0.207688	0.135917	-0.777356	0.039998	-0.389106	0.326699	MINOS1	38429
chr1_19563367_19564059	chr1	19563367	19564059	-0.841723	0.825849	-1.79348	0.833635	1.28757	0.00212868	MINOS1	32917
chr1_19582328_19582552	chr1	19582328	19582552	-1.40279	0.806804	-2.30541	0.274457	-1.0002	0.275156	MINOS1	14424
chr1_19596241_19597594	chr1	19596241	19597594	-0.0284401	1	-0.296809	0.0672191	0.256538	0.623635	MINOS1	0
chr1_19619663_19620169	chr1	19619663	19620169	1.55403	0.009402	0.756545	0.0162663	-0.911211	0.000867141	NBL1	20384
chr1_19623578_19623830	chr1	19623578	19623830	-2.43162	1	0.184037	0.0536965	-4.19431	0.000481523	NBL1	16723
chr1_19640803_19641084	chr1	19640803	19641084	0.363932	0.580394	-1.17815	1	-0.188626	0.134875	NBL1	248
chr1_19643653_19644932	chr1	19643653	19644932	-0.170779	0.0400806	-0.0493654	0.43843	-0.343978	0.0866428	NBL1	3098	NBL1	KLF6, E2F5, KLF5, MAZ, ZIC1, ZBTB7C, PRDM6, WT1
chr1_19650968_19651475	chr1	19650968	19651475	-0.222355	0.19196	-0.0514303	0.472451	-0.350828	0.130888	NBL1	10413
chr1_19653554_19654120	chr1	19653554	19654120	0.65698	0.0312442	-0.50354	0.0694035	0.169005	0.802282	HTR6	11166
chr1_19654280_19654611	chr1	19654280	19654611	3.52855	0.0320153	1.8461	0.0322069	2.84168	0.000452053	HTR6	10675	OTUD3	HDX, MAZ, RUNX2, LEF1, PRDM6
chr1_19659706_19660103	chr1	19659706	19660103	0.483251	0.0711786	0.255326	0.214128	0.787578	0.158842	HTR6	5183
chr1_19664693_19664940	chr1	19664693	19664940	-2.10307	0.826594	0.349869	1	-0.272212	0.760293	HTR6	346
chr1_19691395_19691594	chr1	19691395	19691594	-0.495118	0.738768	-0.986921	1	-0.141918	0.718608	HTR6	26107
chr1_19704365_19704883	chr1	19704365	19704883	0.262656	0.0371922	0.298342	0.268237	0.902228	0.00196482	HTR6	39077
chr1_19709123_19709369	chr1	19709123	19709369	-0.508875	1			0.445994	0.00874714	HTR6	43835
chr1_19715560_19715942	chr1	19715560	19715942	-0.941426	0.0872623	1.05735	0.0460877	0.119044	0.29615	HTR6	50272
chr1_19762251_19762507	chr1	19762251	19762507	2.1544	0.07367	-0.0762065	0.166245	-1.00484	0.159055	TMCO4	37437
chr1_19772516_19772853	chr1	19772516	19772853	0.985389	0.661307	-2.32314	0.543913	-0.476427	1	TMCO4	27091
chr1_19798994_19800578	chr1	19798994	19800578	-0.47705	0.554429	-0.493755	0.0784849	-0.0338704	0.144913	TMCO4	0
chr1_19814662_19816413	chr1	19814662	19816413	-0.744854	0.279701	-0.462403	0.635949	-2.93478	3.67574e-24	RNF186	0
chr1_19825038_19825628	chr1	19825038	19825628	0.342273	0.524864	0.418915	0.326975	-0.242908	0.16019	RNF186	9759
chr1_19844680_19845429	chr1	19844680	19845429	-0.641416	0.0965109	-0.227968	1	2.09556	1.36553e-08	RNF186	29401	OTUD3	ESR1, SOX4, KLF5, MAZ, NR5A1, PRDM6, FOXA1, FOXP2
chr1_19872209_19872443	chr1	19872209	19872443	-0.0966634	0.299144	1.41188	0.32657	-1.52522	0.11042	OTUD3	10069
chr1_19881743_19882913	chr1	19881743	19882913	-0.560609	0.127304	-0.411693	0.0427739	0.223712	0.518844	OTUD3	0
chr1_19893623_19894017	chr1	19893623	19894017	-0.817771	0.276408	2.29718	0.065245	2.46931	4.27683e-07	OTUD3	11109	OTUD3	ESR1, IKZF1, NR5A1, TWIST1, LEF1, HNF4A
chr1_19911517_19912342	chr1	19911517	19912342	2.61495	0.00123444	-0.245872	0.836932	4.43359	2.58193e-27	PLA2G2E	11274	OTUD3	ESR1, TCF3, NR5A1, RUNX2, CREB3L3, MYCN
chr1_19917121_19917442	chr1	19917121	19917442	-1.29601	0.218838	1.13938	1.44059e-05	-1.74448	0.0307731	PLA2G2E	6174
chr1_19917722_19918286	chr1	19917722	19918286	-0.190592	0.0936894	0.134617	0.000452172	0.101214	0.731805	PLA2G2E	5330
chr1_19921235_19921569	chr1	19921235	19921569	2.31748	8.60997e-05	0.286184	0.444558	-0.65532	0.296168	PLA2G2E	2047
chr1_19923814_19924172	chr1	19923814	19924172	3.17062	8.66741e-06	1.67315	0.000836059	-0.335286	0.149817	PLA2G2E	196
chr1_19925049_19925662	chr1	19925049	19925662	3.52828	8.15452e-13	1.21546	1.34999e-08	-0.620081	0.00105733	PLA2G2E	1431
chr1_19926577_19927348	chr1	19926577	19927348	1.91428	1.35319e-07	2.57984	1.53379e-08	0.711685	0.728287	PLA2G2E	2959	OTUD3	KLF9, HMGA2, SOX4, ZIC1, LEF1, PRDM6, FOXA2, FOXA1, FOXP2
chr1_19934088_19934486	chr1	19934088	19934486	-0.0312808	0.426633	3.12041	0.000238889	0.856288	0.219351	PLA2G2E	10470
chr1_19945647_19946808	chr1	19945647	19946808	2.09074	2.73167e-07	2.93629	1.49282e-15	-1.43237	0.000200921	PLA2G2E	22029
chr1_19974660_19975684	chr1	19974660	19975684	-0.676391	0.0247927	1.08949	4.20312e-13	-0.0905679	0.0518318	PLA2G2A	4731	OTUD3	TCF3, ZSCAN23, MAZ, NR5A1, PRDM6, FOXA3, GATA4
chr1_19979515_19979912	chr1	19979515	19979912	-1.44678	0.246761	0.171499	1	-1.56544	0.0485143	PLA2G2A	503	PLA2G2A	KLF9, KLF6, FOXA2, FOXA3
chr1_19981197_19982101	chr1	19981197	19982101	0.768482	0.000700985	0.974425	7.07991e-11	0.446277	0.947943	PLA2G2A	780	OTUD3	HDX, SOX4, RUNX2, LEF1, PRDM6, HNF4A, THRB, HNF4G
chr1_19987656_19988109	chr1	19987656	19988109	0.0960623	0.222412	1.40609	0.0371284	-2.60581	0.0242078	PLA2G2A	7239
chr1_19988430_19988758	chr1	19988430	19988758	-0.778373	0.116116	0.111555	0.792667	-0.101539	0.189719	PLA2G2A	8013
chr1_19994867_19995117	chr1	19994867	19995117	0.963702	0.252084	-1.85907	0.0559941	-0.104912	0.0364334	PLA2G2A	14450
chr1_20008365_20008879	chr1	20008365	20008879	0.702899	0.426878	-1.24112	0.051316	-0.87281	0.275023	PLA2G5	19299
chr1_20059852_20060434	chr1	20059852	20060434	1.60439	0.0205005	-0.201297	0.388175	-1.87343	0.0007246	PLA2G5	31672
chr1_20069950_20070227	chr1	20069950	20070227	4.48721	0.0379358	0.64612	0.444558	0.938663	0.11042	PLA2G5	41770
chr1_20082962_20083451	chr1	20082962	20083451	1.57606	0.252084	0.0753972	0.0732727	0.197235	0.681867	PLA2G2D	36114
chr1_20093909_20094141	chr1	20093909	20094141	-0.628521	0.589302	-0.788463	0.201494	1.0381	0.79177	PLA2G2D	25424
chr1_20095929_20096340	chr1	20095929	20096340	-2.38225	0.136026	-0.639913	0.613391	-1.68542	0.0140484	PLA2G2D	23225
chr1_20100751_20101242	chr1	20100751	20101242	-0.449886	0.59515	0.862072	0.00139092	-0.00914578	0.185946	PLA2G2D	18323
chr1_20124322_20125315	chr1	20124322	20125315	0.511461	0.366844	0.597558	0.0507731	1.71589	1.3233e-06	PLA2G2D	4755	OTUD3	ESR1, HLF, IKZF1, E2F5, BCL11A, KLF5, MAZ, TWIST2, RUNX2, ZNF280A, LEF1, WT1
chr1_20143419_20144574	chr1	20143419	20144574	1.05284	0.00015104	0.476572	1.21795e-05	1.74481	0.000599205	PLA2G2F	4092
chr1_20151876_20152651	chr1	20151876	20152651	0.692304	0.183633	0.0117673	0.000150103	-0.165233	0.0412686	PLA2G2F	12549
chr1_20153007_20153349	chr1	20153007	20153349	-0.31244	0.502376	-0.901013	0.810296	-1.20974	0.00109306	PLA2G2F	13680
chr1_20153570_20154134	chr1	20153570	20154134	-0.792848	0.749831	-0.872756	0.43853	-1.57716	2.32482e-05	PLA2G2F	14243
chr1_20154267_20154822	chr1	20154267	20154822	-0.312078	0.983282	-0.600176	0.0322274	-2.1802	1.55611e-07	PLA2G2F	14940
chr1_20170629_20170849	chr1	20170629	20170849	-1.45061	1	-2.47289	0.444558	-1.27742	0.127695	PLA2G2C	6574
chr1_20183192_20184278	chr1	20183192	20184278	-0.965781	0.000295303	-0.374011	0.0656231	0.299302	0.832915	UBXN10	1806
chr1_20185477_20186603	chr1	20185477	20186603	-0.758228	0.0746982	0.896733	0.0156284	0.07593	0.486009	UBXN10	0
chr1_20194890_20195679	chr1	20194890	20195679	0.0559336	0.426633	-0.0366839	0.410168	-0.743726	0.799383	UBXN10-AS1	8403
chr1_20204170_20204583	chr1	20204170	20204583	-1.00491	0.589363	-0.117301	1	2.28161	0.00409802	UBXN10-AS1	17683
chr1_20211060_20211346	chr1	20211060	20211346	-1.33542	0.856366	-3.89675	0.103531	1.8229	0.000119719	UBXN10-AS1	24573
chr1_20212541_20213248	chr1	20212541	20213248	-1.22893	0.546481	0.055837	0.15491	0.355594	0.723699	UBXN10-AS1	26054
chr1_20245081_20245280	chr1	20245081	20245280	-3.14055	0.426633	-0.856531	0.751593	-2.10058	0.636073	VWA5B1	45638
chr1_20249999_20251089	chr1	20249999	20251089	2.17423	2.22144e-08	-0.652874	0.167551	-2.1941	7.26912e-10	VWA5B1	39829	CAMK2N1	ESR1, NR1H4, LCOR, MAZ, SOX12, TWIST2, TFCP2L1, PRDM6, HNF1A, HNF4A, FOXA2, FOXA1, FOXA3, HNF4G
chr1_20265256_20265676	chr1	20265256	20265676	-0.154851	0.737113	-2.91725	0.000617934	-0.841148	0.110689	VWA5B1	25242
chr1_20290673_20290959	chr1	20290673	20290959	1.71246	0.366844	-3.07	0.653176	-0.621787	0.331977	VWA5B1	0
chr1_20292181_20292380	chr1	20292181	20292380	-1.69447	0.426633	-2.00616	0.103531	-2.15031	0.219812	VWA5B1	1261
chr1_20342904_20343947	chr1	20342904	20343947	-0.273187	0.184092	-2.28468	0.313505	2.06579	3.54687e-09	VWA5B1	51984
chr1_20353753_20354247	chr1	20353753	20354247	0.802229	0.107137	-1.82037	1	2.92037	1.03271e-09	VWA5B1	62833
chr1_20358503_20359243	chr1	20358503	20359243	-0.743412	1.22068e-07	0.0592756	0.677163	0.610701	0.0705056	VWA5B1	67583
chr1_20361856_20362068	chr1	20361856	20362068	1.24844	1	-1.60558	0.878409	0.426591	0.809001	LINC01141	69165
chr1_20365890_20366089	chr1	20365890	20366089	-1.66813	0.589302	0.46577	0.444558	2.22028	0.0925486	LINC01141	65144
chr1_20367040_20367387	chr1	20367040	20367387	2.15255	0.306765	-0.526798	0.416645	0.555173	0.254962	LINC01141	63846
chr1_20376903_20377176	chr1	20376903	20377176	0.515008	0.838642	-1.33095	0.882277	-0.177331	0.604424	LINC01141	54057
chr1_20380503_20381024	chr1	20380503	20381024	0.120201	0.252084	-0.586065	0.677163	3.80149	2.10205e-05	LINC01141	50209
chr1_20434135_20434365	chr1	20434135	20434365	-1.88113	0.738768	-0.285987	0.751593	-2.27538	0.0757334	LINC01141	2900
chr1_20440496_20441097	chr1	20440496	20441097	1.30345	0.00672617	-0.442789	0.189001	-1.44081	0.00195172	LINC01141	9261
chr1_20473155_20473457	chr1	20473155	20473457	1.01737	0.0186438	-0.0150823	0.0215528	-3.48524	1.62581e-09	CAMK2N1	12762	CAMK2N1	KLF9, ESR1, KLF6
chr1_20476029_20476772	chr1	20476029	20476772	-0.229779	0.302348	-0.380129	0.145135	-3.83866	3.79816e-26	CAMK2N1	9447	CAMK2N1	ESR1, E2F5, KLF5, MAZ, RUNX2, ZNF280A, HNF1A
chr1_20480286_20480683	chr1	20480286	20480683	-0.750585	0.587727	0.320866	0.0250359	-4.20595	9.36134e-25	CAMK2N1	5536	CAMK2N1	IKZF1, SOX4
chr1_20481033_20481283	chr1	20481033	20481283	-0.14871	0.0827355	-0.409046	0.00239056	-4.20385	2.64219e-11	CAMK2N1	4936
chr1_20483739_20484325	chr1	20483739	20484325	-0.647138	0.957241	-0.988476	0.792667	-3.10921	1.2446e-17	CAMK2N1	1894
chr1_20485283_20487199	chr1	20485283	20487199	-0.438575	0.827725	-0.316171	0.0785441	-1.88809	2.20332e-28	CAMK2N1	0	CAMK2N1	KLF9, KLF6, E2F5, TCF3, KLF5, MAZ, ZBTB7C, PRDM6, WT1, HNF4A, THRB, CREB3L3, HNF4G
chr1_20493701_20494119	chr1	20493701	20494119	-0.50792	0.738768	-1.47665	0.508201	-1.81353	0.00219677	CAMK2N1	7480
chr1_20507429_20508390	chr1	20507429	20508390	-0.554631	0.661307	-0.0311008	0.0696719	0.038464	0.393969	MUL1	0
chr1_20522334_20522634	chr1	20522334	20522634	0.291126	0.767129	-0.495385	0.403481	-0.64219	0.220018	MUL1	14172
chr1_20538931_20539507	chr1	20538931	20539507	0.699153	0.308374	2.40823	0.165706	3.21005	1.57684e-07	FAM43B	12931
chr1_20551901_20553398	chr1	20551901	20553398	0.751402	8.60579e-06	1.38847	1.33352e-06	1.00541	0.000149273	FAM43B	0
chr1_20575096_20575559	chr1	20575096	20575559	-0.988315	0.0252108	-0.101983	0.136173	-1.28113	0.221909	CDA	13388
chr1_20588625_20589209	chr1	20588625	20589209	-2.85988	3.65351e-12	-2.23074	6.47575e-07	-4.17352	0.0053548	CDA	0	CDA, PINK1	KLF9, KLF6, TCF3, KLF5
chr1_20589685_20590824	chr1	20589685	20590824	-2.80969	1.89208e-29	-2.20614	1.04501e-09	-1.19952	0.013257	CDA	736	CDA	ESR1, HDX, TCF3, KLF5, MAZ, ZIC1, NR5A1, TWIST1, RUNX2, LEF1, ZBTB7C, PRDM6, WT1, HNF1A, HNF4A, ONECUT2, NR1I2, ONECUT1
chr1_20613257_20614257	chr1	20613257	20614257	-1.71449	4.38424e-10	-1.15037	4.14563e-06	-0.0812746	0.938374	PINK1	19197	CDA	KLF9, POU5F1, IKZF1, LEF1, ZBTB7C, HNF4A, RORC, FOXA2, FOXA3, HNF4G, FOXP2, MYCN
chr1_20633188_20634272	chr1	20633188	20634272	-0.451809	0.125801	-0.0787031	0.0678912	0.288943	0.681867	PINK1	0
chr1_20640117_20640412	chr1	20640117	20640412	1.02889	0.426633	-1.68454	0.392175	-0.288048	0.33183	MIR6084	6437
chr1_20660943_20662028	chr1	20660943	20662028	0.346129	0.17425	0.717777	6.77377e-05	0.0608723	0.591886	DDOST	0
chr1_20684559_20684782	chr1	20684559	20684782	-1.53916	0.524864	-1.97358	0.543913	2.75293	0.000304754	DDOST	23014
chr1_20685029_20685619	chr1	20685029	20685619	-0.988176	0.138142	-0.018821	0.608614	4.01351	1.87002e-10	DDOST	23484	PINK1, EIF4G3	KLF6, IKZF1, KLF5, MAZ, ZIC1, ZIC4
chr1_20696264_20697190	chr1	20696264	20697190	0.186035	0.661307	1.16561	8.55623e-05	1.26344	2.71064e-05	KIF17	20826	EIF4G3	TCF3, KLF5, MAZ, PRDM6, WT1, MLXIPL, NR1I2, CREB3L3
chr1_20701478_20701814	chr1	20701478	20701814	-3.3138	0.524864	1.92913	0.146139	-0.435605	0.324054	KIF17	16202
chr1_20713381_20713835	chr1	20713381	20713835	1.45598	0.493775	-2.61327	0.0534006	-1.09959	0.00115492	KIF17	4181
chr1_20717418_20718222	chr1	20717418	20718222	-0.488555	0.689468	-0.178522	0.213803	0.347411	0.188302	KIF17	0
chr1_20731659_20732500	chr1	20731659	20732500	-0.196855	0.860439	0.244798	0.00380388	0.97956	0.000254187	SH2D5	336
chr1_20732670_20733434	chr1	20732670	20733434	-1.64658	2.1289e-08	0.457209	0.0306517	0.576199	0.0564476	SH2D5	0	CDA	BCL11A, RUNX2, PRDM6, HNF1A, RORC, ONECUT2, ONECUT1
chr1_20786061_20787666	chr1	20786061	20787666	-0.192412	0.396019	-0.0930664	0.361496	0.245606	0.0746286	HP1BP3	0	EIF4G3	AHRR, KLF6, AHR, E2F5, KLF5, MAZ, ZIC1, WT1, NR1I2
chr1_20787957_20788203	chr1	20787957	20788203	-1.33054	0.0389413	-0.246913	0.59902	0.582692	0.809954	HP1BP3	633
chr1_20792183_20792547	chr1	20792183	20792547	2.41042	0.0217307	-1.24493	0.608338	3.78123	3.03666e-10	HP1BP3	4859
chr1_20800130_20800542	chr1	20800130	20800542	-2.14161	0.0498303	-2.11904	0.041127	-2.24462	0.151897	HP1BP3	12806
chr1_20813804_20814170	chr1	20813804	20814170	-1.44714	0.0228502	0.0459944	0.498389	-2.94404	0.187319	HP1BP3	26480
chr1_20840771_20840982	chr1	20840771	20840982	2.47421	0.661307	2.668	0.60766	0.609664	0.276183	HP1BP3	53447
chr1_20849814_20850216	chr1	20849814	20850216	-1.74107	0.426633	-1.19362	0.268237	3.41862	0.00204987	HP1BP3	62490
chr1_20884760_20885182	chr1	20884760	20885182	0.429112	0.858042	2.42082	0.0164548	-1.48087	0.0752141	HP1BP3	97436
chr1_20896627_20897151	chr1	20896627	20897151	-2.18667	4.49551e-06	-0.642879	0.792667	0.837201	0.491913	MIR1256	91280
chr1_20929708_20929907	chr1	20929708	20929907	2.80934	0.0959404	1.90384	0.065245	2.20097	0.126863	MIR1256	58524
chr1_20943738_20944224	chr1	20943738	20944224	-1.68768	0.000839642	-3.43786	0.0020954	-2.03065	0.0564037	MIR1256	44207
chr1_20948793_20948992	chr1	20948793	20948992	1.00127	0.0225954	-1.36333	0.537858	-2.18429	0.0363723	MIR1256	39439
chr1_20950540_20951029	chr1	20950540	20951029	-1.15802	0.220823	-2.94619	0.000560652	-1.65574	0.0241008	MIR1256	37402
chr1_20964612_20965035	chr1	20964612	20965035	1.0661	0.388697	-1.29491	0.351531	0.0851729	0.81028	MIR1256	23396
chr1_20981959_20982261	chr1	20981959	20982261	-1.49358	0.8803	-0.415291	0.148885	0.267259	0.551033	MIR1256	6170
chr1_21013508_21013865	chr1	21013508	21013865	0.793449	0.116116	3.25587	0.0242232	0.671797	0.0569098	MIR1256	25075
chr1_21016400_21016727	chr1	21016400	21016727	2.89217	0.00544896	-2.12048	0.893658	-1.07189	0.134697	MIR1256	27967
chr1_21022176_21022818	chr1	21022176	21022818	-0.538594	0.258504	-0.387986	0.6999	-0.806695	0.00146297	MIR1256	33743
chr1_21025103_21025440	chr1	21025103	21025440	-0.408049	0.0325274	0.408222	0.0449837	-0.755572	0.0352183	MIR1256	36670
chr1_21028622_21028821	chr1	21028622	21028821	-0.11349	0.806636	-0.425902	0.41999	-1.15302	1	MIR1256	40189
chr1_21069496_21069724	chr1	21069496	21069724	1.74899	0.252084	-1.27642	0.268237	2.57546	0.245191	MIR1256	81063
chr1_21112922_21113205	chr1	21112922	21113205	-1.14474	0.000380763	-1.34597	0.109086	-5.27047	1.12199e-08	EIF4G3	63682
chr1_21114777_21115485	chr1	21114777	21115485	-0.124125	0.0536607	-1.20547	0.488336	-3.33169	2.0712e-19	EIF4G3	61402	ECE1	CEBPD, POU5F1, HMGA2, ZSCAN23, MAZ, NR5A1, LEF1, PRDM6, HNF4A, HNF4G
chr1_21117604_21117815	chr1	21117604	21117815	2.02194	0.0835764	1.47498	0.0154713	-1.08958	0.00864443	EIF4G3	59072
[truncated: 156,710 more rows]
