# Supplementary material for: Single-cell multiomics reveals the interplay of clonal evolution and cellular plasticity in hepatoblastoma
Source: Nat Commun. 2024 Apr 8;15:3031. doi: 10.1038/s41467-024-47280-x (PMC11001886; doi:10.1038/s41467-024-47280-x)
Supplement: Supplementary file 9 — Supplementary Data 6 [file 41467_2024_47280_MOESM9_ESM.xlsx]

## Sheet: Feuil1
Supplementary Data 6: ATAC-seq peaks in hepatoblastoma-related imprinted regions (11p15 and 14q32) showing significant accessibility changes in hepatoblastoma vs. non-tumor liver cells.
Differential accessibility was assessed using ArchR getMarkerFeatures test.
Peak name	Imprinted region	Chr	Start	End	LogFC (HB vs NT)	FDR-adjusted p-value (HB vs NT)	Change in HB	Nearest gene	Distance to nearest TSS (bp)	Genes linked to peak
chr11_2092930_2093478	11p15	chr11	2092930	2093478	-2.03664	3.15502e-07	close	MIR483	40743
chr11_2097394_2098017	11p15	chr11	2097394	2098017	-0.303726	0.0230973	close	MIR483	36204
chr11_2100429_2100648	11p15	chr11	2100429	2100648	2.39194	0.0294063	open	MIR483	33573
chr11_2102588_2102844	11p15	chr11	2102588	2102844	1.38606	0.0097198	open	MIR483	31377
chr11_2121959_2122989	11p15	chr11	2121959	2122989	2.14851	2.08432e-08	open	MIR483	11232	IGF2, IGF2-AS
chr11_2127958_2128941	11p15	chr11	2127958	2128941	2.7797	2.79099e-18	open	MIR483	5280	LINC01150, IGF2, IGF2-AS
chr11_2129154_2130300	11p15	chr11	2129154	2130300	3.08016	4.72706e-23	open	MIR483	3921	IGF2, IGF2-AS
chr11_2130865_2132120	11p15	chr11	2130865	2132120	2.87864	5.20266e-23	open	MIR483	2101	IGF2, IGF2-AS
chr11_2137221_2137556	11p15	chr11	2137221	2137556	0.712836	0.0105766	open	IGF2-AS	2944
chr11_2139084_2140107	11p15	chr11	2139084	2140107	0.485612	2.96085e-05	open	IGF2-AS	393	IGF2-AS
chr11_2143843_2144422	11p15	chr11	2143843	2144422	2.17308	1.62848e-14	open	IGF2	2604	IGF2
chr11_2144807_2145172	11p15	chr11	2144807	2145172	1.75744	0.0262794	open	IGF2	3568	LINC01150, IGF2-AS
chr11_2156345_2156970	11p15	chr11	2156345	2156970	-2.344	5.23026e-10	close	INS-IGF2	4238
chr11_2186760_2186992	11p15	chr11	2186760	2186992	1.80219	0.0338485	open	MIR4686	13696
chr11_2197198_2197872	11p15	chr11	2197198	2197872	3.75056	5.86321e-11	open	MIR4686	24134
chr11_2202452_2202843	11p15	chr11	2202452	2202843	3.43614	1.45541e-11	open	MIR4686	29388	IGF2
chr11_2202984_2203196	11p15	chr11	2202984	2203196	1.67729	0.000166151	open	MIR4686	29920
chr11_2203355_2205094	11p15	chr11	2203355	2205094	1.05972	1.58249e-27	open	MIR4686	30291	IGF2
chr11_2210693_2211806	11p15	chr11	2210693	2211806	2.43326	2.65719e-30	open	MIR4686	37629	IGF2
chr11_2212769_2213108	11p15	chr11	2212769	2213108	1.24397	1.75351e-06	open	MIR4686	39705
chr11_2213435_2213769	11p15	chr11	2213435	2213769	3.67446	2.62299e-12	open	MIR4686	40371
chr11_2262534_2263201	11p15	chr11	2262534	2263201	-0.0974863	0.00629203	close	ASCL2	7750
chr11_2267534_2270219	11p15	chr11	2267534	2270219	1.22628	8.5038e-14	open	ASCL2	732
chr11_2298974_2299614	11p15	chr11	2298974	2299614	1.20877	1.204e-07	open	TSPAN32	2382
chr11_2325670_2326041	11p15	chr11	2325670	2326041	-3.21914	2.70924e-10	close	C11orf21	22620
chr11_2369395_2370242	11p15	chr11	2369395	2370242	-3.03901	4.59429e-05	close	CD81	5934
chr11_2375688_2376223	11p15	chr11	2375688	2376223	-3.52792	7.6907e-16	close	CD81	0
chr11_2376965_2378181	11p15	chr11	2376965	2378181	-1.59378	3.12728e-14	close	CD81-AS1	0	CD81
chr11_2385780_2386004	11p15	chr11	2385780	2386004	-3.74587	0.00281235	close	CD81-AS1	7787	C11orf21, TSPAN32
chr11_2399573_2400917	11p15	chr11	2399573	2400917	-0.442822	0.00952737	close	TSSC4	0	C11orf21, TSPAN32, CD81
chr11_2444480_2445388	11p15	chr11	2444480	2445388	0.408692	0.0232578	open	KCNQ1	0	CD81, KCNQ1
chr11_2460213_2460912	11p15	chr11	2460213	2460912	4.22023	0.000223079	open	KCNQ1	15528
chr11_2462847_2463939	11p15	chr11	2462847	2463939	1.3346	7.23229e-12	open	KCNQ1	18162	KCNQ1
chr11_2477059_2477518	11p15	chr11	2477059	2477518	2.67812	0.0062331	open	KCNQ1	32374
chr11_2512572_2513522	11p15	chr11	2512572	2513522	1.23483	0.00024879	open	KCNQ1	67887
chr11_2561686_2562520	11p15	chr11	2561686	2562520	2.46704	6.22733e-05	open	KCNQ1	117001
chr11_2645076_2645744	11p15	chr11	2645076	2645744	2.32997	0.0330457	open	KCNQ1OT1	54249
chr11_2668733_2669135	11p15	chr11	2668733	2669135	-0.127975	0.0149961	close	KCNQ1OT1	30858
chr11_2674229_2674519	11p15	chr11	2674229	2674519	2.84687	0.00853405	open	KCNQ1OT1	25474
chr11_2674678_2675130	11p15	chr11	2674678	2675130	0.706485	0.000887436	open	KCNQ1OT1	24863
chr11_2687710_2688151	11p15	chr11	2687710	2688151	2.93466	1.18452e-07	open	KCNQ1OT1	11842	KCNQ1OT1
chr11_2691176_2691727	11p15	chr11	2691176	2691727	2.29431	0.0010977	open	KCNQ1OT1	8266	KCNQ1OT1
chr11_2699122_2701057	11p15	chr11	2699122	2701057	0.826936	1.80052e-13	open	KCNQ1OT1	0	KCNQ1OT1
chr11_2701288_2701509	11p15	chr11	2701288	2701509	-0.72446	0.000540746	close	KCNQ1OT1	1293
chr11_2725519_2726169	11p15	chr11	2725519	2726169	1.76937	3.37449e-13	open	KCNQ1OT1	25524
chr11_2730281_2731198	11p15	chr11	2730281	2731198	2.01891	6.70659e-13	open	KCNQ1OT1	30286
chr11_2732473_2732827	11p15	chr11	2732473	2732827	0.207629	0.00193676	open	KCNQ1OT1	32478
chr11_2741045_2742090	11p15	chr11	2741045	2742090	3.45539	1.16232e-07	open	KCNQ1OT1	41050
chr11_2778095_2780061	11p15	chr11	2778095	2780061	1.15409	4.34676e-33	open	KCNQ1OT1	78100	KCNQ1OT1
chr11_2780182_2780655	11p15	chr11	2780182	2780655	4.17671	4.31767e-15	open	KCNQ1OT1	80187	KCNQ1OT1
chr11_2781402_2781772	11p15	chr11	2781402	2781772	0.911942	0.00125595	open	KCNQ1-AS1	79795
chr11_2787939_2789097	11p15	chr11	2787939	2789097	3.74779	2.91492e-19	open	KCNQ1-AS1	72470	KCNQ1OT1
chr11_2800040_2800586	11p15	chr11	2800040	2800586	2.76502	2.49534e-05	open	KCNQ1-AS1	60981	KCNQ1OT1
chr11_2806379_2807009	11p15	chr11	2806379	2807009	1.15257	0.0340229	open	KCNQ1-AS1	54558
chr11_2807142_2807856	11p15	chr11	2807142	2807856	2.36043	2.51635e-09	open	KCNQ1-AS1	53711	KCNQ1OT1
chr11_2812897_2813892	11p15	chr11	2812897	2813892	1.30904	3.05094e-08	open	KCNQ1-AS1	47675	KCNQ1OT1, CDKN1C
chr11_2837141_2837437	11p15	chr11	2837141	2837437	0.850634	0.00675589	open	KCNQ1-AS1	24130
chr11_2838226_2838495	11p15	chr11	2838226	2838495	1.01751	0.0097198	open	KCNQ1-AS1	23072
chr11_2838741_2839034	11p15	chr11	2838741	2839034	0.272934	0.0228995	open	KCNQ1-AS1	22533
chr11_2839156_2839897	11p15	chr11	2839156	2839897	1.62385	4.41558e-05	open	KCNQ1-AS1	21670
chr11_2843314_2843798	11p15	chr11	2843314	2843798	2.04623	0.000449337	open	KCNQ1-AS1	17769	KCNQ1OT1
chr11_2844107_2844482	11p15	chr11	2844107	2844482	1.27604	0.0471454	open	KCNQ1-AS1	17085
chr11_2860415_2861001	11p15	chr11	2860415	2861001	0.7779	0.00546281	open	KCNQ1-AS1	566
chr11_2862307_2862893	11p15	chr11	2862307	2862893	2.18897	0.000347936	open	KCNQ1-AS1	738
chr11_2870886_2871652	11p15	chr11	2870886	2871652	-0.371478	0.0425351	close	KCNQ1DN	852
chr14_100854447_100854646	14q32	chr14	100854447	100854646	3.2373	0.00249823	open	MIR770	2056	DLK1, RTL1, MIR381HG, MEG9
chr14_100727718_100727955	14q32	chr14	100727718	100727955	1.82063	0.00348513	open	DLK1	2012	MEG3, MEG8
chr14_100782596_100783042	14q32	chr14	100782596	100783042	0.773823	0.000888756	open	MEG3	3185
chr14_100746962_100747345	14q32	chr14	100746962	100747345	1.42464	1.43713e-06	open	DLK1	21256	MEG3, RTL1, MEG8
chr14_100750195_100750534	14q32	chr14	100750195	100750534	4.0623	0.000390422	open	DLK1	24489	RTL1, MEG8
chr14_100750873_100751497	14q32	chr14	100750873	100751497	4.14955	2.3854e-11	open	DLK1	25167	MEG3, RTL1, MEG8
chr14_100834064_100834265	14q32	chr14	100834064	100834265	0.365998	0.000358433	open	MIR770	18124	DLK1, MEG3, RTL1, MEG9
chr14_100837982_100838183	14q32	chr14	100837982	100838183	0.796202	0.00414922	open	MIR770	14206
chr14_100770612_100771487	14q32	chr14	100770612	100771487	2.25237	2.8083e-05	open	MEG3	7922	LINC00523, MEG3
chr14_100775760_100776355	14q32	chr14	100775760	100776355	0.867464	0.000814251	open	MEG3	3054
chr14_100857454_100857689	14q32	chr14	100857454	100857689	4.48949	0.000987302	open	MIR770	5063
chr14_100844013_100844786	14q32	chr14	100844013	100844786	2.46313	9.69998e-11	open	MIR770	7603	DLK1, MEG3, RTL1, MEG8, MIR381HG, MEG9
chr14_100834489_100834833	14q32	chr14	100834489	100834833	1.33225	1.41546e-05	open	MIR770	17556	DLK1, MEG3, RTL1, MEG8, MIR381HG, MEG9
chr14_100840386_100840713	14q32	chr14	100840386	100840713	4.05277	1.94112e-07	open	MIR770	11676	LINC00523, DLK1, MEG3, MEG8, MIR381HG
chr14_100768981_100769963	14q32	chr14	100768981	100769963	1.71181	5.00664e-09	open	MEG3	9446	MEG3, MEG8
chr14_100821970_100822288	14q32	chr14	100821970	100822288	0.942311	1.12571e-07	open	MIR2392	7478	MEG3, RTL1, MEG8, MEG9
chr14_100736440_100736795	14q32	chr14	100736440	100736795	3.39444	0.0018865	open	DLK1	10734	LINC00523, DLK1, MEG3, MEG8
chr14_100827209_100827408	14q32	chr14	100827209	100827408	5.41081	7.9348e-08	open	MIR2392	12717	MEG3, MEG8
chr14_100827973_100828626	14q32	chr14	100827973	100828626	3.6227	1.43566e-14	open	MIR2392	13481	DLK1, MEG3, RTL1, MEG8, MIR381HG, MEG9
chr14_100899600_100899929	14q32	chr14	100899600	100899929	2.17075	0.000509599	open	SNORD112	1679
chr14_101040648_101041307	14q32	chr14	101040648	101041307	3.18651	0.000356769	open	MIR376A1	0	RTL1, MEG8, MIR381HG, MEG9
chr14_100788520_100789046	14q32	chr14	100788520	100789046	1.86261	0.0149007	open	MEG3	9109	MEG3
chr14_100817087_100817885	14q32	chr14	100817087	100817885	2.59912	2.75419e-22	open	MIR2392	2595	DLK1, MEG3, RTL1, MEG8, MIR381HG
chr14_100834845_100835228	14q32	chr14	100834845	100835228	2.71773	2.72799e-05	open	MIR770	17161	DLK1, MEG3, RTL1, MEG8, MIR381HG, MEG9
chr14_100816623_100817021	14q32	chr14	100816623	100817021	1.36537	1.86363e-13	open	MIR2392	2131	DLK1, MEG3, RTL1, MEG8, MIR381HG
chr14_100726528_100727350	14q32	chr14	100726528	100727350	3.3256	4.56757e-12	open	DLK1	822	LINC00523, DLK1, MEG3, MEG8
chr14_100873046_100873487	14q32	chr14	100873046	100873487	2.48292	6.80449e-05	open	MIR337	1007	DLK1, MEG3, RTL1, MEG8, MEG9
chr14_100893132_100893460	14q32	chr14	100893132	100893460	5.25971	9.76343e-05	open	MEG8	1309	DLK1, MEG3, RTL1, MEG8, MIR381HG, MEG9
chr14_100825690_100826180	14q32	chr14	100825690	100826180	3.25337	1.61644e-14	open	MIR2392	11198	MEG3, MEG8, MEG9
chr14_100818196_100818473	14q32	chr14	100818196	100818473	0.637187	2.32484e-06	open	MIR2392	3704	MEG3, MEG8
chr14_100900100_100901151	14q32	chr14	100900100	100901151	1.62447	6.99599e-14	open	SNORD112	2179	MEG3, RTL1, MEG8, MIR381HG, MEG9
chr14_100761589_100762426	14q32	chr14	100761589	100762426	0.446427	0.0029254	open	MEG3	16983
HB: hepatoblastoma; NT: non-tumor; bp: base pairs
