# Supplementary material for: Single-cell multiomics reveals the interplay of clonal evolution and cellular plasticity in hepatoblastoma
Source: Nat Commun. 2024 Apr 8;15:3031. doi: 10.1038/s41467-024-47280-x (PMC11001886; doi:10.1038/s41467-024-47280-x)
Supplement: Supplementary file 10 — Supplementary Data 7 [file 41467_2024_47280_MOESM10_ESM.xlsx]

## Sheet: Feuil1
Supplementary Data 7: Expression of Gene Regulatory Networks (GRNs) transcription factors and target genes in differentiation poles
Gene	GRN module	Role	Mean expression in scH cells	Mean expression in scLP cells	Mean expression in scM cells	TF validated using ReMAP ChIP-seq data	ChIP-seq experiment*	q-value of the overlap between ChIP-seq peaks and ATAC-seq peaks with increased accessibility in the relevant HB cell state
AR	scH	TF	0.872135709746413	0.106708516390638	0.473202577559688	yes	THP-1 cells	9.70556E-35
CEBPB	scH	TF	0.311913094497842	0.13044864958428	0.0121488498120827	yes	Hep-G2 cells	0.00000454308
CEBPD	scH	TF	0.510360637941544	0.214501736780489	0.0310951793421734	yes	Hep-G2 cells	5.45929805372643E-07
FOXP2	scH	TF	0.2706014104915	0.181877677574236	0.0264141421292411	no
HLF	scH	TF	2.08314182477977	0.840724782417889	1.35436692234351	yes	Hep-G2 cells	3.24384E-62
IKZF1	scH	TF	0.0372389605812026	0.0192119680163024	0.0253319236465553	no
KLF6	scH	TF	0.655944149234095	0.289644623896168	0.124653104351392	no
KLF9	scH	TF	0.605172722571255	0.123985281842187	0.0742077450924048	no
LCOR	scH	TF	1.28536589208447	1.07110364931004	0.757693654445768	no
NFIL3	scH	TF	0.3887710811464	0.134665316750055	0.0255081840066516	yes	Hep-G2 cells	0.00000000000022668
NR1H4	scH	TF	1.90842928082979	0.794450554098236	0.00547576764514323	no
POU5F1	scH	TF	0.18705124687743	0.0211965798718502	0.0077067622648761	yes	BJ cells	0.000118297
RORC	scH	TF	0.274950180158143	0.0999209894523848	0.000627546118532577	no
CREB3L3	sc-epi	TF	0.0749310936649057	0.0642449552235055	0.00305856641520312	no
CXXC5	sc-epi	TF	0.210216033789797	0.233773120648294	0.0194249806930507	no
FOXA1	sc-epi	TF	0.0714660969851087	0.114301150634904	0.00180127304885501	yes	Hep-G2 cells	4.6633166130433E-11
FOXA3	sc-epi	TF	0.0215426943790139	0.0502419378969236	0.00113372714602129	no
GATA4	sc-epi	TF	0.544401139715726	0.488268002157267	0.025409634795621	yes	Hep-G2 cells	0.000000400064
HNF1A	sc-epi	TF	0.148828548881421	0.166079535835275	0.000681169524199106	yes	Hep-G2 cells	3.0369E-122
HNF4A	sc-epi	TF	0.824040386179056	0.828024353347964	0.00765310413700699	yes	Hep-G2 cells	0
HNF4G	sc-epi	TF	0.903877786413427	0.91066368639857	0.091684164887008	yes	Hep-G2 cells	0
MIXL1	sc-epi	TF	0.00046843100461617	0.00613475176557208	0.000378828040411956	no
MLXIPL	sc-epi	TF	1.29484969235951	0.932866439911656	0.0103849424468281	no
NR1I2	sc-epi	TF	0.264178293137124	0.151687242189534	0.00132992592044453	no
ONECUT1	sc-epi	TF	0.479444439241837	0.33976325946287	0.00342172346541541	yes	Hep-G2 cells	2.5195E-236
ONECUT2	sc-epi	TF	0.902704441876433	0.850317975966905	0.00969634604796516	yes	Hep-G2 cells	1.25046651200644E-16
THRB	sc-epi	TF	2.35512971312779	1.55004839838299	0.331778338774096	no
AHR	scH	TF	1.48999888133216	1.01088453957218	0.41083011769967	no
BCL11A	scLP	TF	0.0116245287920597	0.451782864576525	0.0854313733454104	yes	WA01 cells	0.000000178559
E2F5	scLP	TF	0.0444126622489159	0.362701607592266	0.113847238962919	no
FOXA2	scLP	TF	0.100592785354655	0.211168997604007	0.117583078168162	yes	adult liver tissue	0.00000000427684
HMGA2	scLP	TF	0.0605262092017869	1.15202673207559	0.489554245080847	no
KLF5	scLP	TF	0.00346297130171224	0.084052934884785	0.00806274069178645	no
LHX1	scLP	TF	0.000749642587399728	0.117146259853586	0.00096539193834794	no
MAZ	scLP	TF	0.0392514815881101	0.177701297824044	0.0295349059165419	yes	Hep-G2 cells	0.00000000427684
MYCN	scLP	TF	0.00241107354173882	0.0509187844616178	0.00505521162281636	yes	RH4 cells	0.0000000000397672
SOX12	scLP	TF	0.0139571290744397	0.10266589498643	0.0442964782856078	no
SOX4	scLP	TF	0.185572708725478	0.759802099540949	0.13418056577897	no
ZSCAN23	scLP	TF	0.0373231158019314	0.143357520179847	0.0957156155206815	no
AHRR	scM	TF	0.0407501438539579	0.0177626800120807	0.103468829181333	no
ALX3	scM	TF	0.00300617115407466	0.00307079457220978	0.0418352149105991	no
ESR1	scM	TF	0.168597910353938	0.0375715725089331	0.506160827296674	yes	Ishikawa cells	8.75058E-63
HDX	scM	TF	0.00778745680679429	0.00650739827861759	0.14990684881819	no
HEY2	scM	TF	0.0188176261950394	0.0130103745571554	0.163932126754413	no
LEF1	scM	TF	0.0361963615549056	0.493503000396386	2.25350471560161	yes	hESC cells	1.90247934225835E-15
NR5A1	scM	TF	0.00144281600587029	0.00131488890923163	0.378916719387155	no
PRDM6	scM	TF	0.0331656690208685	0.022438207446265	0.0590005341063255	no
RUNX2	scM	TF	0.0899679688613031	0.263114363480527	1.14330645685902	yes	SaOS-2 cells	8.05958E-19
SOX8	scM	TF	0.000242703953711037	0.00273052738312347	0.024856802590231	no
TBX4	scM	TF	0.0309631675566038	0.132921945559006	0.244521301741175	no
TBX5	scM	TF	0.00262676003137421	0.0190620178236937	0.989332533297091	no
TCF3	scM	TF	0.0677742809135486	0.285449063447	0.253626976997004	yes	RCH-ACV cells	0.00000236082
TET1	scM	TF	0.085572451979669	0.458690905435721	0.624110775023148	no
TFCP2L1	scM	TF	0.00404153612442977	0.00221602686472578	0.127048753662632	no
TWIST1	scM	TF	0.00170447462739308	0.00512271017319537	0.217415726963878	no
TWIST2	scM	TF	0.0387575831507593	0.181471073125381	0.890833560234031	no
WT1	scM	TF	0.000541310852405994	0.000652085383623882	0.172595728240653	no
ZBTB7C	scM	TF	0.366537943535004	0.493964037187655	1.5012353293442	no
ZIC1	scM	TF	0.00343258753637443	0.0020871265809116	0.471489150408875	no
ZIC4	scM	TF	0.000349032573275585	0	0.122381304135942	no
ZNF280A	scM	TF	0.00116358471016442	0.00161468097668236	0.0443801073647757	no
A1BG	sc-epi	target	0.425602582351415	0.319533879234538	0.0104707645357698	NA
AARS	sc-epi	target	0.194186833837202	0.261770834976494	0.162817908815423	NA
AARSD1	sc-epi	target	0.11561009277666	0.187093375585544	0.116907549878411	NA
AASDH	sc-epi	target	0.222732032050903	0.353747948486045	0.218590207688297	NA
ABAT	sc-epi	target	0.513132409396037	0.721560347038377	0.119660450786416	NA
ABCC11	sc-epi	target	0.0616362926468948	0.0787868089980944	0.00733053652957653	NA
ABCC6	sc-epi	target	0.957568057971579	0.785803599945081	0.0196886993493727	NA
ABHD18	sc-epi	target	0.544521221900821	0.531678055117758	0.335268827267543	NA
ACADM	sc-epi	target	0.539844843469498	0.438623908081681	0.323889863133348	NA
ACADVL	sc-epi	target	0.452442816953103	0.500402958457756	0.401463982615196	NA
ACBD4	sc-epi	target	0.100572729919498	0.0682245640994972	0.0378332143743444	NA
ACBD6	sc-epi	target	1.26135424801363	1.37403503551353	0.805833234384596	NA
ACLY	sc-epi	target	0.191165603811071	0.299432802926058	0.171565213635941	NA
ACOT2	sc-epi	target	0.0325694091537859	0.0644512403915462	0.015101688586941	NA
ACOT7	sc-epi	target	0.0547652830144469	0.0969299432093143	0.0381438562517542	NA
ACOX2	sc-epi	target	0.191836372915493	0.0911515561988627	0.0337461528513384	NA
ACTR3C	sc-epi	target	0.450414370172252	0.386966032874122	0.071615704114799	NA
ACY1	sc-epi	target	0.0725235597152994	0.0983915652497432	0.0176611978358024	NA
ADAP2	sc-epi	target	0.0149451913603314	0.0306645389432691	0.0105674536040773	NA
ADAT2	sc-epi	target	0.18502164301575	0.272593799692334	0.101247858060245	NA
ADCY9	sc-epi	target	0.280828414438515	0.497142839632877	0.163471019292237	NA
ADGRD1	sc-epi	target	0.119416973222824	0.203287108499138	0.0618065432124667	NA
ADGRG7	sc-epi	target	0.07180486708479	0.0562957866939811	0.00166841948874467	NA
ADHFE1	sc-epi	target	0.419489336675471	0.317629041835206	0.13461853618079	NA
ADPRM	sc-epi	target	0.0443041094768604	0.0573008865282652	0.016113685918271	NA
ADSSL1	sc-epi	target	0.0130225992566801	0.0181387944548938	0.00382173678382222	NA
AGAP5	sc-epi	target	0.0846511410471111	0.100141262774013	0.0560095026315572	NA
AGAP9	sc-epi	target	0.205646441887048	0.345078647496584	0.0592300984376665	NA
AGFG1	sc-epi	target	1.09749637344898	1.02446042789908	0.767445060420056	NA
AGMO	sc-epi	target	2.71256684434809	1.97994875670492	0.308869203226009	NA
AGPAT3	sc-epi	target	0.573912796322012	0.70023901179516	0.399904274499375	NA
AIMP1	sc-epi	target	0.289099855727312	0.448848916892282	0.158942065142418	NA
AKAP1	sc-epi	target	0.210622386163839	0.251445720086705	0.0229770184239433	NA
ALAD	sc-epi	target	0.165461705626241	0.106492931390443	0.0245674551730737	NA
ALAS1	sc-epi	target	0.343998635797758	0.183053684326667	0.0455987769933149	NA
ALDH1L1-AS2	sc-epi	target	0.037153181356511	0.0378152220241611	0.00109251573101936	NA
ALDH7A1	sc-epi	target	0.424152339681146	0.605073660621442	0.331591114116775	NA
ALG1	sc-epi	target	0.0830401825951994	0.181134398941111	0.067001108125864	NA
ALKBH1	sc-epi	target	0.146323206275644	0.216608768007727	0.153801274769058	NA
ALKBH2	sc-epi	target	0.0409605094508873	0.035097318932895	0.0130674662054003	NA
AMACR	sc-epi	target	1.02681131980951	1.31614024523608	0.110338559863755	NA
AMPD2	sc-epi	target	0.122976536006744	0.127539039881832	0.054294148961196	NA
AMT	sc-epi	target	0.0736564655585233	0.13891250027701	0.0516699977445678	NA
AMY2B	sc-epi	target	0.0678510687023954	0.0584372691395294	0.0302031824599258	NA
ANGPTL1	sc-epi	target	0.102726973479928	0.106806163492795	0.0303548256866432	NA
ANGPTL8	sc-epi	target	0.0947388936444066	0.0934024857425299	0.000980412941933584	NA
ANKHD1	sc-epi	target	1.36554852569952	1.20864616383653	1.02493293411401	NA
ANKRD24	sc-epi	target	0.0205506685879133	0.0431916933198744	0.0402197533510057	NA
ANKRD31	sc-epi	target	0.0270484477409632	0.0597498311395403	0.0497983737318798	NA
ANKRD40	sc-epi	target	0.0984872453005126	0.124676817408923	0.0483583455023871	NA
ANKRD65	sc-epi	target	0.0283408540566391	0.0478485009960458	0.00815523625327784	NA
ANKS4B	sc-epi	target	0.0219811508217961	0.0460476509393649	0.000771210686185753	NA
ANP32A	sc-epi	target	0.322147157014689	0.472868334323316	0.277384624196557	NA
ANXA9	sc-epi	target	0.0260726697055154	0.0392783342003232	0.00261253378312649	NA
AP1M1	sc-epi	target	0.147469233713328	0.212764187776986	0.163890044589179	NA
APOC1	sc-epi	target	1.19232270785633	1.17628555960336	0.0462963726489608	NA
APOC3	sc-epi	target	1.21929748714879	0.7494360604209	0	NA
APOL2	sc-epi	target	0.121551505841326	0.0599742277153286	0.0751914290065032	NA
APOM	sc-epi	target	0.0583315788665492	0.142113785722018	0.00300475080502165	NA
AQP7	sc-epi	target	0.0159559801905005	0.0300840723683146	0.00167423729691878	NA
ARFRP1	sc-epi	target	0.0430449259769885	0.0875600408145739	0.0505190628865975	NA
ARHGAP35	sc-epi	target	0.946584649354405	1.06047773804736	0.917008659256663	NA
ARL14EP	sc-epi	target	0.153899858097954	0.214200226715385	0.126835530960018	NA
ARL4D	sc-epi	target	0.0109867447453034	0.0214106743349645	0.00123743226986475	NA
ARRB1	sc-epi	target	0.101883145598748	0.19961375873426	0.0276861501306443	NA
ARSB	sc-epi	target	0.910344896282647	0.790813414864331	0.136742677362836	NA
ART4	sc-epi	target	0.0269690820308808	0.126758590618961	0.00186676204256443	NA
ARV1	sc-epi	target	0.093700115135379	0.102704268670678	0.0367331895721235	NA
AS3MT	sc-epi	target	0.270684765297235	0.183875013334445	0.0706027692509266	NA
ASAH2B	sc-epi	target	0.0848327017020689	0.119981705203958	0.0436319882926128	NA
ASS1	sc-epi	target	0.29361998806949	0.279069386217877	0.0146948052449686	NA
ATE1	sc-epi	target	0.990746472020855	0.957409192595552	0.776552275800574	NA
ATF5	sc-epi	target	0.362182788571534	0.124869053700321	0.0298317449326932	NA
ATF7IP2	sc-epi	target	1.20105256131193	1.33314590969014	0.459973196336243	NA
ATG101	sc-epi	target	0.0126517929145232	0.0290058485331647	0.00704640925344651	NA
ATOX1	sc-epi	target	0.246970464580582	0.203387391634604	0.0786125359737462	NA
ATP1A1-AS1	sc-epi	target	0.119037789163805	0.16386098958881	0.030432531055153	NA
ATP2A2	sc-epi	target	0.753440702531897	0.757763547174454	0.517745817775137	NA
ATP2B1	sc-epi	target	0.675456475764704	0.998674931232295	0.159804908592926	NA
ATP2B2	sc-epi	target	0.142745799392216	0.181704737096622	0.00386647880678962	NA
ATP5MC1	sc-epi	target	0.0325972505219249	0.0518942889031015	0.0119369142047545	NA
ATXN1	sc-epi	target	2.24343502918722	1.75820006993416	1.19824478988346	NA
ATXN7L3	sc-epi	target	0.036012088255157	0.0756889090295136	0.0326620423875927	NA
AVIL	sc-epi	target	0.225102317718949	0.160169565788873	0.0654071014148917	NA
AXDND1	sc-epi	target	0.0268604983122313	0.0422494386219958	0.0204946823165037	NA
BACE1	sc-epi	target	0.109421543570073	0.160683176353649	0.0884917052745678	NA
BAG6	sc-epi	target	0.121743670824598	0.161391891267715	0.0842217720570184	NA
BAIAP2	sc-epi	target	0.242140356621994	0.165744012856957	0.0251042706953514	NA
BBOX1	sc-epi	target	0.0458051261428226	0.0553631726453115	0.0221382309407305	NA
BCAS1	sc-epi	target	0.020418394287044	0.0471894970236491	0.00610381603917702	NA
BCAS3	sc-epi	target	1.88874368073374	1.44081843224808	1.65531947049243	NA
BCHE	sc-epi	target	0.110106274119862	0.252966669435586	0.00931597230649768	NA
BCKDHB	sc-epi	target	0.908028403053002	0.965574417347785	0.620358108852322	NA
BCL2L13	sc-epi	target	0.463134376617105	0.365356642497289	0.350464992660677	NA
BCL6	sc-epi	target	0.678705965019721	0.54433556828977	0.274062414623436	NA
BECN1	sc-epi	target	0.108614325052917	0.169004588601153	0.0722921731181536	NA
BLOC1S5	sc-epi	target	0.241233925952525	0.251876522624371	0.14356173377268	NA
BLZF1	sc-epi	target	0.354182271921594	0.374492541491114	0.187676452417518	NA
BMP1	sc-epi	target	0.0814984620457987	0.158448247012951	0.0546960003764002	NA
BOK	sc-epi	target	0.0459218388485587	0.0770264395009026	0.0201470156242804	NA
BOLA1	sc-epi	target	0.0284077285407727	0.0567928675286878	0.0050765212308323	NA
BPHL	sc-epi	target	0.372502532116366	0.294803509929892	0.134562285539465	NA
BPIFB2	sc-epi	target	0.00154891297969917	0.108643010424205	0.000626332898900356	NA
BRD8	sc-epi	target	0.30755176282643	0.380359243131686	0.161746719869556	NA
BST1	sc-epi	target	0.00934880215328271	0.0286495507532842	0.00193795855474478	NA
BTD	sc-epi	target	0.475285641672255	0.472100004288242	0.122821066648515	NA
BTF3	sc-epi	target	0.199542154372696	0.303631982303975	0.0663933090551949	NA
C11orf24	sc-epi	target	0.0536552457018376	0.0513584879022652	0.0251599428178602	NA
C11orf54	sc-epi	target	0.395852787945609	0.379702995447666	0.190117622361036	NA
C12orf60	sc-epi	target	0.0444846530142941	0.0620593298927148	0.0132327318587308	NA
C12orf76	sc-epi	target	0.0578418746434193	0.0810409559006075	0.0381386978241625	NA
C16orf70	sc-epi	target	0.29898429876843	0.268330814150916	0.100895829028975	NA
C16orf87	sc-epi	target	0.262596994400591	0.297294937484814	0.163081894217433	NA
C16orf95	sc-epi	target	0.236652137307065	0.190690690318547	0.0981757627088008	NA
C17orf100	sc-epi	target	0.0324725402288328	0.0748052888466089	0.00232272182476004	NA
C17orf80	sc-epi	target	0.0652367205171895	0.125552452842954	0.0760292070447234	NA
C1orf220	sc-epi	target	0.0273775894132644	0.0298458295084564	0.00325142904896992	NA
C1QBP	sc-epi	target	0.0386214017510529	0.0895507073199759	0.0176291870095989	NA
C1RL-AS1	sc-epi	target	0.101043226504805	0.140256178967973	0.0222703122627924	NA
C2CD4D-AS1	sc-epi	target	0.0213271515074259	0.0305572504286203	0.00727264054755446	NA
C3orf20	sc-epi	target	0.0437702852231139	0.0447786457954433	0.0106676613802659	NA
C5AR1	sc-epi	target	0.0819800379606053	0.0901998847029781	0.021730719708188	NA
C5orf63	sc-epi	target	0.107471776542388	0.13796518459777	0.0480440536714382	NA
C8G	sc-epi	target	0.0392841475871719	0.0131771085460067	0.00125321024300885	NA
C8orf33	sc-epi	target	0.0524651370886859	0.118147122421765	0.0802946621259177	NA
C9orf153	sc-epi	target	0.154076880949958	0.116375570632094	0.0266497780872082	NA
CA1	sc-epi	target	0.0428837235811934	0.0935005488352586	0.000801496696317839	NA
CACFD1	sc-epi	target	0.0276785114340385	0.0417813099164755	0.00741320356450065	NA
CACNA2D4	sc-epi	target	0.00217772229566114	0.0341641415716136	0.00411004310339337	NA
CALD1	sc-epi	target	1.02131086425973	1.07490297537206	0.704731396463455	NA
CAMKMT	sc-epi	target	1.20421402743924	1.41768488402377	0.846857699066123	NA
CAMSAP3	sc-epi	target	0.103411700964612	0.160543397629587	0.00591299013060306	NA
CARHSP1	sc-epi	target	0.165936661074942	0.197385978088053	0.0515705329083132	NA
CASC19	sc-epi	target	0.699801629615406	0.792288837494671	0.00584390267069214	NA
CASC3	sc-epi	target	0.224475411843255	0.306162999368435	0.267654868922393	NA
CASP3	sc-epi	target	0.207455113967639	0.219595858496609	0.108563248635702	NA
CATIP-AS2	sc-epi	target	0.0406102061678559	0.0295692583136642	0.00634238465973469	NA
CATSPERE	sc-epi	target	0.377393905539998	0.593964221695388	0.162463605488317	NA
CBR4	sc-epi	target	0.87521821710668	0.970554438398593	0.594002611898544	NA
CBWD5	sc-epi	target	0.340536040710992	0.339382343693513	0.168243527465641	NA
CCDC12	sc-epi	target	0.254596016084833	0.268938787322201	0.150921207386189	NA
CCDC198	sc-epi	target	0.155886922305771	0.299564872868517	0.00206585613551212	NA
CCDC38	sc-epi	target	0.0231722087721482	0.0371042820187434	0.00261116044226809	NA
CCDC50	sc-epi	target	0.656063240668147	0.74923303451582	0.369223963316737	NA
CCDC58	sc-epi	target	0.144264502728396	0.176982224030413	0.0689882926183895	NA
CCDC59	sc-epi	target	0.123484083477515	0.136237048573507	0.0595503162651342	NA
CCL15	sc-epi	target	0.0229296326461551	0.0183280295697773	0	NA
CCL16	sc-epi	target	0.0521565632962346	0.0785194568978137	8.9095317968565e-05	NA
CCNB1IP1	sc-epi	target	0.245532236643815	0.394180388874733	0.142197643449241	NA
CCNG1	sc-epi	target	0.178990701472451	0.190928925924537	0.10337160411274	NA
CD163	sc-epi	target	0.0641562010855053	0.1346038178476	0.00987759569385288	NA
CD68	sc-epi	target	0.0142555779250388	0.0147629036367945	0.0013519306354309	NA
CDC42EP1	sc-epi	target	0.0341690640730459	0.0363824286972806	0.0206868968957222	NA
CDHR2	sc-epi	target	0.0815808699392135	0.15997719585808	0.00293154926346184	NA
CDK12	sc-epi	target	0.995965080456988	0.929480288912796	0.569571413228591	NA
CDK3	sc-epi	target	0.0918979617780977	0.151099873924962	0.059394550740433	NA
CDNF	sc-epi	target	0.0528786560385449	0.0593854713009695	0.0181385751999112	NA
CEACAM19	sc-epi	target	0.0469937285918522	0.0798918081050311	0.0311753735467493	NA
CEBPA	sc-epi	target	0.082399887039515	0.0948564404147516	0	NA
CENPX	sc-epi	target	0.0694417688188278	0.122348505188168	0.01102322718614	NA
CEP350	sc-epi	target	1.20942172806695	1.22116484439725	0.844838652949458	NA
CEPT1	sc-epi	target	0.611356379145943	0.439574079247485	0.226067899212932	NA
CERS4	sc-epi	target	0.435977023350771	0.75305905797358	0.255724495519549	NA
CES2	sc-epi	target	0.220994255974785	0.28529072670633	0.0851182501091697	NA
CFAP69	sc-epi	target	0.324994324873814	0.332853374484853	0.254293818361491	NA
CFAP74	sc-epi	target	0.0085316099186176	0.0266548139664895	0.0038881251882126	NA
CFI	sc-epi	target	1.2296007939271	0.740293198900017	0.0318489774665468	NA
CGGBP1	sc-epi	target	0.381542358105503	0.563311374382023	0.273256414486705	NA
CHDH	sc-epi	target	0.387454149115751	0.478100541007884	0.0167610288483114	NA
CHKA	sc-epi	target	1.06432232798873	1.06150873586748	0.719527476177587	NA
CHP1	sc-epi	target	0.23962972771141	0.178478056311221	0.143347829230348	NA
CHRD	sc-epi	target	0.240734192960562	0.291998169544529	0.00450036427153045	NA
CHRNG	sc-epi	target	0.0162847933225388	0.0471715466333462	0.0044525547813728	NA
CHST13	sc-epi	target	0.0413699232865936	0.0688685076988028	0.000883444924935248	NA
CIAO3	sc-epi	target	0.0414702819983732	0.0847530550342204	0.0444851233540009	NA
CIRBP	sc-epi	target	0.234565029052262	0.419712872257928	0.345387135887007	NA
CISD1	sc-epi	target	0.155195896668257	0.210529284894088	0.145377578943499	NA
CISD3	sc-epi	target	0.0570805452440081	0.0658366800051873	0.0106445911760279	NA
CKB	sc-epi	target	0.0356993751942806	0.178242649034582	0.00761127924105128	NA
CLDN14	sc-epi	target	0.429855329457206	0.138830493489257	0.00289858316335056	NA
CLDN15	sc-epi	target	0.0540398795652763	0.0964297491898997	0.0282465255871308	NA
CLDN16	sc-epi	target	0.063076269373233	0.0702213650410802	0.0246784086499166	NA
CLDN20	sc-epi	target	0.0344939905252022	0.0523007248601246	0.00314251433899056	NA
CLDND2	sc-epi	target	0.00889531260558418	0.060153850267266	0.010748864982501	NA
CLSTN3	sc-epi	target	0.203699640748869	0.205784047069938	0.0616833225750754	NA
CLTC	sc-epi	target	0.90734233242732	0.868540544878962	0.799401678660694	NA
CLUH	sc-epi	target	0.207216877424623	0.229132521391657	0.0679443276291436	NA
CMC1	sc-epi	target	0.58758042650956	0.721644918580741	0.42618462696402	NA
CNBP	sc-epi	target	0.318841342422194	0.395754080641511	0.248337871749287	NA
CNDP2	sc-epi	target	0.187802834191299	0.207547506596721	0.084184566299845	NA
CNGA1	sc-epi	target	0.154156380638618	0.160003532496859	0.00279190741887337	NA
CNNM2	sc-epi	target	0.604697573733713	0.63887685346606	0.403342257324911	NA
CNNM3	sc-epi	target	0.103041958250996	0.158636897247011	0.0458333721608869	NA
COA6-AS1	sc-epi	target	0.0387318785437399	0.0480440047584515	0.00926785237192044	NA
COASY	sc-epi	target	0.0713382168070042	0.114191245209863	0.0434085224793043	NA
COBL	sc-epi	target	0.838986559883133	0.667966902818641	0.00786318750419471	NA
COG1	sc-epi	target	0.10742825377808	0.13915681293865	0.0907845481546936	NA
COG4	sc-epi	target	0.185041207387956	0.358830067875295	0.225569610126712	NA
COQ10A	sc-epi	target	0.0449735314413504	0.0408887284463973	0.0072778831898555	NA
COQ5	sc-epi	target	0.151843990485259	0.15733385514298	0.0836873594963675	NA
COQ9	sc-epi	target	0.125251124187971	0.182447634568483	0.0716816324137889	NA
COX10-AS1	sc-epi	target	0.690914454865054	0.813696100698388	0.528545152268176	NA
COX11	sc-epi	target	0.180754419119629	0.312109480136097	0.118931696442721	NA
COX16	sc-epi	target	0.214293021890065	0.287294790930526	0.187163607358002	NA
COX7A2	sc-epi	target	0.139575650493848	0.169549156876369	0.0561001643493822	NA
CPEB3	sc-epi	target	0.374747286218298	0.322006923609691	0.220807219906993	NA
CPOX	sc-epi	target	0.065752328242217	0.0889036150605813	0.03397585933582	NA
CPSF7	sc-epi	target	0.388166882835816	0.346921465700035	0.209701632299657	NA
CPT1B	sc-epi	target	0.037653406639721	0.0529814135939225	0.0107773377269517	NA
CPT2	sc-epi	target	0.0810007674292634	0.0472594808343158	0.0264560081422724	NA
CRAT	sc-epi	target	0.0615661937702894	0.0599060010069016	0.0275548722913673	NA
CRIPAK	sc-epi	target	0.0496909267340021	0.0739985722266634	0.0300210089498369	NA
CRK	sc-epi	target	0.297958164633087	0.324033447518525	0.19676811219744	NA
CRYBG1	sc-epi	target	0.110574396945842	0.094601934446891	0.0253820112682688	NA
CRYGS	sc-epi	target	0.0530723923654605	0.0801460327654626	0.0397488225285473	NA
CS	sc-epi	target	0.386690100688892	0.42913504417069	0.198492449678935	NA
CSNK1D	sc-epi	target	0.392195590547563	0.392405555681199	0.292763341891073	NA
CTC1	sc-epi	target	0.122369648306799	0.114009163846851	0.0426009817053786	NA
CTDSP1	sc-epi	target	0.132862383106356	0.153854700138607	0.06451015083258	NA
CTPS1	sc-epi	target	0.320116511830466	0.206165297756654	0.0681449672774534	NA
CTSO	sc-epi	target	0.210501140745176	0.0734383557757773	0.0609913045783244	NA
CTSZ	sc-epi	target	0.0733179782604586	0.101609235071896	0.00482326113863153	NA
CWC27	sc-epi	target	0.692622988683837	0.81264800697492	0.491726861410716	NA
CXCL12	sc-epi	target	0.176007496219726	0.169401298765056	0.0171512320068918	NA
CYB5D1	sc-epi	target	0.0165495873840774	0.0364589081838273	0.0045495107650788	NA
CYB5D2	sc-epi	target	0.131009568678901	0.187427074595297	0.0582210197117097	NA
CYP21A2	sc-epi	target	0.0233882036689791	0.0218315734665701	0.0204109583423755	NA
CYP2D6	sc-epi	target	0.0918437896251584	0.0137535876305329	0.00953706886999768	NA
CYP4F11	sc-epi	target	0.0193728654691924	0.0269234652532813	0.00032904446879524	NA
CYP4F12	sc-epi	target	0.161915541420008	0.121408149533421	0.00385699355029433	NA
CYREN	sc-epi	target	0.20363914354682	0.301931562288415	0.135453828644979	NA
DAG1	sc-epi	target	0.149430215142669	0.204610608823762	0.0967800070132572	NA
DAP3	sc-epi	target	0.553205263111731	0.662799778118981	0.365068153801902	NA
DAPK1	sc-epi	target	0.819546491359287	0.619802413128931	0.0557377219180624	NA
DCAF11	sc-epi	target	0.0994028400727712	0.11914558305549	0.0645050950786621	NA
DCAF8	sc-epi	target	0.835666800259475	0.923082945941648	0.40261905025611	NA
DCDC1	sc-epi	target	0.414210662709978	0.245814160808209	0.0375823079221677	NA
DCDC2	sc-epi	target	1.11938596331578	1.6277641891355	0.49689561470295	NA
DCUN1D4	sc-epi	target	0.837230065004699	0.749586906187246	0.443075384125336	NA
DDC	sc-epi	target	0.0338332053295424	0.0882726471831592	0.00129137004003313	NA
DDRGK1	sc-epi	target	0.0912471446497685	0.153348042362607	0.0764334940602315	NA
DDT	sc-epi	target	0.0946821686375294	0.0676215033122756	0.0143347457549965	NA
DDX23	sc-epi	target	0.085972672673591	0.131884045575229	0.0684201387699403	NA
DDX55	sc-epi	target	0.168845147544971	0.280036813316537	0.216813864764574	NA
DEPDC4	sc-epi	target	0.060253747630503	0.0861073110997417	0.0369735685226544	NA
DERA	sc-epi	target	0.69145168348924	0.44637625714832	0.340692820589411	NA
DERL2	sc-epi	target	0.0966646773742106	0.131578768723067	0.0588074414694621	NA
DESI1	sc-epi	target	0.189816391628999	0.181954637423392	0.0737801859343596	NA
DGAT2	sc-epi	target	0.0389208397957157	0.0451919049738352	0.000663609697315956	NA
DHCR7	sc-epi	target	0.0724660231070893	0.0913974094223321	0.0576623247361427	NA
DHPS	sc-epi	target	0.0349205106905227	0.0762080188187316	0.0482752472511914	NA
DHRS4	sc-epi	target	0.043212783395625	0.0654049728337353	0.0241016535107683	NA
DHRS7B	sc-epi	target	0.191893071624101	0.299829540507916	0.182216545202919	NA
DIMT1	sc-epi	target	0.171928531248997	0.204342712251182	0.125190418630689	NA
DIPK1A	sc-epi	target	0.46311673748355	0.369141570293957	0.0641254456881615	NA
DIXDC1	sc-epi	target	0.268200108512165	0.229800498511273	0.0709499480065203	NA
DLAT	sc-epi	target	0.152560440956789	0.183220714968843	0.0855878426547688	NA
DLG1	sc-epi	target	1.87186612728273	2.14180171148795	1.508403580297	NA
DLST	sc-epi	target	0.212113780385451	0.220827503972483	0.135727664371528	NA
DLX6-AS1	sc-epi	target	0.213617543319032	0.329822196535449	0.013549491282155	NA
DMXL1	sc-epi	target	1.04353981777751	0.949049483415426	0.866903083657989	NA
DNAAF2	sc-epi	target	0.0906715916844885	0.158247285463108	0.0637308583562203	NA
DNAH1	sc-epi	target	0.139701954988936	0.182927509144626	0.116107324242785	NA
DNAH17	sc-epi	target	0.258505537200495	0.258780667760659	0.0441769296128334	NA
DNAJA3	sc-epi	target	0.180841888515196	0.305040259422028	0.130336992482334	NA
DNAJC21	sc-epi	target	0.293680656695769	0.310330972544434	0.172445981052053	NA
DNAJC22	sc-epi	target	0.0989745733808504	0.112561233583057	0.0134692301928827	NA
DNMBP-AS1	sc-epi	target	0.0264211436398746	0.020005975625742	0.00277120075671526	NA
DOK4	sc-epi	target	0.0249272457396519	0.0446763164379907	0.0155148507149049	NA
DONSON	sc-epi	target	0.094066363646221	0.175544495155248	0.0647256642432419	NA
DOP1A	sc-epi	target	0.799088803477124	0.761797332070412	0.561861268711831	NA
DPH1	sc-epi	target	0.0641898608614256	0.0587771035048853	0.0413228718051939	NA
DPP9	sc-epi	target	0.161524981042129	0.258218834721771	0.132891134691603	NA
DQX1	sc-epi	target	0.0112395593561234	0.0726795291259772	0.00636075976961117	NA
DRAM1	sc-epi	target	0.279074529209873	0.381333224607126	0.149794549560888	NA
DRAM2	sc-epi	target	0.210471563905146	0.280373101561114	0.149401000124824	NA
DSC2	sc-epi	target	0.149893804939773	0.229241716395934	0.0170658345110146	NA
DSCAS	sc-epi	target	0.0399235325183158	0.0452047034508243	0.00136355210986529	NA
DTWD2	sc-epi	target	0.314904155087723	0.308458808748255	0.171534345486751	NA
DUS1L	sc-epi	target	0.0699419506721938	0.140798716210503	0.0747898414297077	NA
EARS2	sc-epi	target	0.0786082673661105	0.184699659392309	0.0769275663857434	NA
EBAG9	sc-epi	target	0.150894777296149	0.187368014285098	0.130720223350009	NA
EBPL	sc-epi	target	0.365660712888378	0.259207623778227	0.244044887754777	NA
EDF1	sc-epi	target	0.175955908460943	0.179482519366573	0.0594158534458116	NA
EEF1E1	sc-epi	target	0.124320610381155	0.219595745950272	0.119535709484817	NA
EEFSEC	sc-epi	target	0.508446389016002	0.6147422387462	0.456660197050606	NA
EGFR-AS1	sc-epi	target	0.0135103843402642	0.0225975520843415	0	NA
EHBP1	sc-epi	target	1.80088392481094	2.08022532349676	1.00238641618978	NA
EIF1B-AS1	sc-epi	target	0.511546566009058	0.288380055196606	0.170105897158704	NA
EIF2D	sc-epi	target	0.154547063943272	0.211167551308703	0.0917463286672305	NA
EIF4E2	sc-epi	target	0.249025787597205	0.29654644147388	0.158377716536722	NA
EIF4G1	sc-epi	target	0.249081889855211	0.299560259828819	0.169205787812725	NA
ELFN1	sc-epi	target	0.0667542258270755	0.0207645145657508	0.00764463966140961	NA
ELMO1	sc-epi	target	1.10629589261069	1.59614020398824	0.109552762887623	NA
ELOVL2-AS1	sc-epi	target	0.0396247627625046	0.00943110298569849	0.00109052796177193	NA
ELOVL6	sc-epi	target	0.466870685370221	0.534577039357455	0.134690223267702	NA
ELP3	sc-epi	target	0.675414756414354	0.739375506902045	0.534795210087206	NA
ELP5	sc-epi	target	0.050010721012573	0.0953197719540568	0.0163565459844518	NA
EML4	sc-epi	target	1.50851737732441	2.06328891596992	1.3278465154074	NA
EML6	sc-epi	target	0.818839433751915	1.07592956517121	0.470553821277733	NA
ENDOV	sc-epi	target	0.0558942209821916	0.125236288760686	0.0617799812274836	NA
ENO3	sc-epi	target	0.0343138832579868	0.074408217950034	0.0146589998862119	NA
ENOSF1	sc-epi	target	0.873448895784833	0.867432842598686	0.612268115073515	NA
ENTPD3-AS1	sc-epi	target	0.175442574141191	0.109778090263832	0.0584495348524388	NA
EPB41L4A-AS1	sc-epi	target	0.0315585900758358	0.0795513038508545	0.0161114793119126	NA
EPB41L5	sc-epi	target	1.36528776230764	1.48288547559751	0.500087070454505	NA
EPPK1	sc-epi	target	0.0417636070972231	0.062519017245313	0.000976883154878635	NA
ERGIC2	sc-epi	target	0.476161390980842	0.507536773204284	0.226280282693064	NA
ERI2	sc-epi	target	0.0923341916341893	0.293873444686623	0.0718714781228529	NA
ERP27	sc-epi	target	0.00798029202633864	0.0279742690266283	0.00221705590058894	NA
ERVK13-1	sc-epi	target	0.178358604914787	0.301268378374099	0.149553901011207	NA
ESRRA	sc-epi	target	0.0797477000524182	0.107093320435339	0.0523373582690064	NA
ESRRB	sc-epi	target	0.0652227334281457	0.0596113632910093	0.00579169610100792	NA
ETFRF1	sc-epi	target	0.146294629909153	0.135414859113264	0.121400150892296	NA
ETNPPL	sc-epi	target	0.0359927681958019	0.0277203670049889	0	NA
F12	sc-epi	target	0.374672140881576	0.232029022826529	0.00295541493554964	NA
FABP1	sc-epi	target	0.369981570823082	0.387404425238309	0.000140317107268762	NA
FABP5	sc-epi	target	0.00956085077046037	0.0395039279680882	0.00421958772306814	NA
FAF2	sc-epi	target	0.392635919779961	0.459704572714018	0.356107249154803	NA
FAH	sc-epi	target	0.125583929277714	0.107792210200372	0.0814915421351885	NA
FAM126A	sc-epi	target	0.287615707666524	0.247751334538384	0.102225227408535	NA
FAM193B	sc-epi	target	0.371041367068071	0.50128954659639	0.270176474552809	NA
FAM20C	sc-epi	target	0.17457600070857	0.235634918454739	0.0535858415306271	NA
FAM216A	sc-epi	target	0.0213204672579872	0.113362890442314	0.0347272808383922	NA
FAM3B	sc-epi	target	0.264795081554207	0.405043788347716	0.00313338165377509	NA
FAM47E	sc-epi	target	0.0864914600716821	0.07951992747632	0.00869377361781341	NA
FAM83G	sc-epi	target	0.0204303513859918	0.036537456593843	0.00761592498255467	NA
FASTKD1	sc-epi	target	0.345566079784398	0.365637406255075	0.250939300933096	NA
FASTKD5	sc-epi	target	0.0242827749523108	0.0440162957220721	0.0174532902156569	NA
FBP1	sc-epi	target	0.0855978388619855	0.0750112999836995	0.00398367756592441	NA
FBXO17	sc-epi	target	0.450671253829064	0.716961698909707	0.325864565779414	NA
FBXO31	sc-epi	target	0.917464058701437	1.13419603198856	0.675916016083632	NA
FER	sc-epi	target	1.4536801963853	1.44183879054945	1.01984432391854	NA
FGFR1OP	sc-epi	target	0.601397820682891	0.699267685125524	0.419704072375265	NA
FGFR3	sc-epi	target	0.14101156510984	0.413729680183361	0.00417730107297097	NA
FH	sc-epi	target	0.200756077065635	0.225062768894527	0.0588919133447337	NA
FITM2	sc-epi	target	0.0829950753604004	0.177379174981784	0.0456583962870491	NA
FKBP11	sc-epi	target	0.0601922390753974	0.0978329127612593	0.0370096178565757	NA
FKBP1B	sc-epi	target	0.0296822314128642	0.0358358359194909	0.000757726781160664	NA
FLNB	sc-epi	target	0.917288088052841	1.25290605353203	0.178603414072301	NA
FLOT1	sc-epi	target	0.206987334352124	0.261908869568736	0.111134721916464	NA
FMC1	sc-epi	target	0.0194684489835117	0.0623964264180195	0.00752503514762046	NA
FMO1	sc-epi	target	0.0218824571872738	0.019423390520511	0.00356981799301281	NA
FOXP1	sc-epi	target	2.28178010021529	2.44910588820794	1.54420860957169	NA
FOXRED1	sc-epi	target	0.105508687026255	0.174480074903382	0.100900450818959	NA
FRMD4B	sc-epi	target	0.379220724026262	0.356286732765041	0.0686211631876545	NA
FST	sc-epi	target	0.387540317645799	0.620346498485163	0.00882393744611045	NA
FURIN	sc-epi	target	0.0594756434528151	0.0615438283161314	0.00600745821321872	NA
FYCO1	sc-epi	target	0.143691175399415	0.20150488247303	0.115799608387815	NA
G3BP1	sc-epi	target	0.86730133141784	0.822636383515568	0.628768585902649	NA
GAB1	sc-epi	target	0.622722258329359	0.683731889540768	0.264142005211598	NA
GALK1	sc-epi	target	0.0471411623069876	0.0426301794555801	0.0056278751503411	NA
GALM	sc-epi	target	0.468543810640981	0.411420626208497	0.3235829235225	NA
GATAD2B	sc-epi	target	0.9918754338864	1.16793062533139	0.751439969411414	NA
GATB	sc-epi	target	0.112654484786698	0.207373983973733	0.0985366167444688	NA
GATC	sc-epi	target	0.120751292350298	0.155698753533232	0.0690219033159628	NA
GATM	sc-epi	target	0.262142436740857	0.27056980297903	0.0049468082704562	NA
GCC2-AS1	sc-epi	target	0.325588328219157	0.289603868102832	0.170713645050149	NA
GCDH	sc-epi	target	0.0599272861013308	0.16247531535456	0.102833128198148	NA
GCFC2	sc-epi	target	0.676299002132101	0.770667315438932	0.48835907407961	NA
GCGR	sc-epi	target	0.186327966686894	0.106817526679918	0.00049714560804175	NA
GCH1	sc-epi	target	0.25982844687929	0.243024078168341	0.249654399000759	NA
GDPD4	sc-epi	target	0.071443005693468	0.0196860300291788	0.00188445988740715	NA
GGA1	sc-epi	target	0.216409876935443	0.393459839568233	0.201310386356703	NA
GGA3	sc-epi	target	0.147194322875627	0.217169983701339	0.120330646302572	NA
GIPC2	sc-epi	target	0.463542050413247	0.487330181287576	0.186138298457099	NA
GIT2	sc-epi	target	0.339968580415355	0.404230039202681	0.317274009446254	NA
GKAP1	sc-epi	target	0.41242521481568	0.28373143956204	0.138635787507347	NA
GLB1	sc-epi	target	0.281922827675317	0.321371345031916	0.199443267616081	NA
GLRX5	sc-epi	target	0.100996365905394	0.12054037887224	0.0391176626834004	NA
GLT8D1	sc-epi	target	0.160530884787225	0.248271692887737	0.0865845983115846	NA
GLTPD2	sc-epi	target	0.0389137144833391	0.0517079052639924	0	NA
GLYCTK	sc-epi	target	0.0841984262188086	0.183829499846141	0.0187137319950381	NA
GMDS	sc-epi	target	1.53378017531994	1.87452289536646	0.398854911720018	NA
GMFB	sc-epi	target	0.122617051379833	0.195220504884006	0.0675740149662724	NA
GNPNAT1	sc-epi	target	0.135384257275981	0.205301284094389	0.0727274336384318	NA
GOLGA5	sc-epi	target	0.285192854620897	0.281722731571335	0.207985942993948	NA
GOLT1A	sc-epi	target	0.138592927056904	0.188300799994746	0.000699901847977055	NA
GOSR1	sc-epi	target	0.469130591210346	0.563471758176864	0.435564993571502	NA
GOSR2	sc-epi	target	0.374272684235324	0.512792106634587	0.235899441608218	NA
GOT2	sc-epi	target	0.356228773278178	0.318090891517166	0.0787472332030862	NA
GPANK1	sc-epi	target	0.05774132911074	0.0741932378665739	0.0204868954286503	NA
GPC5	sc-epi	target	0.784847826550095	0.244638956496749	0.107145770343199	NA
GPC6	sc-epi	target	1.31884800771624	1.60257292828083	0.718289730519686	NA
GPC6-AS1	sc-epi	target	0.0195784708506724	0.0276706484932825	0.00104929049815424	NA
GPD1	sc-epi	target	0.0181762697853971	0.0157532945595951	0.00102171721769702	NA
GPR89B	sc-epi	target	0.29371688433992	0.336021075866413	0.149425313698868	NA
GRAMD4	sc-epi	target	0.160690483767777	0.124147330152415	0.0596898936980318	NA
GRB7	sc-epi	target	0.0781458253493844	0.115684372652904	0.000459945381420012	NA
GRHL1	sc-epi	target	0.120601329197346	0.115887464696795	0.0270697610578145	NA
GRHPR	sc-epi	target	0.365719347347643	0.199490294983309	0.0932547734354807	NA
GRK6	sc-epi	target	0.0710275235676326	0.0817525982853508	0.0248713764017094	NA
GSTZ1	sc-epi	target	0.0246373155186115	0.0572613949363188	0.0199447146505162	NA
GTF2H3	sc-epi	target	0.133035217666328	0.208891945811539	0.088557961470706	NA
GYS1	sc-epi	target	0.11156064343282	0.19905561989344	0.197856746856004	NA
HAAO	sc-epi	target	0.125127967463454	0.206619104557537	0.0906575583192032	NA
HADHA	sc-epi	target	0.384115941563643	0.433445415164743	0.389315975807311	NA
HCG18	sc-epi	target	0.471115858838646	0.567234754471068	0.367548369745145	NA
HCN3	sc-epi	target	0.0353218676748248	0.0407556530996212	0.0158684502073859	NA
HEMK1	sc-epi	target	0.0790943993337378	0.105483368286518	0.062359966502979	NA
HHEX	sc-epi	target	0.110400364191772	0.117035828027678	0.00685471948789028	NA
HIST1H3E	sc-epi	target	0.0265732838378558	0.0478859058921724	0.00364423250920414	NA
HKDC1	sc-epi	target	0.343295047817106	0.16416328986823	0.0051327980889306	NA
HLA-C	sc-epi	target	0.24650679638095	0.176350052314205	0.0120456637991228	NA
HMGCR	sc-epi	target	0.670212345294467	0.589697367495721	0.552037839520247	NA
HMGN3	sc-epi	target	0.409514787981206	0.67557187511965	0.358488963787763	NA
HNF4A-AS1	sc-epi	target	0.398409115492037	0.270339801726199	0.00164203588362358	NA
HNRNPA3	sc-epi	target	0.964057127683618	1.2415583929663	0.821747509975976	NA
HNRNPF	sc-epi	target	0.323630227929279	0.311767640485315	0.193802551743363	NA
HOGA1	sc-epi	target	0.132705631184899	0.171624437235962	0.120101786392955	NA
HOOK2	sc-epi	target	0.193929512702228	0.215553307402029	0.145632781972953	NA
HPD	sc-epi	target	0.358960447736591	0.121688301210507	0.00578187605257159	NA
HPS3	sc-epi	target	0.244374099369962	0.242805182095789	0.0941989428897717	NA
HS1BP3	sc-epi	target	0.155628426296598	0.11638486507043	0.0969442061588651	NA
HS2ST1	sc-epi	target	0.913327587095358	1.04512022053911	0.663697087378423	NA
HS3ST3B1	sc-epi	target	0.292417967358032	0.572225882651273	0.225636563206039	NA
HSCB	sc-epi	target	0.163275783625034	0.157131392973564	0.0727259763775529	NA
HSD17B11	sc-epi	target	0.72469002680065	0.785108300937021	0.241334749431644	NA
HSPA9	sc-epi	target	0.517902170798636	0.557803084784361	0.389198637763053	NA
HTR4	sc-epi	target	0.344019647100795	0.525437557894588	0.0056944599299486	NA
HYAL1	sc-epi	target	0.0722119982678477	0.0686848443997966	0.0142977831657706	NA
IDNK	sc-epi	target	0.0970768474553596	0.132695849920061	0.0277243794191987	NA
IFNLR1	sc-epi	target	0.247486353562641	0.190694902216401	0.136287839940717	NA
IFRD2	sc-epi	target	0.0703162396300252	0.0941709570731862	0.0287470868330963	NA
IGF2	sc-epi	target	1.86033166716259	2.18166686367322	1.75570105583554	NA
IGF2BP1	sc-epi	target	0.647038157886527	0.874858454173568	0.353467113155026	NA
IHH	sc-epi	target	0.0114503642243984	0.0300880396655683	0	NA
IKZF5	sc-epi	target	0.300027614530649	0.183265810244468	0.138097670438006	NA
IL17RB	sc-epi	target	0.0803874229098821	0.356161771721295	0.00718200566793908	NA
IL7	sc-epi	target	0.223105262978816	0.216842374853356	0.0435829063551968	NA
INSIG2	sc-epi	target	0.89517961227354	0.801674633637732	0.303909543473972	NA
INTS13	sc-epi	target	0.12240879903175	0.224131707061029	0.0919923816536853	NA
INTS2	sc-epi	target	0.17097254518294	0.295369525352574	0.171982989849994	NA
INTS3	sc-epi	target	0.420620631012252	0.484222038742518	0.242972244215134	NA
IRS1	sc-epi	target	0.997788895364031	0.861117587629807	0.715550180562002	NA
ITFG2	sc-epi	target	0.34006817249696	0.410968410056567	0.176120766751134	NA
ITGAL	sc-epi	target	0.0276005249207132	0.0533508330895331	0.0123829368132249	NA
ITIH2	sc-epi	target	0.621190224124203	0.78808324014332	0.00679200112680974	NA
ITPK1	sc-epi	target	0.122193168522105	0.141592826493899	0.0439925893417171	NA
JAML	sc-epi	target	0.0383892122608884	0.0202916148428253	0.00437831721468021	NA
JUP	sc-epi	target	0.131403232900119	0.15521879826013	0.0251662153053001	NA
KANK4	sc-epi	target	0.158337774957331	0.167304199293324	0.007762136197903	NA
KANSL1	sc-epi	target	1.57863903918785	1.81915258782384	1.44453453856299	NA
KANSL3	sc-epi	target	0.38709234355041	0.551564685013049	0.462781026707487	NA
KCTD6	sc-epi	target	0.0542197165844606	0.0988848543429567	0.0386220024287573	NA
KDM8	sc-epi	target	0.0390069632366064	0.0548676160016892	0.0141910176450291	NA
KIF1C	sc-epi	target	0.113231009698013	0.183734565677575	0.0918912039906285	NA
KIF9-AS1	sc-epi	target	0.245053183582211	0.42504281394798	0.270601758111043	NA
KLHL12	sc-epi	target	0.165824638691061	0.18164414327593	0.0950167094264416	NA
KLHL2	sc-epi	target	0.378509794322978	0.450157974377338	0.143384619673643	NA
KPNA1	sc-epi	target	0.879969581952697	0.749231972047851	0.528404053062289	NA
KRT222	sc-epi	target	0.0142834445663703	0.0360923166667067	0	NA
KSR1	sc-epi	target	0.158866298970055	0.271784551137597	0.070034117189516	NA
KYAT1	sc-epi	target	0.185475674554258	0.242982319625195	0.133908084126077	NA
L3HYPDH	sc-epi	target	0.190355561528886	0.261846014280171	0.0835817943926855	NA
L3MBTL4	sc-epi	target	1.9745131637058	1.70236610947098	0.0514499230443076	NA
LAD1	sc-epi	target	0.0212016318775308	0.0341395173881393	0.00108688535369183	NA
LAMTOR2	sc-epi	target	0.046920987107196	0.0703331614901073	0.0159613664314108	NA
LARP1	sc-epi	target	0.765660080644841	0.764798706774516	0.571844879722621	NA
LARP1B	sc-epi	target	0.810258072747039	0.911476604137445	0.252528649435011	NA
LARP4	sc-epi	target	0.847391599683521	0.760616813979203	0.709482880177806	NA
LBX2	sc-epi	target	0.0133298466037525	0.0268694360987425	0.00302839463145904	NA
LCAT	sc-epi	target	0.0712316142413286	0.144210771812368	0.0515121833196112	NA
LCN12	sc-epi	target	0.0342150248637803	0.0182752855936312	0.000465089748634551	NA
LDHD	sc-epi	target	0.00991554359260982	0.0167206014138434	0	NA
LDLR	sc-epi	target	0.667024104478075	0.490611546688429	0.670237526382722	NA
LEKR1	sc-epi	target	0.262923497304581	0.399230912098596	0.228613891738174	NA
LHX4	sc-epi	target	0.0180963013085162	0.0336343837077208	0.00174395514788586	NA
LIAS	sc-epi	target	0.124389549897417	0.160876040663219	0.106911265481334	NA
LIN52	sc-epi	target	0.470689975283767	0.560251518587841	0.312772178035757	NA
LINC00174	sc-epi	target	0.406809827511861	0.474606979726482	0.506843268781778	NA
LINC00261	sc-epi	target	0.483951366964086	0.412203144315602	0.267428623954878	NA
LINC00339	sc-epi	target	0.0282319638093351	0.0494435221523765	0.0168998318341018	NA
LINC00470	sc-epi	target	0.648869686440267	0.415598100092759	0.00445860382843513	NA
LINC00616	sc-epi	target	0.845968785941149	0.735214027373688	0.0220853277713925	NA
LINC00862	sc-epi	target	0.391875578590514	0.331369150623368	0.0294248077184902	NA
LINC00870	sc-epi	target	0.0184287277791964	0.101953213300889	0.000397667441807408	NA
LINC00906	sc-epi	target	0.171255000424229	0.218585257540698	0.0017426407501091	NA
LINC00939	sc-epi	target	0.0852568245516672	0.0710139563261917	0	NA
LINC01006	sc-epi	target	0.405375043949817	0.363343410268254	0.0734862108931625	NA
LINC01231	sc-epi	target	0.0304075392731132	0.00800221513570773	0.000709109192522475	NA
LINC01268	sc-epi	target	0.151235188791397	0.204637101060464	0.00228860045071075	NA
LINC01341	sc-epi	target	0.127672324255245	0.234320109600319	0.0258913149401081	NA
LINC01370	sc-epi	target	0.0106461865605414	0.0243113097435943	0	NA
LINC01524	sc-epi	target	0.453737923280032	1.1106904999975	0.0487457571250346	NA
LINC01762	sc-epi	target	0.0384178534757494	0.0322498168837401	0.00809381758046981	NA
LINC02027	sc-epi	target	0.322800490354744	0.434603028822836	0.00259313922767596	NA
LINC02127	sc-epi	target	0.0312925851837529	0.0283976413949967	0	NA
LINC02292	sc-epi	target	0.035142769202427	0.0382966615917299	0.000428444663965816	NA
LINC02609	sc-epi	target	0.172757487885016	0.17057645596666	0.216043135045642	NA
LINC02614	sc-epi	target	0.300050304064905	0.31200334041065	0.278885524069756	NA
LINC02615	sc-epi	target	0.599561292712028	0.584825037707447	0.113603682929671	NA
LIPG	sc-epi	target	0.195163361251722	0.146347728034222	0.00670119377178236	NA
LLGL2	sc-epi	target	0.368794151793983	0.472893556818384	0.107331672987945	NA
LMAN2	sc-epi	target	0.109523801156281	0.128162340813912	0.0480461064471118	NA
LNX1	sc-epi	target	0.464067450577785	0.401700714932628	0.0152732131491057	NA
LPIN3	sc-epi	target	0.0823029353980877	0.109606470022537	0.0302623906329902	NA
LPXN	sc-epi	target	0.23357167168063	0.282470251675681	0.119061882931701	NA
LRP5L	sc-epi	target	0.10851081043556	0.216777773514063	0.0380024748753939	NA
LRRC3	sc-epi	target	0.00541300372865171	0.0176001323147503	0.00226584320245193	NA
LRRC75B	sc-epi	target	0.0411114995576405	0.0805552423877862	0.00581640087414766	NA
LTB4R	sc-epi	target	0.0674467373557083	0.08809663259213	0.0367834995263068	NA
LY6G5B	sc-epi	target	0.0363642001407858	0.0646140572505935	0.0389287191047974	NA
LYPLAL1	sc-epi	target	1.37195096580217	1.41012684465239	0.820750228514771	NA
LYRM4	sc-epi	target	0.68251231871377	0.690383832067055	0.502399031520927	NA
LYSMD1	sc-epi	target	0.0498577001555158	0.0549161786387254	0.0196646815113162	NA
LZTFL1	sc-epi	target	0.0671248480075967	0.123199177766875	0.0686010555375218	NA
MAN2A1	sc-epi	target	1.69317877152669	2.14074778788629	1.57040577463666	NA
MAP2K1	sc-epi	target	0.285796741287138	0.316291823519984	0.315720672411293	NA
MAP2K7	sc-epi	target	0.106863494004596	0.160878827387851	0.13092582138817	NA
MAP3K2	sc-epi	target	1.11470318240706	1.1529566595991	0.884799875299186	NA
MAP3K7CL	sc-epi	target	0.202602333520781	0.296589263076158	0.00430778490132112	NA
MAP3K8	sc-epi	target	0.4253807859777	0.58180484651095	0.219194613924343	NA
MAPKAPK2	sc-epi	target	0.353463668593628	0.285029163027482	0.16367979695984	NA
MARS	sc-epi	target	0.118573637684248	0.183452957544012	0.13398370120083	NA
MAST3	sc-epi	target	0.0922758775475709	0.115305325651925	0.0406928169844658	NA
MAVS	sc-epi	target	0.326620563934722	0.477419316257688	0.341434961767316	NA
MBD1	sc-epi	target	0.12632086330288	0.18130756270872	0.0962830612165693	NA
MCF2L	sc-epi	target	0.111590514634064	0.211416868615405	0.0149599844376071	NA
MCRIP2	sc-epi	target	0.0494620189243941	0.0828716065054559	0.0387996890162165	NA
MDN1	sc-epi	target	0.767525787256828	0.782353975606436	0.592887047613431	NA
MED11	sc-epi	target	0.0344586656540688	0.0445174075622071	0.00715209633278581	NA
MED31	sc-epi	target	0.0966364282558611	0.107167597879717	0.0550008393272885	NA
MEF2D	sc-epi	target	0.141276598488588	0.145060272677606	0.0890325895719263	NA
MEP1A	sc-epi	target	0.0185840894761403	0.0777175664994835	0.0208604153781472	NA
METTL14	sc-epi	target	0.302966989078767	0.313912754696095	0.202741402614278	NA
METTL17	sc-epi	target	0.16006512932888	0.202845667552796	0.112887618662473	NA
METTL6	sc-epi	target	0.215750934283198	0.340505754773516	0.209080147063432	NA
METTL8	sc-epi	target	0.462751324582009	0.668748135811754	0.335801117738032	NA
MFSD8	sc-epi	target	0.298787602130096	0.390809307945161	0.24516257965905	NA
MGAT4B	sc-epi	target	0.12877683070904	0.130690388943877	0.0204230800013846	NA
MGMT	sc-epi	target	1.14192656204113	0.750238956955879	0.749361288028645	NA
MIA3	sc-epi	target	0.816375455446997	0.666682674427982	0.457326234516388	NA
MINPP1	sc-epi	target	0.351633439598828	0.358807854376101	0.146344752316214	NA
MIR194-2HG	sc-epi	target	0.0100760955012797	0.0207407371955901	0	NA
MIR22HG	sc-epi	target	0.0488548937798002	0.0271941657544666	0.0292778209808805	NA
MKRN2	sc-epi	target	0.0894958916280025	0.131312293376794	0.0708571832170506	NA
MKS1	sc-epi	target	0.0364875157356956	0.0784872589011554	0.0497077455131191	NA
MLX	sc-epi	target	0.0554383475872258	0.073128167091901	0.0291866445037283	NA
MLYCD	sc-epi	target	0.139033215667166	0.168736465152637	0.0804019447073266	NA
MMACHC	sc-epi	target	0.0305592732772571	0.0464867153010148	0.00893000809028784	NA
MMADHC	sc-epi	target	0.227494451869947	0.248899449395741	0.136833957309218	NA
MNAT1	sc-epi	target	1.15033555645178	1.36641393056023	0.976446565092724	NA
MOGAT1	sc-epi	target	0.0165846850479469	0.0737650484343644	0.00332227127296683	NA
MON1A	sc-epi	target	0.0204754364704808	0.0270999891455236	0.0142803733411594	NA
MORC2	sc-epi	target	0.368938347129227	0.522415813238188	0.266602686462187	NA
MOSMO	sc-epi	target	0.547074082806623	0.511589375444898	0.257977404960178	NA
MPV17L	sc-epi	target	0.133862384994395	0.220992218502303	0.0147725256124413	NA
MPZL2	sc-epi	target	0.0681656331537753	0.0697739438299233	0.00134951367997906	NA
MRAP	sc-epi	target	0.009557266356189	0.0161879917217457	0.00529644789422585	NA
MROH8	sc-epi	target	0.104491030543688	0.119691971490169	0.0705361504387943	NA
MRPL15	sc-epi	target	0.0600895245664777	0.094932883701198	0.0411092515552246	NA
MRPL2	sc-epi	target	0.0688084072223407	0.0667658089779988	0.0302387624263285	NA
MRPL58	sc-epi	target	0.0322570880047399	0.0561699982713513	0.0204797132190425	NA
MRPS23	sc-epi	target	0.0757914992265855	0.112763990654998	0.0705677951402133	NA
MRPS25	sc-epi	target	0.230503762049286	0.369878049295055	0.144003533916502	NA
MRPS27	sc-epi	target	0.534180880964784	0.609798843335419	0.301117475294801	NA
MRPS28	sc-epi	target	0.764199325040302	0.840109122017635	0.507500774184451	NA
MRPS36	sc-epi	target	0.116304917071624	0.142603763535644	0.0792967506489431	NA
MRPS7	sc-epi	target	0.0406887404105546	0.067309046295973	0.0240369122120912	NA
MSH5	sc-epi	target	0.153391800320139	0.33461547801157	0.220100637928572	NA
MSMO1	sc-epi	target	1.0198121972895	0.721844704765151	0.4510954448992	NA
MT1E	sc-epi	target	0.0270848386792072	0.0356489734289611	0.00200034736470668	NA
MT1F	sc-epi	target	0.00690022528753257	0.00977407093492086	0.00167917402990867	NA
MTERF4	sc-epi	target	0.268551236658236	0.30972799978776	0.178126380322232	NA
MTLN	sc-epi	target	0.0299717656419528	0.0488825883380146	0.0198735494159688	NA
MTMR10	sc-epi	target	0.515225742768434	0.364595424768035	0.248263339366221	NA
MTMR4	sc-epi	target	0.226653587866403	0.266861813467362	0.124627750674778	NA
MTRF1	sc-epi	target	0.196403333673914	0.194216068453022	0.117878539289131	NA
MTRR	sc-epi	target	0.193137500241577	0.256913222504072	0.165745001248306	NA
MVD	sc-epi	target	0.119790762060742	0.200290937926641	0.118511036034484	NA
MYH3	sc-epi	target	0.03785494785252	0.038089223869195	0.0111408065995586	NA
MYL5	sc-epi	target	0.0143423010144741	0.0508592721659126	0.0183099353601455	NA
MYL6	sc-epi	target	0.256690622393506	0.301650473728448	0.0677631679761379	NA
MYLK-AS1	sc-epi	target	0.0991839359930123	0.203327239383392	0.0229713165953547	NA
MYO18A	sc-epi	target	0.319620351303092	0.327672037726366	0.0983510102992265	NA
MYO7A	sc-epi	target	0.113621423132039	0.0783646772278699	0.00436342396991826	NA
NAA25	sc-epi	target	0.599151755360818	0.705236672626262	0.490461584801452	NA
NAALADL2	sc-epi	target	1.54390968672084	2.08414541221717	0.305183624434502	NA
NADK	sc-epi	target	0.144170840168348	0.133749735944597	0.118383261701713	NA
NAGLU	sc-epi	target	0.0942957154464824	0.146096288767116	0.0733736062024979	NA
NBPF14	sc-epi	target	0.122422918437711	0.10238528696199	0.101743085807352	NA
NBR1	sc-epi	target	0.472873971509528	0.516188392529851	0.258263425367026	NA
NCBP3	sc-epi	target	0.3038271733078	0.421880349521115	0.214337609234706	NA
NCMAP	sc-epi	target	0.0968631915963323	0.104800799850962	0.124879532430101	NA
NCOA5	sc-epi	target	0.281860753415774	0.418397746594403	0.157993073459798	NA
NCOR1	sc-epi	target	1.30201249610454	1.39799549498958	1.16544063274699	NA
NDRG1	sc-epi	target	0.275729278312411	0.240398688512663	0.0350763030291782	NA
NDRG2	sc-epi	target	0.0811456361194266	0.161013003961007	0.0342895026640482	NA
NDUFA6-DT	sc-epi	target	0.0950546557381839	0.0874551904999065	0.0560668159128472	NA
NDUFV2	sc-epi	target	0.49743611654832	0.388055348888346	0.267668956653419	NA
NECAB3	sc-epi	target	0.0689289099564044	0.120444895111073	0.0525721608916798	NA
NEIL1	sc-epi	target	0.098954012848849	0.0810990914344474	0.0215408933928715	NA
NEK4	sc-epi	target	0.394428555871632	0.452191812161901	0.251579312302689	NA
NEK8	sc-epi	target	0.0481114748246746	0.0753845352398778	0.0331161953254339	NA
NEK9	sc-epi	target	0.324257397039759	0.374482517437468	0.300954086692281	NA
NEURL2	sc-epi	target	0.0235746360471302	0.0460820739892619	0.0194523480163887	NA
NFYC	sc-epi	target	0.597386766633632	0.472902569261482	0.422463440721267	NA
NHEJ1	sc-epi	target	0.168625216022526	0.180541006645382	0.117393887171577	NA
NIPAL1	sc-epi	target	0.120244343633522	0.269892337407481	0.00966119715673929	NA
NIPAL2	sc-epi	target	0.494447555462704	0.270333151695317	0.0708651460600748	NA
NKX2-5	sc-epi	target	0.00851775722480295	0.0259894493616891	0	NA
NMT2	sc-epi	target	0.425962696624103	0.303270516879832	0.290768416826379	NA
NOTCH2NLA	sc-epi	target	0.0809294613500942	0.092587925437116	0.0417951386302062	NA
NPNT	sc-epi	target	0.771500548028715	1.24197611946845	0.28415057952156	NA
NR1H3	sc-epi	target	0.0677787421366158	0.101814967286064	0.0598945990263595	NA
NR1I3	sc-epi	target	0.166571300460545	0.0977861774696513	0.00100944713907009	NA
NRBP2	sc-epi	target	0.163518402682414	0.182377730753581	0.0806327131516162	NA
NRDE2	sc-epi	target	0.270124984598599	0.362855545356628	0.206313036944473	NA
NSMCE1-DT	sc-epi	target	0.0531555486075109	0.080588335874943	0.0124561302303551	NA
NSUN6	sc-epi	target	0.689201607345536	0.52327820861071	0.599682870577695	NA
NT5C3B	sc-epi	target	0.0665260307288004	0.0838122072194491	0.0508314890110967	NA
NTMT1	sc-epi	target	0.0518093300781693	0.0802020834892382	0.0309346870547779	NA
NUBP1	sc-epi	target	0.0694490891325675	0.0853470178437063	0.036698528925142	NA
NUBPL	sc-epi	target	1.03010011456141	1.35687940604182	0.745666450716231	NA
NUDT5	sc-epi	target	0.384151736886144	0.285279365276605	0.154818634008467	NA
NUDT6	sc-epi	target	0.10015360871637	0.102169535325862	0.0185205158995954	NA
NUDT9	sc-epi	target	0.249487534085035	0.218561470726574	0.150487555685824	NA
NUFIP2	sc-epi	target	0.76979034628426	0.774848972686578	0.521435076456509	NA
NUP210	sc-epi	target	0.329494063532919	0.479166093774372	0.0798627638519975	NA
NUP88	sc-epi	target	0.37444130003108	0.396336395625338	0.27462988427441	NA
OAF	sc-epi	target	0.197566645807272	0.240366647774741	0.203439302972412	NA
OARD1	sc-epi	target	0.249516418908654	0.229142130926815	0.0788866779128689	NA
OCEL1	sc-epi	target	0.0273792664661097	0.0360768422284766	0.00963089669759715	NA
ODR4	sc-epi	target	0.670024030403514	0.712586356856758	0.406887003952065	NA
OGFR	sc-epi	target	0.193006715503554	0.152491009963281	0.111947981155179	NA
OGFR-AS1	sc-epi	target	0.0100205188718656	0.0155851674251566	0.00229918639627593	NA
OLR1	sc-epi	target	0.0248815049151595	0.0362736896549501	0.00347624296044683	NA
OSTC	sc-epi	target	0.159657826968047	0.286610363070643	0.120462531991123	NA
OTUD7B	sc-epi	target	0.792207330385931	0.655639204416333	0.446311362302289	NA
OXER1	sc-epi	target	0.0207640191490587	0.0376320254291633	0.0124083379668656	NA
P4HB	sc-epi	target	0.310161843020598	0.470662307092567	0.177400638533798	NA
PACRG	sc-epi	target	0.860645741910694	1.18234388594564	0.125914653048817	NA
PAIP1	sc-epi	target	0.229720120886882	0.369083877126926	0.209262312312286	NA
PALMD	sc-epi	target	0.387752643348961	0.226570432922873	0.020967464468283	NA
PAM16	sc-epi	target	0.0738016196420551	0.13445822360538	0.0595584524596551	NA
PAN2	sc-epi	target	0.209963647271813	0.23338693802473	0.125389022994066	NA
PAQR9	sc-epi	target	0.103046977749079	0.0862942903824988	0.000401532750652834	NA
PAQR9-AS1	sc-epi	target	0.0287626276111473	0.0288804693588572	0.000764645595593265	NA
PATL2	sc-epi	target	0.0550939671480614	0.085916674493219	0.0439341740261527	NA
PBLD	sc-epi	target	0.506168065767316	0.248976779013545	0.0948567497482639	NA
PCBP2	sc-epi	target	0.857327521780961	1.09474995805193	0.867101966123986	NA
PCK1	sc-epi	target	0.529495324881646	0.165078962145706	0.00201188549721822	NA
PCK2	sc-epi	target	0.116363298289436	0.0976564235283657	0.0276603476589624	NA
PCOLCE2	sc-epi	target	0.273810261118769	0.225306939028441	0.0148093136103485	NA
PCP4	sc-epi	target	0.474216134526356	0.249475764349956	0.117778161781162	NA
PCSK1	sc-epi	target	0.037005520276552	0.0365326282642998	0.00106792910641409	NA
PCYT2	sc-epi	target	0.10168167756528	0.149922260370207	0.00936191533936014	NA
PDE4C	sc-epi	target	0.00925956734769745	0.0534249121870296	0.0173286594463864	NA
PDE8A	sc-epi	target	1.13341164697025	1.03164516524388	0.846816509749646	NA
PDLIM5	sc-epi	target	0.979373147632453	0.852013097561082	0.29158953575611	NA
PDPK1	sc-epi	target	0.195797199435265	0.274413652189438	0.157920470936586	NA
PDS5A	sc-epi	target	1.02827794085683	1.26869153760553	0.96511711660074	NA
PEBP1	sc-epi	target	0.922708731799183	0.654567359788078	0.168201896983573	NA
PEMT	sc-epi	target	0.117634396091503	0.167184817789281	0.134305899878549	NA
PEPD	sc-epi	target	0.411168930745172	0.241775364776604	0.3525018101618	NA
PEX13	sc-epi	target	0.261956227964266	0.44047339103967	0.288513755791019	NA
PEX14	sc-epi	target	0.664013659899454	0.590282288225746	0.471365637424778	NA
PGPEP1	sc-epi	target	0.197879737282233	0.168989851652498	0.154729080079051	NA
PHACTR4	sc-epi	target	0.915630833858658	0.976316534401675	0.644481753198197	NA
PHGDH	sc-epi	target	0.0332462660225359	0.0723781007252329	0.00941448624586705	NA
PHYHD1	sc-epi	target	0.0250145046058586	0.0474460803917153	0.0124981620476596	NA
PHYKPL	sc-epi	target	0.460944543021623	0.584123163326358	0.374110916210584	NA
PI4K2B	sc-epi	target	0.488123760322429	0.387631780549336	0.138203681288817	NA
PI4KB	sc-epi	target	0.259017329502943	0.323499122070105	0.206141960962477	NA
PIGL	sc-epi	target	0.586595782612676	0.70633388705118	0.469105740711606	NA
PIGZ	sc-epi	target	0.0827281614454961	0.237493172525176	0.028455750558455	NA
PIK3AP1	sc-epi	target	0.20681655840807	0.123720586854429	0.0132655726911266	NA
PINX1	sc-epi	target	0.219856732764413	0.26114281369986	0.123003420121683	NA
PITPNC1	sc-epi	target	0.7958648993137	0.926523423747961	0.532086980383452	NA
PKHD1	sc-epi	target	0.575513665858397	0.61763934484167	0.0365137976246676	NA
PLCXD3	sc-epi	target	0.0274306392974054	0.214862724185284	0.00241720346328171	NA
PLEKHA6	sc-epi	target	0.279024958197172	0.469284784301547	0.00626970765312494	NA
PLEKHG3	sc-epi	target	0.0456593895222225	0.0998350844359814	0.00797731812790778	NA
PLIN5	sc-epi	target	0.678201943559074	0.299040435091731	0.00346729265354576	NA
PLS1	sc-epi	target	0.201167751214778	0.314369904029961	0.00940839809756741	NA
PM20D2	sc-epi	target	0.195892580208015	0.274535758692719	0.079302215589424	NA
PMM1	sc-epi	target	0.0515892879754483	0.0746687582461379	0.0233413517682242	NA
PNN	sc-epi	target	0.410865653921276	0.613230054358057	0.377284451783637	NA
POLD4	sc-epi	target	0.0335464883799462	0.0327794121562079	0.00627546036946142	NA
POLDIP2	sc-epi	target	0.0802642119972087	0.118282658526981	0.059193543482703	NA
POLR2E	sc-epi	target	0.0718189384825002	0.0934574132700982	0.0302612217995908	NA
POLR3B	sc-epi	target	0.286632372394847	0.305902705053749	0.213713027959411	NA
POLRMT	sc-epi	target	0.0469733721745278	0.104363320037311	0.0607161677199924	NA
PPIP5K2	sc-epi	target	0.510692154095037	0.932423373331208	0.584474909372404	NA
PPM1A	sc-epi	target	0.557886310519199	0.477665640912985	0.214910475527562	NA
PPP1R12C	sc-epi	target	0.0857271404927877	0.172737493406352	0.142123974603525	NA
PPP1R3C	sc-epi	target	0.0873001995674206	0.117175773146166	0.000715682662036208	NA
PPP1R3G	sc-epi	target	0.0492191820287749	0.0242634680558464	0.00654010152520932	NA
PPP6R2	sc-epi	target	1.07089086364429	1.14496296320584	0.81599777011663	NA
PRELID2	sc-epi	target	0.489647207495869	1.17004732164427	0.165505310497761	NA
PREP	sc-epi	target	0.475617718013882	0.509214943240465	0.28888065316792	NA
PRICKLE2	sc-epi	target	0.828581391619279	1.0967920151071	0.295739493316962	NA
PRIM1	sc-epi	target	0.0935499627298502	0.151219941419614	0.0313435094755312	NA
PRKAB1	sc-epi	target	0.125762463677888	0.112319291418186	0.0313902175215789	NA
PRKAR1A	sc-epi	target	0.715701328403794	0.688184434393372	0.476601582453554	NA
PRODH2	sc-epi	target	0.088501136906821	0.318478947106294	0.000568519182212177	NA
PROS1	sc-epi	target	0.931715410497236	0.597506245799802	0.0839245192729003	NA
PROX1-AS1	sc-epi	target	0.894770844947955	1.03545311771252	0.334648608263104	NA
PRPF8	sc-epi	target	0.217055048720593	0.358273168045217	0.207517711600661	NA
PRPSAP1	sc-epi	target	0.399348653775708	0.520749663748644	0.184125336330474	NA
PRPSAP2	sc-epi	target	0.347100170760034	0.380976716372728	0.192000586085597	NA
PRR22	sc-epi	target	0.0069826035558339	0.0237928732694242	0.00304580407153738	NA
PRXL2A	sc-epi	target	0.317825724186483	0.266735011757641	0.202955401890386	NA
PSAP	sc-epi	target	0.353274861630783	0.398319998376874	0.233957851882268	NA
PSD4	sc-epi	target	0.22744671739981	0.147039362575452	0.149997148723237	NA
PSMA1	sc-epi	target	0.867748087731617	0.858934577289397	0.291310059074385	NA
PSMC6	sc-epi	target	0.393069841705989	0.41583331776353	0.349909620423212	NA
PSMD3	sc-epi	target	0.116835086449527	0.119493780482884	0.0642302968898843	NA
PSMD4	sc-epi	target	0.356037116670768	0.465237930567498	0.116550984348075	NA
PSMF1	sc-epi	target	0.77441012823354	0.964616182403069	0.499314669237834	NA
PSPH	sc-epi	target	0.103611843149521	0.256870427792014	0.164886474600391	NA
PTER	sc-epi	target	0.0757573519425989	0.0969540613510132	0.0312125984757105	NA
PTPN2	sc-epi	target	0.550832727706471	0.55140957717121	0.363579039986317	NA
PTPRH	sc-epi	target	0.110916046952577	0.0824343278691689	0.0611180838197655	NA
PUM3	sc-epi	target	0.809613327644405	0.825488297145118	0.578176230981319	NA
PUS1	sc-epi	target	0.0764498463738417	0.124772762557864	0.0704653739356056	NA
PUS7L	sc-epi	target	0.213717485042704	0.407619578379874	0.179390425145123	NA
PXMP2	sc-epi	target	0.0816768843656483	0.0966391216367315	0.0132266021502328	NA
PXN-AS1	sc-epi	target	0.0624544276485092	0.094617286523928	0.0300666848192657	NA
PYGL	sc-epi	target	0.255320266757466	0.507370694281201	0.0583929709867114	NA
PYM1	sc-epi	target	0.102769376112792	0.126455559215489	0.0569290398907869	NA
QPCTL	sc-epi	target	0.0441444398080125	0.101761427930406	0.0566663015569164	NA
QRICH2	sc-epi	target	0.053572266126339	0.117355082266768	0.0463864186367005	NA
QTRT1	sc-epi	target	0.0414594913996708	0.110023214936928	0.117431470347123	NA
R3HDML	sc-epi	target	0.00831942504004778	0.0420144767388085	0.00774864184810165	NA
RAB26	sc-epi	target	0.00951004123450025	0.0316752905869038	0.0022501239317077	NA
RAB29	sc-epi	target	0.134942132331038	0.0911617114576954	0.0472678808945544	NA
RAB32	sc-epi	target	0.0849049202244614	0.0734293200521377	0.0295939101788841	NA
RAB33B	sc-epi	target	0.0746621518362379	0.0850546745701668	0.0456329678149126	NA
RAB37	sc-epi	target	0.0404472817673893	0.0266220093853153	0.00233244167710725	NA
RAB40C	sc-epi	target	0.218154183440513	0.303753642885823	0.276325415622056	NA
RABEPK	sc-epi	target	0.266695913367142	0.232413383169221	0.136534920715945	NA
RABGAP1L	sc-epi	target	2.22067204339402	2.6321756815182	1.73811346509938	NA
RABL3	sc-epi	target	0.146451477367971	0.125308934136197	0.054760524301491	NA
RAD50	sc-epi	target	0.641885504796444	0.754748126772518	0.622585854371642	NA
RAF1	sc-epi	target	0.824493885368882	0.833438432436783	0.468317623060059	NA
RAI14	sc-epi	target	0.409763328432909	0.456192005643443	0.22657911004841	NA
RANBP17	sc-epi	target	0.62740514445716	0.986371120008129	0.302336506084795	NA
RAPGEF6	sc-epi	target	0.889727875953081	0.939823104441554	0.733522510291724	NA
RAPGEFL1	sc-epi	target	0.0754223909440142	0.064326828115862	0.0214955556609319	NA
RAPH1	sc-epi	target	1.32773789056542	0.826572714133505	0.830686349234139	NA
RASA1	sc-epi	target	0.982047418843695	1.09242447729678	0.746475191809409	NA
RASGRF2	sc-epi	target	0.407052266280669	0.723856775410955	0.0437182614173299	NA
RB1	sc-epi	target	0.630443084417724	0.738590132658499	0.436259418882009	NA
RBCK1	sc-epi	target	0.40770322181988	0.401401816672326	0.189472798629035	NA
RBFOX2	sc-epi	target	1.4441809277769	1.25553695005438	1.17569518570374	NA
RBM23	sc-epi	target	0.145882251547289	0.250566017999173	0.176615184688062	NA
RBP2	sc-epi	target	0.024125034457835	0.0486304138487849	0.00522910552569065	NA
RBP5	sc-epi	target	0.0865763780313411	0.101469782557029	0.00342506945613763	NA
RC3H1	sc-epi	target	1.06385404035578	1.05400259234938	0.788288763408893	NA
RCN3	sc-epi	target	0.0486744860379323	0.0963789317103914	0.0420351576542437	NA
RCOR3	sc-epi	target	1.08492118261751	1.10516076828046	0.546820530250658	NA
RDH11	sc-epi	target	0.443189694889478	0.442878279783914	0.249142963293295	NA
RECQL5	sc-epi	target	0.08854763290443	0.159871146159719	0.0963278845334581	NA
RETSAT	sc-epi	target	0.0908850431644675	0.100760272533254	0.061576765700979	NA
RGS12	sc-epi	target	0.557722565111871	0.733819661139534	0.445627516745328	NA
RGS5	sc-epi	target	0.403988723466852	0.617624621272437	0.115529021443311	NA
RHOB	sc-epi	target	0.366983736605759	0.184053548074714	0.0346434950178712	NA
RILP	sc-epi	target	0.0186391576052632	0.00465170486513421	0.00115496305839001	NA
RILPL2	sc-epi	target	0.0630248060020516	0.0828231230380401	0.0461894025037717	NA
RIN3	sc-epi	target	0.24834917769345	0.266825371048589	0.16272813899337	NA
RIOX2	sc-epi	target	0.082000953594889	0.141880079453192	0.0559695416208013	NA
RMND1	sc-epi	target	0.503469056559533	0.57225518434887	0.25216505294542	NA
RMND5A	sc-epi	target	0.294353945338996	0.358399719326817	0.161968857256178	NA
RMST	sc-epi	target	0.374103144668246	0.546624246841477	0.124280169966865	NA
RNF114	sc-epi	target	0.290986693926472	0.284804869104708	0.175594324864197	NA
RNF123	sc-epi	target	0.0615569171843394	0.105016365772296	0.0587492832385908	NA
RNF207	sc-epi	target	0.0401014176313199	0.0887470750258257	0.0328670024409971	NA
RNF213	sc-epi	target	0.922858275673365	0.686503100214106	0.566954862762964	NA
RNF8	sc-epi	target	0.16151600423507	0.176229420568077	0.103615390393201	NA
RNPEP	sc-epi	target	0.177076152998462	0.203964911888739	0.0879256250194778	NA
ROGDI	sc-epi	target	0.017498764161926	0.0334615816669929	0.0230322563259664	NA
RPAIN	sc-epi	target	0.207801180822712	0.332949980654169	0.186848914612653	NA
RPS3A	sc-epi	target	0.297899557253255	0.677073400956455	0.139344196988908	NA
RRNAD1	sc-epi	target	0.125617155133272	0.179519527894933	0.0395758192119877	NA
RRS1-AS1	sc-epi	target	0.069179083543544	0.0576227802313571	0.0239773517805785	NA
RTCA-AS1	sc-epi	target	0.105955355001199	0.148921986987894	0.0761136817119828	NA
RTKN	sc-epi	target	0.160248531345625	0.314659447860667	0.0773846504001566	NA
RTN4RL2	sc-epi	target	0.0106771906924589	0.0160299296325307	0.00111073611890669	NA
RWDD3	sc-epi	target	0.237073786480108	0.190337045785756	0.0842579155954301	NA
RXRG	sc-epi	target	0.00314440962426851	0.0121261971109357	0.000601353898011697	NA
S1PR1	sc-epi	target	0.0192337729748188	0.0225653696522673	0.00198839072506754	NA
SAPCD1	sc-epi	target	0.0261721651552404	0.0480837797907791	0.0254759519616986	NA
SCAP	sc-epi	target	0.336634580398113	0.441199574063049	0.339085779632978	NA
SCFD2	sc-epi	target	1.0022392388565	1.16129357903368	0.896198829554458	NA
SCNN1D	sc-epi	target	0.0340308965792972	0.0582132738549934	0.0177889160303109	NA
SCO1	sc-epi	target	0.183438741577962	0.250624849051748	0.0916905221562989	NA
SCRN2	sc-epi	target	0.0478115453943365	0.109578059321152	0.0238570736033399	NA
SCX	sc-epi	target	0.0155787521826321	0.0343093818766506	0.00120129301469552	NA
SDAD1	sc-epi	target	0.26300181414133	0.371896014411617	0.275517742403883	NA
SDC1	sc-epi	target	0.119438696592948	0.152596941616	0.123467256350498	NA
SDCCAG8	sc-epi	target	1.24129916545117	1.33990896510913	0.998065318763553	NA
SDK1	sc-epi	target	1.62430142182822	2.22751436251364	0.683697823952909	NA
SEC11C	sc-epi	target	0.12731661979963	0.186833944550089	0.0166651737030826	NA
SEC14L2	sc-epi	target	0.153971279187849	0.113323190062153	0.0159648360786395	NA
SEC31A	sc-epi	target	1.23734102222534	1.36181551231977	1.01450893416166	NA
SEC61A1	sc-epi	target	0.220733069918776	0.289194517501237	0.212699429610242	NA
SELENOO	sc-epi	target	0.395287708710238	0.428402001848744	0.197311008690565	NA
SEM1	sc-epi	target	0.520156554551445	0.59647527119537	0.310645057034687	NA
SEMA4G	sc-epi	target	0.190096833578356	0.292473828054814	0.112660051311735	NA
SEMA6C	sc-epi	target	0.0808727000969566	0.106326898015981	0.0298162766577782	NA
SENP5	sc-epi	target	0.509443682856592	0.766523081757698	0.618175596571434	NA
SGF29	sc-epi	target	0.0767091075078422	0.12759970627303	0.0572639548831865	NA
SGK3	sc-epi	target	0.799041462046725	0.800878614094087	0.645114829218785	NA
SGMS1-AS1	sc-epi	target	0.042527394464094	0.0449752751226236	0.016785130992607	NA
SGMS2	sc-epi	target	0.163697158916228	0.148137016237542	0.0501635519671411	NA
SGO1-AS1	sc-epi	target	0.601110661354044	1.04100019878889	0.542976644375457	NA
SH3D19	sc-epi	target	1.58350298109449	1.7024611251216	0.638894305803626	NA
SHC1	sc-epi	target	0.187234223504318	0.172556218165976	0.0875152356960751	NA
SHC2	sc-epi	target	0.315193994588637	0.483216161835101	0.109758862714897	NA
SHPK	sc-epi	target	0.268291174193633	0.289493002549681	0.132489665808477	NA
SHPRH	sc-epi	target	1.02175442918554	1.06024157927416	0.704897160030336	NA
SIAH1	sc-epi	target	0.295400026286224	0.346506433548747	0.177078440963471	NA
SIRT3	sc-epi	target	0.0731680176370985	0.117594270443575	0.0617510629137801	NA
SIRT7	sc-epi	target	0.0819219373165781	0.0864842061805521	0.0273323258673951	NA
SKIV2L	sc-epi	target	0.0924758898702741	0.109381493990681	0.0854166600523539	NA
SKP2	sc-epi	target	0.267082923642746	0.306668292761791	0.177584146005564	NA
SLC12A4	sc-epi	target	0.0695921288888216	0.128502421129882	0.108167774979605	NA
SLC13A3	sc-epi	target	0.733856097980403	0.970489695314172	0.0618872825313341	NA
SLC16A13	sc-epi	target	0.0865305809721955	0.0951331509677284	0.0157472729247993	NA
SLC17A9	sc-epi	target	0.178526124632362	0.357134005060341	0.0688489558617313	NA
SLC18B1	sc-epi	target	0.206673072287628	0.196722649304534	0.0725675272662518	NA
SLC19A2	sc-epi	target	0.685714920109571	0.499897805054297	0.192933864186263	NA
SLC23A1	sc-epi	target	0.0779870528127359	0.0675809962122861	0.00369781570844055	NA
SLC25A10	sc-epi	target	0.0510113005879729	0.0817454037154233	0.0122627406149384	NA
SLC25A16	sc-epi	target	0.763567490561154	0.465180370599176	0.356056659082052	NA
SLC25A30-AS1	sc-epi	target	0.0214547732148146	0.0170771829572965	0.00198978869150491	NA
SLC25A4	sc-epi	target	0.0447297083501888	0.0572345855548012	0.018541448275543	NA
SLC25A42	sc-epi	target	0.317152473583784	0.23063026405329	0.0946546824122202	NA
SLC25A44	sc-epi	target	0.127917343922371	0.122583010412324	0.0443555754620774	NA
SLC26A1	sc-epi	target	0.0121987679543083	0.0214766468177019	0.0017140448862772	NA
SLC27A5	sc-epi	target	0.174439894140751	0.245941047483107	0.0950586514270396	NA
SLC29A4	sc-epi	target	0.143455980416311	0.184132369003747	0.00904621523182985	NA
SLC2A4RG	sc-epi	target	0.186564378251689	0.317154309358785	0.0911055246646776	NA
SLC38A10	sc-epi	target	0.227699970353673	0.250161837794731	0.263561471152448	NA
SLC38A3	sc-epi	target	0.0671581938373532	0.158385530508011	0.00103135776984868	NA
SLC39A5	sc-epi	target	0.158509807091575	0.262462189499093	0.00117864977569945	NA
SLC5A11	sc-epi	target	0.0586228533550985	0.0660361033589654	0.0127620243930491	NA
SLC5A9	sc-epi	target	0.0569576905940275	0.12616696694562	0.00362960234886125	NA
SLC6A2	sc-epi	target	0.033729222234318	0.0599546101288228	0.00269526320531407	NA
SLC6A7	sc-epi	target	0.00875359920926112	0.0161930618997687	0.000389131752933633	NA
SLC7A9	sc-epi	target	0.0645005089574049	0.0916095871897775	0.00652810137311364	NA
SLC9A3R1	sc-epi	target	0.125187156501378	0.130996882419402	0.00566503700260486	NA
SLC9A3R2	sc-epi	target	0.052870372314271	0.058998318533046	0.0029161095799923	NA
SLC9B2	sc-epi	target	0.45177780924948	0.365621128741672	0.107399210817855	NA
SLCO4C1	sc-epi	target	0.0225727960060839	0.069634453761352	0.00150874896616077	NA
SMAD1	sc-epi	target	0.398142957597406	0.434376449672215	0.148245136987367	NA
SMARCE1	sc-epi	target	0.378890459382317	0.527239778620043	0.294296328593927	NA
SMC6	sc-epi	target	0.618960913820538	0.706191347309005	0.365109427173346	NA
SMCR8	sc-epi	target	0.0533723742807042	0.0776611134334013	0.028575734863951	NA
SMG7	sc-epi	target	0.904736699886412	0.89847704401092	0.667983032564246	NA
SMIM13	sc-epi	target	0.168222421214	0.163336820360361	0.0748269300061231	NA
SMO	sc-epi	target	0.198352125373018	0.266306472840544	0.214186368402058	NA
SNAI3-AS1	sc-epi	target	0.0424905833103363	0.124149313842396	0.0665838300584213	NA
SNAPIN	sc-epi	target	0.0400165024223895	0.0467886300477963	0.00912803601461568	NA
SNHG11	sc-epi	target	0.0337866553773291	0.0586346618931525	0.0173645495598451	NA
SNHG25	sc-epi	target	0.295422314288359	0.393673882594168	0.135834399855128	NA
SNTA1	sc-epi	target	0.0631631812119598	0.105815909473454	0.0385572595569126	NA
SNX2	sc-epi	target	0.565325458495284	0.478821504021785	0.334754761904809	NA
SNX24	sc-epi	target	0.423571751123945	0.380225100074888	0.192534509119385	NA
SNX7	sc-epi	target	0.245814164474813	0.265518177722734	0.081730903527848	NA
SOAT2	sc-epi	target	0.0584961097395513	0.163780162473137	0.000491872925045718	NA
SOX5	sc-epi	target	2.12811705687204	1.71761769288045	1.0425270590875	NA
SP2-AS1	sc-epi	target	0.0504025475931758	0.0821854144829005	0.0231527785479896	NA
SPRY1	sc-epi	target	0.113564765493879	0.260394509435608	0.0368232883420512	NA
SPRYD4	sc-epi	target	0.0418408221787187	0.0754008862090221	0.0291364457008041	NA
SPSB3	sc-epi	target	0.0712470297913538	0.11138438750994	0.0449783274064962	NA
SRPK1	sc-epi	target	0.651255798679137	0.87669555170776	0.47099741986301	NA
SRSF2	sc-epi	target	0.460196019712626	0.697621510541781	0.234053579607732	NA
SRSF5	sc-epi	target	0.654665595137145	0.708653630553117	0.497235449752187	NA
SS18L1	sc-epi	target	0.438415306565068	0.527522204695182	0.388751012518703	NA
SSPO	sc-epi	target	0.0136965179522829	0.0299985795493392	0.0119936972122167	NA
SSR3	sc-epi	target	0.120905035033694	0.239402669901771	0.114050903180528	NA
SSUH2	sc-epi	target	0.0260319269491272	0.0818473630738455	0.00599549158180925	NA
ST8SIA3	sc-epi	target	0.0300377113167152	0.0916779857651865	0	NA
STARD4	sc-epi	target	0.387262212235199	0.310940453801353	0.207082443619768	NA
STAT5B	sc-epi	target	0.677917754161595	0.772468004762197	0.530248964988201	NA
STAU2	sc-epi	target	1.38703537735277	1.4162500727663	1.06444410467427	NA
STEAP1	sc-epi	target	0.115577639305488	0.102603999420109	0.0378046240423209	NA
STEAP2	sc-epi	target	0.519215656622249	0.372074226012859	0.277643306204045	NA
STK19	sc-epi	target	0.0948791320541965	0.120380690843606	0.0967169978641201	NA
STRADB	sc-epi	target	0.229928993282194	0.285252211543924	0.173109910799564	NA
STRN3	sc-epi	target	1.47516557286562	1.29581754719395	1.13228636395097	NA
STX4	sc-epi	target	0.0632322977696022	0.0975524272535393	0.0404625277964486	NA
STXBP4	sc-epi	target	0.670151151260609	0.893561568018961	0.453211486950062	NA
SUCLG1	sc-epi	target	0.210255672696776	0.357632028467306	0.2988764150053	NA
SUCLG2-AS1	sc-epi	target	0.435421534567115	0.682363032436811	0.476577548602413	NA
SULF2	sc-epi	target	0.145461880864263	0.315216557992352	0.147890950204012	NA
SULT1A2	sc-epi	target	0.0247658476485437	0.0344686351055614	0.00579692558499809	NA
SULT1C2	sc-epi	target	0.293702341463002	0.395966139619295	0.0291517388482826	NA
SULT1E1	sc-epi	target	0.27157356583161	0.712688956979949	0.00178634408965279	NA
SUSD3	sc-epi	target	0.00588282541217394	0.0322874637659369	0.004321503489738	NA
SYNE3	sc-epi	target	0.0725693476608032	0.0666355278367483	0.0152458884261003	NA
SYNE4	sc-epi	target	0.0377018868581022	0.10196935166501	0.00296436481637389	NA
SYNJ2	sc-epi	target	0.251479476107072	0.392077985649373	0.0213803738711775	NA
SYT17	sc-epi	target	0.0234934710158366	0.081783598940091	0.00818154975229013	NA
SYT7	sc-epi	target	0.0699473875600292	0.0734891288078067	0.00147340659246603	NA
SYVN1	sc-epi	target	0.0853104179213941	0.068165549955565	0.0264940289148265	NA
TAB1	sc-epi	target	0.0979186288947925	0.152690826966272	0.092458257269555	NA
TACO1	sc-epi	target	0.0257799949343236	0.0345348861763849	0.0124328025842808	NA
TADA1	sc-epi	target	0.296436674677623	0.218055647263744	0.064868271342506	NA
TAF15	sc-epi	target	1.26651810197038	1.35047802964416	0.860078671635692	NA
TAF7	sc-epi	target	0.197631412102318	0.28794083158419	0.0983058610247961	NA
TAF9	sc-epi	target	0.074433352334019	0.136562077945558	0.034659150468929	NA
TAMM41	sc-epi	target	0.239504032292864	0.462695926020751	0.315828986976098	NA
TAOK2	sc-epi	target	0.0762823577129796	0.13644882848242	0.0846950733788226	NA
TAPBP	sc-epi	target	0.188273110815521	0.224957970353591	0.136686649391599	NA
TAPT1-AS1	sc-epi	target	1.21663674512962	1.12397070319074	0.396680386044734	NA
TAT	sc-epi	target	0.0401120390210085	0.0110113503512379	0	NA
TBC1D17	sc-epi	target	0.121806529696852	0.120693443387202	0.106451352545235	NA
TBC1D2	sc-epi	target	0.136094012176717	0.0785399814977652	0.043132626099118	NA
TBCE	sc-epi	target	0.178083659119187	0.141419674636468	0.0493272774745819	NA
TBCK	sc-epi	target	1.77541829759902	2.02614505245189	1.12472133834447	NA
TCAIM	sc-epi	target	0.347373812004094	0.545037255776033	0.23901999170109	NA
TCTE3	sc-epi	target	0.0408549234970516	0.0631298252046581	0.0211235243993596	NA
TDRD15	sc-epi	target	0.0309739918906355	0.0603202353235872	0.00441413400957353	NA
TEFM	sc-epi	target	0.141285636837497	0.209669427523713	0.0844699370328349	NA
TEN1	sc-epi	target	0.0437269251351209	0.0569176963347031	0.0380059573550928	NA
TEPSIN	sc-epi	target	0.0461570963744478	0.0727268352388758	0.0286612857722781	NA
TFB2M	sc-epi	target	0.214342696271151	0.206674235544028	0.13507642107587	NA
TFPI	sc-epi	target	1.69452417970188	1.45485348035666	0.532955162122905	NA
THEM4	sc-epi	target	0.339538307760331	0.378763129897456	0.108169349588489	NA
THNSL2	sc-epi	target	0.0535869192276308	0.0880630148388032	0.0442284463666322	NA
THPO	sc-epi	target	0.0362977914359771	0.0513298983456027	0	NA
TIAM1	sc-epi	target	0.257000842550243	0.329515616183243	0.0924787371170108	NA
TIGD1	sc-epi	target	0.0353340925259097	0.112957195591283	0.029159446418584	NA
TIGD4	sc-epi	target	0.00602791649131959	0.0395339433456302	0.00326299011833751	NA
TIMM10B	sc-epi	target	0.0584701495276998	0.0675362698061415	0.0270802693289139	NA
TIMM13	sc-epi	target	0.0244208719367521	0.072312252830147	0.0250517832194945	NA
TIMM44	sc-epi	target	0.118757385829771	0.177031312678798	0.148489880876194	NA
TIPARP	sc-epi	target	0.253754526381658	0.19159643254847	0.0727943695897075	NA
TIRAP	sc-epi	target	0.0933484252859903	0.0910018758367749	0.0511841442288649	NA
TKFC	sc-epi	target	0.0700172407162068	0.100098436740599	0.0244227976435178	NA
TM6SF2	sc-epi	target	0.0387757353393699	0.0313754009649637	0.00192458526613685	NA
TM7SF2	sc-epi	target	0.103554595386817	0.129971618501105	0.0413930300632594	NA
TMBIM6	sc-epi	target	0.607259530417845	0.497177111403461	0.169089729078165	NA
TMC3-AS1	sc-epi	target	0.506739685932231	0.335580493017171	0.0395005603196065	NA
TMC7	sc-epi	target	0.0196365835623797	0.0601960222254393	0.0107409112510413	NA
TMEM14A	sc-epi	target	0.0541742117970899	0.070546684723698	0.0333135776709547	NA
TMEM150A	sc-epi	target	0.0785278466464062	0.0799023793598458	0.0304150859037486	NA
TMEM150C	sc-epi	target	0.322695276433212	0.367921881554932	0.106824537815347	NA
TMEM161A	sc-epi	target	0.0714089164811046	0.123677185233779	0.0720660339731397	NA
TMEM161B-AS1	sc-epi	target	0.446342280038014	0.728210484330583	0.397297909989573	NA
TMEM175	sc-epi	target	0.0550793103126353	0.0783188320751441	0.0538178887049802	NA
TMEM184A	sc-epi	target	0.108804596165456	0.115540765211862	0.00429163519448187	NA
TMEM192	sc-epi	target	0.238162189118809	0.288971421061145	0.15378557481866	NA
TMEM254-AS1	sc-epi	target	0.0913012787136461	0.0678086868421255	0.0220925575425307	NA
TMEM260	sc-epi	target	0.334849708745025	0.501264517886407	0.321290431386008	NA
TMEM266	sc-epi	target	0.0286396290534709	0.070641806636206	0.00939109428673217	NA
TMEM30A	sc-epi	target	0.359615960339896	0.336871137044151	0.196795618050934	NA
TMEM42	sc-epi	target	0.0244785598060354	0.048223662594867	0.00856907135575618	NA
TMEM44-AS1	sc-epi	target	0.0618456256243268	0.106682698823353	0.0196080669684032	NA
TMEM52B	sc-epi	target	0.00474186538038487	0.0554961466776639	0.00174989199928535	NA
TMEM72-AS1	sc-epi	target	0.0953907490129497	0.129786975583818	0.0303557228336916	NA
TMEM82	sc-epi	target	0.00684740985341161	0.0200202820963611	0.000947715317007541	NA
TMEM99	sc-epi	target	0.0368090828929432	0.0617078140038796	0.022728900958923	NA
TMPRSS9	sc-epi	target	0.0445051411980766	0.0860691231913976	0.0292453440001324	NA
TMUB2	sc-epi	target	0.0695280825443777	0.0864626051216963	0.0412116519775194	NA
TNFRSF14	sc-epi	target	0.129674195664298	0.113520647776917	0.0626007725481403	NA
TNFRSF14-AS1	sc-epi	target	0.026185664011279	0.0240694920124355	0.00236103273677252	NA
TNRC6A	sc-epi	target	1.58773470797359	1.65907392537263	1.40127988808994	NA
TOB1-AS1	sc-epi	target	0.0299443698335186	0.0354708732050384	0.00765289677510178	NA
TOMM40L	sc-epi	target	0.0412082005900758	0.0584969266751078	0.0070285416392476	NA
TOMM70	sc-epi	target	0.408552607864933	0.515944719117161	0.291158286945082	NA
TOR3A	sc-epi	target	0.0853753318451931	0.136025046549948	0.0161263877063152	NA
TOX4	sc-epi	target	0.211237877187669	0.241859270447263	0.187149531797084	NA
TRAF3	sc-epi	target	0.400602747799655	0.578100177401391	0.246873857177331	NA
TRAF4	sc-epi	target	0.0437494859555024	0.0741663019893788	0.0351806500414502	NA
TRAP1	sc-epi	target	0.296795126390568	0.600537848612832	0.270044197072866	NA
TRAPPC6B	sc-epi	target	0.196305000873915	0.238764254450335	0.183824245715644	NA
TRIB3	sc-epi	target	0.0430530933496224	0.047299782319804	0.0109409860674476	NA
TRIM16	sc-epi	target	0.163006665040925	0.286824602938564	0.13335041833034	NA
TRIM25	sc-epi	target	0.146843565338867	0.197114262345086	0.0729706832532782	NA
TRIM29	sc-epi	target	0.0852098644876734	0.133052355778048	0.00280826812963869	NA
TRIM41	sc-epi	target	0.0757933069599166	0.113178890000235	0.0425426621090066	NA
TRIM50	sc-epi	target	0.0491796067340928	0.0528816436152695	0.00197359999667679	NA
TRIM55	sc-epi	target	0.026826578850491	0.050015138565918	0.0055615555035209	NA
TRNP1	sc-epi	target	0.00671820904776164	0.0484020626694225	0.00413504381578186	NA
TRPV1	sc-epi	target	0.278609120582503	0.352603182547137	0.133348955487198	NA
TSACC	sc-epi	target	0.0325598951247967	0.0451142452797958	0.00455150719270769	NA
TSEN15	sc-epi	target	0.30545940409027	0.375628057882066	0.216333693673688	NA
TSPAN33	sc-epi	target	0.0270360152350991	0.0291683094158121	0.00300421952561156	NA
TSR1	sc-epi	target	0.0693506123556559	0.160224821794253	0.0604141543122404	NA
TTC28-AS1	sc-epi	target	0.424875058078125	0.350378652077249	0.289585710212937	NA
TTC31	sc-epi	target	0.124116658561869	0.19294443740793	0.104105868019587	NA
TTC4	sc-epi	target	0.0710308679650644	0.118947933740063	0.0716164029525983	NA
TUBG2	sc-epi	target	0.0837577329074817	0.160773468362395	0.0884724554418267	NA
TUSC8	sc-epi	target	0.0231697400795388	0.0299754100181991	0.000136102047224261	NA
TVP23B	sc-epi	target	0.167595101227909	0.209944344819231	0.115105610975319	NA
TWNK	sc-epi	target	0.0206036938828464	0.0365478929404793	0.00747877132846436	NA
TXN	sc-epi	target	0.259631690409459	0.262812517710873	0.0483440862459715	NA
TXNDC17	sc-epi	target	0.0383139895334492	0.0581306285792193	0.00905274146148174	NA
UBALD1	sc-epi	target	0.0363859030442815	0.0946520108064545	0.0218430979277531	NA
UBALD2	sc-epi	target	0.0458913715511008	0.0675197075857893	0.00957123565978329	NA
UBE2D2	sc-epi	target	0.84031020076085	0.947213015931877	0.691358479662852	NA
UBE2O	sc-epi	target	0.167884750721832	0.294593789344639	0.201150813932809	NA
UBE2QL1	sc-epi	target	0.0376931406734506	0.0894652982665581	0.00407021525846831	NA
UBE3B	sc-epi	target	0.216573689513317	0.270109230327941	0.174612744196114	NA
UCK1	sc-epi	target	0.0366529054360513	0.0346107395160132	0.0162817872610919	NA
UGT3A2	sc-epi	target	0.0127292919826179	0.0408108918660329	0.0010552120383067	NA
UMPS	sc-epi	target	0.23622417397439	0.315612599441842	0.173450743118204	NA
UQCC2	sc-epi	target	0.115040253995192	0.152890498047633	0.059799199202037	NA
UROC1	sc-epi	target	0.0190948053620495	0.0887555660264742	0.00129905826673395	NA
USE1	sc-epi	target	0.0393089216905965	0.0689697514268097	0.0310343690696959	NA
USP31	sc-epi	target	0.450221024081439	0.448373254838816	0.15557699311869	NA
USP40	sc-epi	target	0.976569336430669	0.72983192713191	0.707940000733154	NA
VAMP8	sc-epi	target	0.0645101315321515	0.0851758945116026	0.0223348756125656	NA
VASH1-AS1	sc-epi	target	0.0314183459965238	0.0505823342119003	0.0204489223541373	NA
VIPAS39	sc-epi	target	0.116007426204559	0.135542166752448	0.104701967911117	NA
VOPP1	sc-epi	target	0.496429506071914	0.650958656338896	0.213077784381924	NA
VPS25	sc-epi	target	0.0234352067485547	0.0512119083279635	0.0125071534868953	NA
VPS35L	sc-epi	target	0.408822817613815	0.729696205338487	0.346865285214012	NA
VPS37A	sc-epi	target	0.664518044735118	0.553045509022311	0.492925142232322	NA
VPS52	sc-epi	target	0.121860318860573	0.157029476924758	0.0802378244538112	NA
VPS9D1	sc-epi	target	0.113691865751055	0.201480590644308	0.0651987663274059	NA
VSIG10	sc-epi	target	0.305992547247948	0.431163430567137	0.268943368519447	NA
VWCE	sc-epi	target	0.31157857704539	0.367508282190858	0.0310364655851292	NA
WASF1	sc-epi	target	0.399594818504343	0.421665272861533	0.114603473424003	NA
WBP11	sc-epi	target	0.248281873407827	0.262431196400567	0.177834987247771	NA
WDR12	sc-epi	target	0.348590950637583	0.546432324446503	0.312386344655072	NA
WDR18	sc-epi	target	0.0176068043994164	0.0436474601243567	0.0252822986327481	NA
WDR25	sc-epi	target	0.132632582595363	0.206411057291726	0.119406766365396	NA
WDR27	sc-epi	target	0.82266274899378	1.06145900418409	0.706457753622739	NA
WDR31	sc-epi	target	0.0386155228379947	0.0614030139472617	0.0205935073483335	NA
WDR59	sc-epi	target	0.938794542878626	1.01109459739464	0.579021348877237	NA
WDR72	sc-epi	target	0.182384882468654	0.194620633797171	0.00779240887955563	NA
WDR81	sc-epi	target	0.106173480237457	0.107274526467217	0.0382096511171793	NA
WNK1	sc-epi	target	1.50190685551465	1.60631251091325	1.20146693949421	NA
WNK4	sc-epi	target	0.0347838361509853	0.0920764915541775	0.00281887846917454	NA
WWC2	sc-epi	target	0.926884578458857	0.846714132990177	0.696170144443451	NA
XPC	sc-epi	target	0.358062300827776	0.436326694746341	0.314371740820425	NA
XRRA1	sc-epi	target	0.414245666879679	0.416940226998183	0.238643069355421	NA
YY1AP1	sc-epi	target	0.604162134414454	0.654983019465336	0.412946912673251	NA
ZBED9	sc-epi	target	0.0420116004101263	0.074707707335995	0.0352613998778005	NA
ZBTB11	sc-epi	target	0.222623134428873	0.275118435459255	0.1655519581728	NA
ZBTB18	sc-epi	target	0.318202858951893	0.271385130906085	0.0211144563121273	NA
ZBTB40	sc-epi	target	0.378774068853998	0.451496432805706	0.258949060160291	NA
ZBTB5	sc-epi	target	0.15521282053631	0.156425908853058	0.0969325812187534	NA
ZC3H12C	sc-epi	target	0.192318865958176	0.259583014811549	0.0176523139138393	NA
ZC3H13	sc-epi	target	1.33147245261842	1.49966701685063	0.612372192251274	NA
ZC3H14	sc-epi	target	0.652289335194537	0.771614606633311	0.494355735051765	NA
ZDHHC3	sc-epi	target	0.164528712513224	0.249957004086016	0.156914056035101	NA
ZFR	sc-epi	target	1.04045030410444	1.1724242333894	0.947468987331385	NA
ZHX3	sc-epi	target	0.627098138417796	0.676405099005289	0.520204681146752	NA
ZKSCAN8	sc-epi	target	0.264143820287558	0.323082033221375	0.195487846248855	NA
ZNF207	sc-epi	target	1.08473852288827	1.17695850641976	0.887749478833681	NA
ZNF281	sc-epi	target	0.262863025852486	0.237685137951926	0.0277046190706855	NA
ZNF324	sc-epi	target	0.0328037353552885	0.0625356863617044	0.0324984489859109	NA
ZNF343	sc-epi	target	0.115482364165169	0.136122569535435	0.0831036396330524	NA
ZNF395	sc-epi	target	0.111514903834113	0.123471028844347	0.0442884058415227	NA
ZNF44	sc-epi	target	0.813146453446141	0.619523385758683	0.604663012460909	NA
ZNF444	sc-epi	target	0.244017635479264	0.330171360428802	0.243322859696385	NA
ZNF445	sc-epi	target	0.209790854259214	0.428064255203872	0.221175018411527	NA
ZNF497	sc-epi	target	0.0222771213884987	0.0613325741615267	0.0191480544891793	NA
ZNF502	sc-epi	target	0.0204294979927607	0.0604609310207135	0.0254536723580794	NA
ZNF512B	sc-epi	target	0.133315089017201	0.203631343095711	0.0843355172249995	NA
ZNF513	sc-epi	target	0.0456686322050171	0.0668941934181971	0.0123759626656351	NA
ZNF563	sc-epi	target	0.308152762645024	0.181639249993828	0.130820886182996	NA
ZNF639	sc-epi	target	0.0950284158593529	0.158464110724685	0.0775483113556098	NA
ZNF644	sc-epi	target	1.57903682803153	1.40835092628799	1.01486708466918	NA
ZNF672	sc-epi	target	0.0368957510405708	0.0574979353356273	0.0134194780260571	NA
ZNF697	sc-epi	target	0.0755137874266042	0.115948494368406	0.0342344032494478	NA
ZNF7	sc-epi	target	0.111579338337077	0.148761670327653	0.087982065079268	NA
ZNF710	sc-epi	target	0.632670852660922	0.805284062463779	0.209490992320266	NA
ZNF770	sc-epi	target	0.271913634594297	0.208071165717117	0.0744959261326583	NA
ZSWIM7	sc-epi	target	0.276202434521449	0.300488029614167	0.186532795297998	NA
ABCD4	sc-epi, scLP	target	0.237630147682984	0.404702263388223	0.203200273876812	NA
ACIN1	sc-epi, scLP	target	0.332495111582956	0.581015087262232	0.448902402965869	NA
ACP6	sc-epi, scLP	target	0.266807101387331	0.432943991635496	0.114294047974616	NA
ACTB	sc-epi, scLP	target	0.361689416261673	0.587285412931833	0.119610669506427	NA
ADAR	sc-epi, scLP	target	0.513593060182927	0.675629786996619	0.305457725648975	NA
ADH5	sc-epi, scLP	target	0.456636490016926	0.592329983350958	0.14058314804256	NA
ADIPOR1	sc-epi, scLP	target	0.120311913607811	0.155717490616846	0.054282588621792	NA
ADSS	sc-epi, scLP	target	0.383476336593467	0.622146841730735	0.322357903993415	NA
AFF1	sc-epi, scLP	target	0.713975722937364	1.22983777591621	0.683224030072307	NA
AFP	sc-epi, scLP	target	0.104949881978515	0.602601576341906	0	NA
AGBL3	sc-epi, scLP	target	0.167925775157206	0.638707234386678	0.0898039552486039	NA
AGPAT1	sc-epi, scLP	target	0.0323807205094637	0.0765915881853308	0.00954102319093923	NA
AHCTF1	sc-epi, scLP	target	0.963964584388172	1.18043796532052	0.695023731988913	NA
AHCY	sc-epi, scLP	target	0.115273394603735	0.339360106708116	0.0696341302780772	NA
AHSA1	sc-epi, scLP	target	0.0594684781878137	0.130370576113288	0.0714965685381576	NA
AKAP8	sc-epi, scLP	target	0.125397261822133	0.252430348187872	0.209319056376179	NA
AKT1S1	sc-epi, scLP	target	0.0339291945766754	0.0638125203153751	0.0182381410215982	NA
ALDOA	sc-epi, scLP	target	0.0384121213680622	0.0819348975646417	0.0240087702419599	NA
ALG3	sc-epi, scLP	target	0.027533770731168	0.0618889885132324	0.0128312242680051	NA
ANKRD46	sc-epi, scLP	target	0.214066100349429	0.369133989563996	0.214033185590621	NA
ANKS1A	sc-epi, scLP	target	0.772548837851534	0.855765187348147	0.583653739102736	NA
ANKS3	sc-epi, scLP	target	0.119273996038973	0.25320605940257	0.223158620134433	NA
APEX1	sc-epi, scLP	target	0.0790878050673948	0.18847311108259	0.0413882770351986	NA
APOA1	sc-epi, scLP	target	0.467051927717859	1.19026867509913	0.00323877839741733	NA
APRT	sc-epi, scLP	target	0.0163673421024449	0.087495182803772	0.00910982262502399	NA
ARF6	sc-epi, scLP	target	0.0421306585132237	0.0699806067791199	0.0143382579217209	NA
ARHGDIA	sc-epi, scLP	target	0.0465660950497743	0.105757778380045	0.0317708829628057	NA
ARID3A	sc-epi, scLP	target	0.297013402009916	0.562848920868034	0.23285117066696	NA
ARL4C	sc-epi, scLP	target	0.0332007371992129	0.107955162051597	0.0214045695560496	NA
ARL5A	sc-epi, scLP	target	0.693067174674504	0.924320704690171	0.599859567883571	NA
ARMC6	sc-epi, scLP	target	0.0446842160027101	0.0991264177382714	0.0419225068616731	NA
ASAH2	sc-epi, scLP	target	0.0402112817142988	0.0918463490594927	0.00226973064331683	NA
ASPSCR1	sc-epi, scLP	target	0.550167032137967	0.986342605033038	0.209448534635687	NA
ATG4B	sc-epi, scLP	target	0.387687133265388	0.575874038066882	0.440388151066376	NA
ATP5F1E	sc-epi, scLP	target	0.261422053716028	0.564208161240001	0.118677763580837	NA
ATP5MC3	sc-epi, scLP	target	0.127553661978439	0.144630938897914	0.0441613173304767	NA
ATP5ME	sc-epi, scLP	target	0.0863964073969604	0.223925443009377	0.0377894308793854	NA
AUP1	sc-epi, scLP	target	0.0779457149730961	0.161798599336759	0.118101696387602	NA
B4GALT2	sc-epi, scLP	target	0.024119971817151	0.0550422565666285	0.017543044286774	NA
B9D1	sc-epi, scLP	target	0.0622606999104768	0.180341546345436	0.0732278170425274	NA
BAG4	sc-epi, scLP	target	0.234203822692995	0.326140907995057	0.280098568849071	NA
BAIAP3	sc-epi, scLP	target	0.00833396246828088	0.0475121867649552	0.00273176561181576	NA
BAMBI	sc-epi, scLP	target	0.0710760393218858	0.335625982537417	0.00546519501821245	NA
BCAM	sc-epi, scLP	target	0.0795623700145063	0.324245892693291	0.0928030862570952	NA
BCS1L	sc-epi, scLP	target	0.0563806111949309	0.0886915403107629	0.0286436560987124	NA
BPTF	sc-epi, scLP	target	1.17353410203461	1.57412865658448	1.32923881353924	NA
BRD3	sc-epi, scLP	target	0.16313186492552	0.222388602940645	0.0956822148117514	NA
BZW1	sc-epi, scLP	target	0.291101574797969	0.353521320123482	0.126039369011373	NA
C12orf65	sc-epi, scLP	target	0.111981807363407	0.169276331954718	0.0948903740364107	NA
C16orf58	sc-epi, scLP	target	0.0878315739056655	0.174692300102181	0.0877378858151493	NA
C17orf75	sc-epi, scLP	target	0.0564936625656382	0.130583028971613	0.061198707140442	NA
C1GALT1	sc-epi, scLP	target	0.62447182869449	1.20760474217871	0.337967922417757	NA
C1orf131	sc-epi, scLP	target	0.232488256299891	0.326319859169972	0.0802542047776794	NA
C1orf35	sc-epi, scLP	target	0.0702420056099496	0.111630308151311	0.0289129007199541	NA
C1orf43	sc-epi, scLP	target	0.359697911575069	0.548308388422892	0.21877876568117	NA
C4orf3	sc-epi, scLP	target	0.0805092489592051	0.110763215871573	0.0213312968711434	NA
CA3	sc-epi, scLP	target	0.259060244193536	0.367938614565905	0.00783884613554061	NA
CACYBP	sc-epi, scLP	target	0.0862067489195047	0.258927482202338	0.0527953802837183	NA
CADPS2	sc-epi, scLP	target	1.02609437910301	1.73894833836714	0.351421683434737	NA
CAMK2N1	sc-epi, scLP	target	0.171747947101429	0.355702064986382	0.00929855932861576	NA
CAPN15	sc-epi, scLP	target	0.064496452129512	0.216083281283208	0.0734408683266454	NA
CARNMT1	sc-epi, scLP	target	0.225671098671877	0.361863395450623	0.116851158395393	NA
CASKIN1	sc-epi, scLP	target	0.0147464515912686	0.0573875084843771	0.0208723790847123	NA
CCDC142	sc-epi, scLP	target	0.0614747118836365	0.154003418498998	0.0786857046458861	NA
CCNG2	sc-epi, scLP	target	0.0469092758400495	0.141965038517766	0.0546086147016913	NA
CCSAP	sc-epi, scLP	target	0.0666864414694351	0.167812311770611	0.0387042365256606	NA
CCT3	sc-epi, scLP	target	0.311516055212996	0.555809527918347	0.129135862604988	NA
CCT5	sc-epi, scLP	target	0.159968834038271	0.317571266578534	0.0774579975819671	NA
CD24	sc-epi, scLP	target	0.208857379104948	0.365744565948471	0.0823413257417965	NA
CDK10	sc-epi, scLP	target	0.239194765320618	0.510627128233199	0.152622018676344	NA
CDK18	sc-epi, scLP	target	0.0422358322793839	0.16551165086529	0.0144750818724587	NA
CDK4	sc-epi, scLP	target	0.0444771066400691	0.0997870364588406	0.0269033066520239	NA
CENPV	sc-epi, scLP	target	0.111917518785562	0.298435679096066	0.0263311793868888	NA
CFAP46	sc-epi, scLP	target	0.00224463442299576	0.100536534953268	0.0185845903918344	NA
CHD1L	sc-epi, scLP	target	0.976464994344246	1.2465503097619	0.33504080175775	NA
CHD4	sc-epi, scLP	target	0.403205989869723	0.584047275075269	0.339396702837572	NA
CHD7	sc-epi, scLP	target	0.714825716521334	1.26944950762777	0.347721460093769	NA
CHST9	sc-epi, scLP	target	0.00742849407594425	0.478289172762442	0.00412424150979114	NA
CHTOP	sc-epi, scLP	target	0.273916557944916	0.392963314509092	0.144338938012472	NA
CIAO1	sc-epi, scLP	target	0.214254348016252	0.320010418584814	0.218824573340111	NA
CIAPIN1	sc-epi, scLP	target	0.0895593853182703	0.139535228153517	0.0749526089138373	NA
CLIC1	sc-epi, scLP	target	0.0514707928205343	0.105465169203023	0.0399430279667849	NA
CLK2	sc-epi, scLP	target	0.160088731366308	0.334019191500588	0.127374397065733	NA
CLPTM1L	sc-epi, scLP	target	0.0756679117391714	0.138636263925289	0.0610014172411163	NA
CLU	sc-epi, scLP	target	0.350650068939421	0.527051541093732	0.00673952804253369	NA
CNIH1	sc-epi, scLP	target	0.294551540145946	0.371404577069307	0.110337204602412	NA
CNIH4	sc-epi, scLP	target	0.182196006145579	0.257420994830937	0.0864695522184853	NA
CNOT1	sc-epi, scLP	target	0.705081506280588	1.0004930115644	0.623502796786014	NA
CNOT11	sc-epi, scLP	target	0.143363480130521	0.329623374986495	0.151844808398844	NA
CNOT7	sc-epi, scLP	target	0.260858925346979	0.38715181569156	0.246592107053937	NA
CNPY2	sc-epi, scLP	target	0.229078857539003	0.461295873918849	0.238668546612586	NA
COG8	sc-epi, scLP	target	0.0416815507092505	0.107285784009743	0.0267073873134295	NA
COL26A1	sc-epi, scLP	target	0.0584740144530462	0.312276481201303	0.0695060768548839	NA
COLCA2	sc-epi, scLP	target	0.0285004496951346	0.08307774724929	0.00166853795092854	NA
COPA	sc-epi, scLP	target	0.994635022819903	1.16279359820608	0.765433195071636	NA
COQ2	sc-epi, scLP	target	0.0475089559579625	0.0873151008122777	0.0303388674793336	NA
COQ7	sc-epi, scLP	target	0.0374252134221921	0.0816359409538669	0.0532117713352813	NA
COX20	sc-epi, scLP	target	0.295377488905615	0.471268718071288	0.142656039195242	NA
COX6A1	sc-epi, scLP	target	0.0897627796350441	0.136120939845194	0.0123474477395925	NA
CREB3L4	sc-epi, scLP	target	0.0125769987272036	0.0579446721690404	0.00673501360182233	NA
CSNK2A1	sc-epi, scLP	target	0.723552152204011	1.10165529337554	0.652095352224074	NA
CSNK2B	sc-epi, scLP	target	0.0734271124520595	0.135427453289153	0.0539711549461976	NA
CSTB	sc-epi, scLP	target	0.0950363755700531	0.1147096571805	0.0123377970945616	NA
CTNND2	sc-epi, scLP	target	0.432716759487409	1.1256705077812	0.0775675117812318	NA
CTSA	sc-epi, scLP	target	0.110374720832089	0.194180882983659	0.117426239237407	NA
CUL7	sc-epi, scLP	target	0.0757372783315097	0.149677340899529	0.0867481133669103	NA
CYBA	sc-epi, scLP	target	0.0446086278186998	0.165860215425603	0.0121865736456204	NA
DCTN5	sc-epi, scLP	target	0.203142352530382	0.341270010201678	0.150342967435367	NA
DDX18	sc-epi, scLP	target	0.219407748461495	0.534049976445203	0.359197251156161	NA
DDX39B	sc-epi, scLP	target	0.511430077832515	0.703835569083676	0.414165053938426	NA
DDX49	sc-epi, scLP	target	0.0305796038179878	0.0760190422419469	0.061261278951771	NA
DEDD	sc-epi, scLP	target	0.0929450582164261	0.149596138873688	0.0587218896228842	NA
DENND4B	sc-epi, scLP	target	0.139717795559271	0.23512852075675	0.0968441842039406	NA
DGAT1	sc-epi, scLP	target	0.0836693955154741	0.229320683853563	0.0462586904984158	NA
DHX33	sc-epi, scLP	target	0.101513483313707	0.212989493465376	0.088094436313739	NA
DHX38	sc-epi, scLP	target	0.106495450689192	0.215969828342502	0.108642297214923	NA
DHX9	sc-epi, scLP	target	0.75986268137306	1.08133184501146	0.409038926806642	NA
DICER1-AS1	sc-epi, scLP	target	0.0465671489007521	0.129297792516709	0.0557208945598521	NA
DMAC1	sc-epi, scLP	target	0.0187209509531725	0.0598860172945803	0.0200445504071821	NA
DMKN	sc-epi, scLP	target	0.00826260013431578	0.160305438221081	0.00607377539780512	NA
DNAH14	sc-epi, scLP	target	1.82874180538746	2.38682732774989	1.28329559629107	NA
DNPH1	sc-epi, scLP	target	0.0275881113544989	0.0310352271745853	0.00260767347053798	NA
DNTTIP1	sc-epi, scLP	target	0.0910466882293203	0.132495990110512	0.0691006358525088	NA
DPM3	sc-epi, scLP	target	0.0379028102370577	0.0911168777677698	0.00648062947241264	NA
DSG2	sc-epi, scLP	target	0.116940401486198	0.1959707496484	0.00540337756098543	NA
DUS3L	sc-epi, scLP	target	0.021831274564091	0.0442314228787007	0.023290659717856	NA
DUSP12	sc-epi, scLP	target	0.118271919604889	0.189291920455158	0.0538129945180335	NA
DUSP6	sc-epi, scLP	target	0.0953897441647091	0.257094957662637	0.0218998010015564	NA
DYNC1LI2	sc-epi, scLP	target	0.519415515649353	0.83475714628049	0.463496549176276	NA
E4F1	sc-epi, scLP	target	0.0429193331203665	0.104253333450655	0.0472237333891242	NA
ECH1	sc-epi, scLP	target	0.136468540565011	0.177721331068493	0.121607535164038	NA
ECI1	sc-epi, scLP	target	0.11252157665135	0.197404960843435	0.0196793622691819	NA
EDARADD	sc-epi, scLP	target	0.163781999173775	0.500455813128247	0.0131097219958974	NA
EEF1AKNMT	sc-epi, scLP	target	0.085889192623235	0.130657229818879	0.0344829445460325	NA
EEF1D	sc-epi, scLP	target	0.271753166236801	0.626397358369449	0.460506893394667	NA
EIF2B4	sc-epi, scLP	target	0.0792568624940602	0.182330171505358	0.11341408974599	NA
EIF4A1	sc-epi, scLP	target	0.292868246511118	0.543298207289729	0.203152851522979	NA
EIF4B	sc-epi, scLP	target	0.541714041928454	0.679119038171749	0.416331965156249	NA
EIF5	sc-epi, scLP	target	0.379198589449858	0.557966987338289	0.184119958828663	NA
EIF6	sc-epi, scLP	target	0.113858027823145	0.19453416949765	0.0332422463362067	NA
ELMOD2	sc-epi, scLP	target	0.164740598958772	0.368660589124962	0.222927494511546	NA
EMC8	sc-epi, scLP	target	0.0767004830931519	0.175537758785983	0.0742229902754478	NA
EME2	sc-epi, scLP	target	0.0351654443175369	0.108533149677291	0.0499995355357461	NA
ENO1	sc-epi, scLP	target	0.213513378323002	0.33472553787139	0.142805190613417	NA
ENY2	sc-epi, scLP	target	0.239450495015885	0.333479493326237	0.134325169930815	NA
ERAL1	sc-epi, scLP	target	0.0198067285422011	0.0562540849713452	0.0236500179323531	NA
ERCC8	sc-epi, scLP	target	0.293505239965976	0.516910684662643	0.295052290208084	NA
ERGIC3	sc-epi, scLP	target	0.126599561261686	0.279131287667613	0.151021440298833	NA
ERP29	sc-epi, scLP	target	0.0749979608386991	0.122745542885935	0.0342484800853731	NA
ESF1	sc-epi, scLP	target	0.633441827451797	0.975845375173155	0.68974370868252	NA
ETFB	sc-epi, scLP	target	0.266755624618457	0.35277689548924	0.0474002573392652	NA
EXOC8	sc-epi, scLP	target	0.0662764509927479	0.0856869549564978	0.0112881743687295	NA
FAHD1	sc-epi, scLP	target	0.0650415478727232	0.140436515235118	0.0118051338814623	NA
FAM136A	sc-epi, scLP	target	0.0689922052450961	0.17621087124225	0.0509545516526286	NA
FAM20B	sc-epi, scLP	target	0.367199698256828	0.467738472329837	0.136480965321411	NA
FAM83H	sc-epi, scLP	target	0.0410982500081101	0.0830855968375726	0.0145317205867092	NA
FARSA	sc-epi, scLP	target	0.0305336099755334	0.0811242695279479	0.0443840943978704	NA
FAU	sc-epi, scLP	target	0.153229461750344	0.29510433157726	0.0239243671891681	NA
FBN3	sc-epi, scLP	target	0.00397962375843042	0.0967698678682204	0.0041567273388825	NA
FBRS	sc-epi, scLP	target	0.0674876452229642	0.151812173951025	0.0854243695172922	NA
FBXO21	sc-epi, scLP	target	0.368162552398768	0.578682991880795	0.258417936451072	NA
FBXO28	sc-epi, scLP	target	0.548366247754193	0.644354482709344	0.290309319329055	NA
FBXO46	sc-epi, scLP	target	0.0880510300407098	0.212567676434734	0.104792835092638	NA
FCGRT	sc-epi, scLP	target	0.091430170820919	0.276398807084894	0.123217266315753	NA
FGD5-AS1	sc-epi, scLP	target	0.112246252370968	0.211680737794859	0.0374155526803854	NA
FGFR4	sc-epi, scLP	target	0.156640463065823	0.349518724222014	0.0111158943333574	NA
FKBP3	sc-epi, scLP	target	0.1616161204578	0.291876278259688	0.207053597657992	NA
FLVCR1	sc-epi, scLP	target	0.310862339279554	0.624017532618303	0.261060703909845	NA
FLVCR1-DT	sc-epi, scLP	target	0.0246722292768497	0.0803940511393294	0.010666655495671	NA
FOXP4-AS1	sc-epi, scLP	target	0.0152440784606596	0.0585334974892766	0.00212145225127832	NA
GABPB2	sc-epi, scLP	target	0.213587059195692	0.451280686476172	0.173341358365908	NA
GABRB1	sc-epi, scLP	target	0.0585118898156787	0.475666956337711	0.00536343624795992	NA
GAL3ST1	sc-epi, scLP	target	0.0229638574833879	0.0445648159247978	0.00236734089334596	NA
GATA5	sc-epi, scLP	target	0.00995633541452114	0.0331730305312242	0.00101333387392786	NA
GCA	sc-epi, scLP	target	0.0767212926387981	0.121228389967704	0.0185984141805546	NA
GCSH	sc-epi, scLP	target	0.0808434531395845	0.223090644395795	0.0502961703335854	NA
GDF11	sc-epi, scLP	target	0.0163482387425584	0.112213616322633	0.0228252733122076	NA
GEMIN5	sc-epi, scLP	target	0.145898467811514	0.244102661539689	0.166558112459588	NA
GEMIN7	sc-epi, scLP	target	0.0111014978702691	0.0298038320936289	0.00907039212138037	NA
GGH	sc-epi, scLP	target	0.41604484444601	0.604385304826976	0.0456040290255673	NA
GID8	sc-epi, scLP	target	0.165423063382453	0.269532982062613	0.107807204899364	NA
GLDC	sc-epi, scLP	target	0.194222273171762	0.822815761725182	0.00498590171759682	NA
GLG1	sc-epi, scLP	target	0.900464888577155	1.22489963922871	0.950126881980269	NA
GLMP	sc-epi, scLP	target	0.0668963377361661	0.121976878887858	0.022292254860582	NA
GNG4	sc-epi, scLP	target	0.249254272841429	0.632394231980313	0.00530879970017547	NA
GNL3	sc-epi, scLP	target	0.199706428935292	0.436250322516657	0.190224185617158	NA
GNPAT	sc-epi, scLP	target	0.633564705382591	0.816521850177	0.263157122686454	NA
GOLIM4	sc-epi, scLP	target	0.592439339139119	0.918802402902582	0.260460623312158	NA
GON4L	sc-epi, scLP	target	0.574567655743868	0.806750930160068	0.587878409690527	NA
GPAA1	sc-epi, scLP	target	0.057370248868664	0.104010252392361	0.0332938218315162	NA
GPATCH4	sc-epi, scLP	target	0.0444213378191547	0.112768972132428	0.0184590650029832	NA
GPER1	sc-epi, scLP	target	0.0257073096998339	0.0488795521552095	0.00962350268912125	NA
GPR135	sc-epi, scLP	target	0.145499801550815	0.304046934032025	0.0623859536163766	NA
GPR137	sc-epi, scLP	target	0.0398645247710071	0.115275642248061	0.029845646240446	NA
GPR89A	sc-epi, scLP	target	0.272157057543935	0.334254461014532	0.159438172192532	NA
GPS1	sc-epi, scLP	target	0.0686626882937101	0.15010621683627	0.0350734504184042	NA
GREB1	sc-epi, scLP	target	0.590327304684573	1.33574250776088	0.0200225560706144	NA
GRK5	sc-epi, scLP	target	0.16316280928687	0.356665615735644	0.0820223616321466	NA
GSDMD	sc-epi, scLP	target	0.0556806926846395	0.119854763070332	0.0647657149747222	NA
GTF3C2	sc-epi, scLP	target	0.213051409473595	0.499107006073005	0.405600321255254	NA
GTF3C6	sc-epi, scLP	target	0.042771051908127	0.0748009479601685	0.016093121263757	NA
GTPBP3	sc-epi, scLP	target	0.023776369773764	0.082659463951498	0.0347301117312648	NA
GUK1	sc-epi, scLP	target	0.0841993990629951	0.141575713009858	0.0386266294538937	NA
H1F0	sc-epi, scLP	target	0.0585246211030715	0.172133382025149	0.0232851613884577	NA
H2AFJ	sc-epi, scLP	target	0.0819694786431993	0.223268801352442	0.0180975174341931	NA
H2AFY	sc-epi, scLP	target	0.510157700896921	0.800804225293968	0.362158387941005	NA
H2AFY2	sc-epi, scLP	target	0.200533598108065	0.370232824132994	0.111479104749274	NA
H3F3A	sc-epi, scLP	target	0.737482088373485	0.927507699381074	0.2196313693163	NA
HAX1	sc-epi, scLP	target	0.0686589733938914	0.0971983783435904	0.0397330100369633	NA
HDAC11	sc-epi, scLP	target	0.0252085891779756	0.0857802357936684	0.0314232486889776	NA
HDGF	sc-epi, scLP	target	0.208463453399472	0.317096133041488	0.0947228849155317	NA
HDLBP	sc-epi, scLP	target	1.11393974849459	1.17705941373511	0.881358687342886	NA
HEATR1	sc-epi, scLP	target	0.412362654076142	0.777970518835904	0.403048565224682	NA
HIST1H1E	sc-epi, scLP	target	0.0289902284005317	0.186523425803737	0.039668595278679	NA
HIST2H2AC	sc-epi, scLP	target	0.031695620337457	0.136063939781951	0.00731241418897611	NA
HM13	sc-epi, scLP	target	0.451474966807432	0.740335696115778	0.494642752574304	NA
HNF1B	sc-epi, scLP	target	0.014959285123454	0.10161961484187	0.00262222348782843	NA
HNRNPAB	sc-epi, scLP	target	0.0954767636190769	0.161101641257429	0.0440750589512048	NA
HNRNPC	sc-epi, scLP	target	1.38366165496216	1.70069443415195	1.11000586490713	NA
HNRNPH1	sc-epi, scLP	target	1.18344190636756	1.58722290952328	1.10926632765068	NA
HNRNPU	sc-epi, scLP	target	1.42249293978685	1.77610285140679	0.9444237451131	NA
HOMER1	sc-epi, scLP	target	0.282494767346317	0.493731533851071	0.0765831420757757	NA
HOXA-AS2	sc-epi, scLP	target	0.063087790516174	0.117910262282171	0.000207565856222314	NA
HOXA3	sc-epi, scLP	target	0.118625051938951	0.254871918161552	0.0247261432786571	NA
HS3ST5	sc-epi, scLP	target	0.216724052668368	1.06441707192294	0.203646312931037	NA
HSD3B7	sc-epi, scLP	target	0.0218762722797161	0.0358848373589708	0.000454118754927126	NA
HSP90AA1	sc-epi, scLP	target	0.881281119232794	1.63590540466911	0.375571015698371	NA
IARS2	sc-epi, scLP	target	0.429609083083956	0.514960023205607	0.294791373021137	NA
IDH3B	sc-epi, scLP	target	0.10439504438298	0.179074476436145	0.0440082599102768	NA
IGDCC3	sc-epi, scLP	target	0.186774710420299	0.677555765587446	0.142757213373262	NA
IGF1R	sc-epi, scLP	target	0.410401524396409	0.709247714707502	0.163108199395016	NA
IGSF8	sc-epi, scLP	target	0.0398224624268567	0.116789229016913	0.0104745174053338	NA
IL22RA1	sc-epi, scLP	target	0.0289193756636377	0.044774010030799	0.00125281316023457	NA
IMP3	sc-epi, scLP	target	0.0272416879183613	0.0679024037399367	0.0158926771920721	NA
INAVA	sc-epi, scLP	target	0.00882597154812284	0.0592017123437391	0.00102439924215137	NA
ING5	sc-epi, scLP	target	0.30262761148379	0.509530541213396	0.286372960076948	NA
INO80E	sc-epi, scLP	target	0.0725641710334774	0.147784114384506	0.0736742798239434	NA
INTS7	sc-epi, scLP	target	0.513263729424182	0.787805339102598	0.183537824929589	NA
IP6K2	sc-epi, scLP	target	0.225086538241619	0.60685340987303	0.333834433891335	NA
IPO9	sc-epi, scLP	target	0.619662953862539	0.956108197987017	0.458314373918929	NA
ISG20L2	sc-epi, scLP	target	0.0562562859461345	0.0950005374860802	0.0359128525703578	NA
ISM2	sc-epi, scLP	target	0.00886115199848246	0.0717539853825782	0.00248485784302997	NA
ITPA	sc-epi, scLP	target	0.179185078859361	0.341669458894349	0.173999143312594	NA
JMJD4	sc-epi, scLP	target	0.0393491249218919	0.059928569313065	0.0161955191357824	NA
JMJD8	sc-epi, scLP	target	0.0173972416715889	0.0666547887042708	0.0112520633335261	NA
KANK1	sc-epi, scLP	target	0.981401214478329	1.87759059148704	0.430370838583737	NA
KAT8	sc-epi, scLP	target	0.119363480315939	0.20533463815931	0.129183816664962	NA
KCTD13	sc-epi, scLP	target	0.0889978798091158	0.260336199597824	0.137873884635269	NA
KEAP1	sc-epi, scLP	target	0.0619971827335002	0.0977263422523799	0.0467065207512508	NA
KHDC4	sc-epi, scLP	target	0.515921049975732	0.726736002084237	0.296496455107637	NA
KLHL23	sc-epi, scLP	target	0.373341307944464	0.64934373663558	0.133124027073625	NA
KRT19	sc-epi, scLP	target	0.0113798322926744	0.102647705940549	0.00245560445666369	NA
KRTCAP2	sc-epi, scLP	target	0.10507823751293	0.159975468015648	0.0218333958384047	NA
LAMC1	sc-epi, scLP	target	0.98348167459923	1.34698746890281	0.469678111319845	NA
LETM1	sc-epi, scLP	target	0.0665191370191833	0.143867004258526	0.0742753464289645	NA
LGALS3BP	sc-epi, scLP	target	0.0631089780457257	0.182805020607789	0.0193536999714779	NA
LGR5	sc-epi, scLP	target	0.866296302742961	1.42404275396448	0.14603330890703	NA
LIN28B	sc-epi, scLP	target	0.100255606670131	0.634865980918923	0.00363229608984156	NA
LINC00467	sc-epi, scLP	target	0.162321986308174	0.269853301414653	0.0719107637727782	NA
LINC01091	sc-epi, scLP	target	0.322549176467203	0.884738190068731	0.0658299323840564	NA
LINC01607	sc-epi, scLP	target	0.0122391301529351	0.0306021670767447	0.0018584809670504	NA
LRIF1	sc-epi, scLP	target	0.0768591806715998	0.154521811717066	0.125536274644259	NA
LRP3	sc-epi, scLP	target	0.0395401765552719	0.0821782373091542	0.033453128644858	NA
LRRC8B	sc-epi, scLP	target	0.10597044544944	0.252800335570626	0.0193549487324195	NA
LSM2	sc-epi, scLP	target	0.0479818997315342	0.0893915973446528	0.0411112674957528	NA
LSR	sc-epi, scLP	target	0.0899837252317624	0.158414205783172	0.00942694588512051	NA
LXN	sc-epi, scLP	target	0.0103166362347915	0.0210403145594645	0.0025314385882809	NA
LYRM1	sc-epi, scLP	target	0.133440329489239	0.257440362638794	0.0491411337092456	NA
LYZ	sc-epi, scLP	target	0.257626011192806	0.6796985834115	0.0010505297209535	NA
LZTS3	sc-epi, scLP	target	0.0664275332212577	0.153986433351175	0.0395401245769527	NA
MAFG-DT	sc-epi, scLP	target	0.00727072917360375	0.0492722549154189	0.0114371195932428	NA
MARCKS	sc-epi, scLP	target	0.372820079557394	0.534718915773485	0.0447733888379863	NA
MCCC2	sc-epi, scLP	target	0.499915118291016	0.594073310421997	0.433497391335176	NA
MCEE	sc-epi, scLP	target	0.240128988898488	0.444689803397937	0.295334879287793	NA
MDM4	sc-epi, scLP	target	0.76001367654995	1.02166923834158	0.542728090835259	NA
METAP1	sc-epi, scLP	target	0.230996719697181	0.572993718723421	0.197031128381082	NA
METAP1D	sc-epi, scLP	target	0.25160911946413	0.405896362592623	0.176960315759796	NA
METTL26	sc-epi, scLP	target	0.0338983481579656	0.0870796784521084	0.0318213667641748	NA
MFSD4A	sc-epi, scLP	target	0.0257688834883868	0.0359972064549402	0.00241963391605235	NA
MFSD9	sc-epi, scLP	target	0.126403812486504	0.205841405997271	0.0510328417487981	NA
MGAT4A	sc-epi, scLP	target	0.253189631099177	0.479257722015883	0.0367407429690403	NA
MGST2	sc-epi, scLP	target	0.550982074223041	1.16378152802842	0.509878242612988	NA
MHENCR	sc-epi, scLP	target	0.0409210811137748	0.113737107576316	0.0229037472431958	NA
MICALL2	sc-epi, scLP	target	0.0285786828166492	0.167842589954585	0.0314672335950398	NA
MINCR	sc-epi, scLP	target	0.00319000960735599	0.0233757777619748	0.00429966339407589	NA
MKKS	sc-epi, scLP	target	0.359245671298232	0.474583602323874	0.15219534483605	NA
MLF2	sc-epi, scLP	target	0.124746319478755	0.168575235161473	0.0508256009800908	NA
MLST8	sc-epi, scLP	target	0.0140403444809632	0.0360789162200481	0.00902682674283787	NA
MOGS	sc-epi, scLP	target	0.0613293146704715	0.14561477691542	0.0782836143881372	NA
MPHOSPH10	sc-epi, scLP	target	0.215190473047381	0.334288909164038	0.209621035479422	NA
MPHOSPH6	sc-epi, scLP	target	0.126084251886323	0.347034949573008	0.105445032327669	NA
MRFAP1L1	sc-epi, scLP	target	0.0531938283615705	0.11267101939078	0.0421774490828939	NA
MRGBP	sc-epi, scLP	target	0.037505916260071	0.0647543695802532	0.0279546005094512	NA
MRPL43	sc-epi, scLP	target	0.0405975810428599	0.0929620083873192	0.0268782729741573	NA
MRPL50	sc-epi, scLP	target	0.0724535195416311	0.118132760488114	0.0236557885553777	NA
MRPL55	sc-epi, scLP	target	0.0441221232057251	0.0799913749241333	0.0264949116710243	NA
MRPL9	sc-epi, scLP	target	0.0484491829190916	0.0988137832604234	0.0282622428934091	NA
MRPS14	sc-epi, scLP	target	0.0865841297364963	0.135424425291829	0.0361728430143432	NA
MRPS21	sc-epi, scLP	target	0.248685714485092	0.474224120490731	0.14542684700706	NA
MRPS26	sc-epi, scLP	target	0.0887699716335361	0.164721631962336	0.0244079449379299	NA
MRPS34	sc-epi, scLP	target	0.0447728827110006	0.114986140794932	0.0170219958260378	NA
MRTFB	sc-epi, scLP	target	0.965747551444087	1.33503469536111	0.800997633860164	NA
MSRB1	sc-epi, scLP	target	0.0530832151078253	0.0558262691207707	0.00190523134143674	NA
MTG2	sc-epi, scLP	target	0.121273548138024	0.208779528011867	0.140549610904578	NA
MTX1	sc-epi, scLP	target	0.0320091948264244	0.0529046642367778	0.0129924993281141	NA
MYBBP1A	sc-epi, scLP	target	0.0389541186101395	0.122008661779023	0.0477111608366257	NA
MYRF	sc-epi, scLP	target	0.0690232250950843	0.153720553815446	0.00564451207379943	NA
MZT2B	sc-epi, scLP	target	0.0647941651221135	0.218725206597412	0.0773548385832778	NA
NAGPA	sc-epi, scLP	target	0.0311925173631185	0.0871126325944047	0.0239362288109456	NA
NAPRT	sc-epi, scLP	target	0.0327394878048352	0.0726857268951062	0.0212410976700642	NA
NCBP2	sc-epi, scLP	target	0.0701230191361351	0.196417303124252	0.0406012277809701	NA
NCSTN	sc-epi, scLP	target	0.112286399901128	0.174344715232122	0.0481030124246774	NA
NDUFA11	sc-epi, scLP	target	0.0678302373603393	0.159302475070066	0.0492565644200605	NA
NDUFA7	sc-epi, scLP	target	0.046622294521498	0.114319889617922	0.0507017094276171	NA
NDUFAF8	sc-epi, scLP	target	0.0984768494307837	0.155102851008928	0.0399030128308477	NA
NDUFS2	sc-epi, scLP	target	0.132512515581572	0.179399616383067	0.0622552326207087	NA
NECTIN3	sc-epi, scLP	target	0.47156899552341	0.720785526300245	0.193909997762335	NA
NELFCD	sc-epi, scLP	target	0.261334526119356	0.448884680988481	0.326066616693939	NA
NEPRO	sc-epi, scLP	target	0.139851314501371	0.249541400023797	0.13313815363063	NA
NEU4	sc-epi, scLP	target	0.0255889493975894	0.0766532461292463	0.00137323991100237	NA
NFATC3	sc-epi, scLP	target	0.796351534118507	1.16780912088028	0.6415022648877	NA
NFXL1	sc-epi, scLP	target	0.31520981992056	0.753250235149349	0.262470863293401	NA
NIPSNAP1	sc-epi, scLP	target	0.186150437977703	0.362159725904901	0.118506443732373	NA
NME3	sc-epi, scLP	target	0.0538449043072362	0.122740618232562	0.0295223886405809	NA
NOB1	sc-epi, scLP	target	0.0336835678402182	0.117007597999412	0.0666822555640325	NA
NOLC1	sc-epi, scLP	target	0.0389689791887391	0.106524752677419	0.0432028021212894	NA
NOP2	sc-epi, scLP	target	0.0489305226341392	0.158554646954375	0.0542453627095248	NA
NOTUM	sc-epi, scLP	target	0.302493397489512	1.22177882106638	0.235816808171436	NA
NPTXR	sc-epi, scLP	target	0.0127400942800225	0.0325998048010446	0.00507632042463299	NA
NPW	sc-epi, scLP	target	0.00725220947483203	0.0774581491841276	0.0101610529865713	NA
NR1H2	sc-epi, scLP	target	0.0491849843644365	0.111770558456875	0.0349404456929886	NA
NR2F1	sc-epi, scLP	target	0.0708421145862877	0.269450815591989	0.0292741503441328	NA
NR2F6	sc-epi, scLP	target	0.135315974973254	0.203483509210518	0.0400547523559543	NA
NSL1	sc-epi, scLP	target	0.577811096002805	0.736723003629285	0.269377780175286	NA
NSUN7	sc-epi, scLP	target	0.050197629815868	0.284003908945651	0.0169465774886607	NA
NT5C	sc-epi, scLP	target	0.0273112293655922	0.105442276094179	0.0186696005903946	NA
NTHL1	sc-epi, scLP	target	0.0333337968526729	0.0625214378585247	0.0091123595876942	NA
NUBP2	sc-epi, scLP	target	0.0270002926829548	0.0781080952959249	0.033340436554042	NA
NUP133	sc-epi, scLP	target	0.454020801616566	0.537566301491642	0.280329676224321	NA
OCIAD1	sc-epi, scLP	target	0.638531336174585	0.813906963256934	0.491701636985304	NA
ODC1	sc-epi, scLP	target	0.0156855595661629	0.0916232106982724	0.0332329680103151	NA
OSER1	sc-epi, scLP	target	0.147231280016243	0.24372957098851	0.10515081864138	NA
OSGEP	sc-epi, scLP	target	0.109698498804736	0.244845724851232	0.146888872387272	NA
OXA1L	sc-epi, scLP	target	0.129770312198628	0.240744020300602	0.0847924159565273	NA
PA2G4	sc-epi, scLP	target	0.14014452145202	0.244290799713284	0.112826216630123	NA
PABPC1	sc-epi, scLP	target	0.92864042452313	1.40788816811701	0.829329052515686	NA
PABPN1	sc-epi, scLP	target	0.316588165473776	0.492746324411874	0.359014245035937	NA
PAF1	sc-epi, scLP	target	0.0220815153177371	0.0517260589437593	0.0213416739000489	NA
PARD6B	sc-epi, scLP	target	0.197401572342338	0.299529207120427	0.0647618118893139	NA
PARP1	sc-epi, scLP	target	0.248814983043462	0.386319043504794	0.0946606955244063	NA
PARP8	sc-epi, scLP	target	0.356284680811593	0.580789347608927	0.0375563939122519	NA
PART1	sc-epi, scLP	target	0.0851716939976686	0.279915462830233	0.00207632333425122	NA
PAXIP1-AS1	sc-epi, scLP	target	0.0240334178475679	0.0703749431382575	0.0130781752540091	NA
PCBD2	sc-epi, scLP	target	0.344446078432466	0.483154466325907	0.164874579063824	NA
PCMTD2	sc-epi, scLP	target	0.42842891395804	0.891914482045059	0.384139436682726	NA
PCNP	sc-epi, scLP	target	0.480768318916016	0.590487155717833	0.418489148732911	NA
PCSK5	sc-epi, scLP	target	0.46703287246847	1.39988505891826	0.0659557805399387	NA
PCYOX1	sc-epi, scLP	target	0.153928914389728	0.281741142175222	0.111591931006209	NA
PDP2	sc-epi, scLP	target	0.0792913240629067	0.150164071143243	0.0511324863435632	NA
PEX10	sc-epi, scLP	target	0.025818529877409	0.0643788070505491	0.0283292913243331	NA
PFAS	sc-epi, scLP	target	0.0424513892474699	0.135458933342174	0.0597630354285236	NA
PFDN1	sc-epi, scLP	target	0.267262182591316	0.332937896159164	0.156125160722202	NA
PFDN2	sc-epi, scLP	target	0.144586894217899	0.174928087292722	0.0599112364374478	NA
PFDN5	sc-epi, scLP	target	0.173159833690366	0.298151766060137	0.106353451487146	NA
PGLS	sc-epi, scLP	target	0.0426836204570576	0.111445219744933	0.0630100983439919	NA
PGRMC2	sc-epi, scLP	target	0.314768596046613	0.386396444207946	0.136989790691435	NA
PHB2	sc-epi, scLP	target	0.0813166090555404	0.123291426708658	0.0428308927321047	NA
PHOSPHO2	sc-epi, scLP	target	0.0398729641176788	0.063430094529994	0.019515420762052	NA
PHPT1	sc-epi, scLP	target	0.0727481725828597	0.115527885577499	0.0357835905470808	NA
PIGM	sc-epi, scLP	target	0.124647284180528	0.258962147007112	0.0296402367227762	NA
PIGP	sc-epi, scLP	target	0.0523190057003505	0.105837970292631	0.0307190802492567	NA
PIK3C2B	sc-epi, scLP	target	0.11916433416999	0.201525979229043	0.0227470913503507	NA
PIK3R2	sc-epi, scLP	target	0.0575972801333149	0.160216343329442	0.0632422145370368	NA
PIP4K2B	sc-epi, scLP	target	0.127714120380451	0.305010067628817	0.198113836651066	NA
PITPNA-AS1	sc-epi, scLP	target	0.0117228136970797	0.0268268809739165	0.00198756258728993	NA
PKNOX1	sc-epi, scLP	target	0.36500465277982	0.54246309093009	0.276326328779545	NA
PLAGL2	sc-epi, scLP	target	0.0571570112951953	0.125751913371723	0.041294158794952	NA
PLXNB1	sc-epi, scLP	target	0.280441916216403	0.509238252810062	0.0520272748170856	NA
PMF1	sc-epi, scLP	target	0.329752931859442	0.445174339358352	0.125985446390477	NA
PMVK	sc-epi, scLP	target	0.0618918821517064	0.0873626013968995	0.0292012478696496	NA
POGK	sc-epi, scLP	target	0.155945126993482	0.206879001793999	0.0815789764736938	NA
POGLUT1	sc-epi, scLP	target	0.102128384559499	0.178093112900313	0.0892741826628589	NA
POGZ	sc-epi, scLP	target	1.11157443414069	1.33833376122058	0.950920878904149	NA
POLR2H	sc-epi, scLP	target	0.0621972777121025	0.133000325533081	0.0603267985855816	NA
POP5	sc-epi, scLP	target	0.0634105662919637	0.101313332104664	0.0451022844560218	NA
PPIA	sc-epi, scLP	target	0.203835832843746	0.418520658296639	0.149995989604569	NA
PPID	sc-epi, scLP	target	0.102715813003451	0.208050309814906	0.111521767128874	NA
PPP1R10	sc-epi, scLP	target	0.310668609114842	0.517101464439326	0.170060361397868	NA
PPP1R13B	sc-epi, scLP	target	0.389894122238654	0.62644990884539	0.262552246008826	NA
PPP1R16A	sc-epi, scLP	target	0.0780409435448861	0.143076675539108	0.0487437024175239	NA
PPP4R4	sc-epi, scLP	target	0.0754987372147735	0.373648426832457	0.073010491702467	NA
PRDM16	sc-epi, scLP	target	0.200164291935218	0.371679886592443	0.0139079606008171	NA
PRDX6	sc-epi, scLP	target	0.403455061363424	0.444297427776844	0.110275102022222	NA
PRELID1	sc-epi, scLP	target	0.029922347557718	0.0691428815804356	0.0077279406595368	NA
PRKAR1B	sc-epi, scLP	target	0.115453710552724	0.380923840999397	0.0755599542060283	NA
PRKCSH	sc-epi, scLP	target	0.0529328475462426	0.166044710937187	0.103656157738873	NA
PROCA1	sc-epi, scLP	target	0.0250956586139988	0.104637039167148	0.0204036373546933	NA
PRPF38B	sc-epi, scLP	target	0.207890824836675	0.320025898822084	0.190746479909089	NA
PRPF40B	sc-epi, scLP	target	0.254965956681751	0.441647483971037	0.218820939823596	NA
PRRC2C	sc-epi, scLP	target	1.35579140709814	1.73166321233088	1.08864936886383	NA
PSKH1	sc-epi, scLP	target	0.0594082709844585	0.166640982535484	0.0939135974993788	NA
PSMB10	sc-epi, scLP	target	0.0146803235407664	0.031307315077636	0.00646500971100521	NA
PSMB5	sc-epi, scLP	target	0.0992683735991782	0.229669935038225	0.111366534002065	NA
PSME3	sc-epi, scLP	target	0.0475088628903011	0.104632921829575	0.0484078689674869	NA
PTBP1	sc-epi, scLP	target	0.201950549084724	0.379255386461542	0.1969710044865	NA
PTGR2	sc-epi, scLP	target	0.156102547529829	0.215703347865198	0.0660845115189268	NA
PTMS	sc-epi, scLP	target	0.187128928155324	0.281402330327211	0.0394808006000387	NA
PUF60	sc-epi, scLP	target	0.0771268095098772	0.141255586171668	0.0318928738246131	NA
PVALEF	sc-epi, scLP	target	0.00662065059793252	0.118019932426185	0.0512267338685349	NA
PYCR1	sc-epi, scLP	target	0.0024928106118913	0.0658346697201825	0.0114024872564732	NA
PYCR2	sc-epi, scLP	target	0.0458914606662501	0.115624221299144	0.0200949170199478	NA
QPRT	sc-epi, scLP	target	0.214826870007661	0.37771072224301	0.195237323690134	NA
RANGRF	sc-epi, scLP	target	0.0228598359148677	0.0446173813807917	0.00995473005435705	NA
RBBP5	sc-epi, scLP	target	0.215310564878671	0.264761568534339	0.125051950739863	NA
RBM12B	sc-epi, scLP	target	0.391354127349273	0.615010369016544	0.341049610329354	NA
RBM25	sc-epi, scLP	target	0.776505256609061	1.06617670968897	0.907740582911242	NA
RBM39	sc-epi, scLP	target	1.88692879032636	2.21783504168635	1.75246837139732	NA
RBM8A	sc-epi, scLP	target	0.102784535592322	0.198774541455789	0.0611028612366518	NA
RDH14	sc-epi, scLP	target	0.0373844045651959	0.0932569777574081	0.0364728188764512	NA
REPIN1	sc-epi, scLP	target	0.0725014649038777	0.104754311397665	0.0264907774404051	NA
RFNG	sc-epi, scLP	target	0.0622899975053317	0.135258451125923	0.0575005480638728	NA
RGL3	sc-epi, scLP	target	0.104945908115723	0.326483037356847	0.0225441948834523	NA
RNF126	sc-epi, scLP	target	0.0659873411063205	0.147894579284575	0.0751338114564329	NA
RNF32	sc-epi, scLP	target	0.0368403873537	0.067240562609728	0.0111826137752235	NA
RNF41	sc-epi, scLP	target	0.0690723753613321	0.11491024793635	0.0599490679554107	NA
RNF43	sc-epi, scLP	target	1.09645637462655	1.74508007978729	0.662915834773005	NA
RNF7	sc-epi, scLP	target	0.0558964630111773	0.119088784479326	0.0594655668372862	NA
RNPS1	sc-epi, scLP	target	0.132104739200975	0.35833728995039	0.137886211876027	NA
RPL13	sc-epi, scLP	target	0.581367177590027	1.35896733219021	0.243923153350229	NA
RPL22L1	sc-epi, scLP	target	0.0272289750357115	0.168493224451503	0.0150814661324698	NA
RPL23	sc-epi, scLP	target	0.377859119623723	0.879213211748858	0.139515542668685	NA
RPL26	sc-epi, scLP	target	0.292965227013453	0.779835162729812	0.104676715541905	NA
RPL27	sc-epi, scLP	target	0.159595320774839	0.285850342872458	0.0518033640576041	NA
RPL3	sc-epi, scLP	target	0.360769153740964	0.622764699543548	0.142961854315036	NA
RPL31	sc-epi, scLP	target	0.382702280827162	1.05413141680203	0.324829574725161	NA
RPL32	sc-epi, scLP	target	0.316857056557873	0.862375345559351	0.0863946493296583	NA
RPL36AL	sc-epi, scLP	target	0.0801522784919476	0.160233757532462	0.012200108645155	NA
RPL41	sc-epi, scLP	target	0.587676245084225	0.997788880150315	0.130025020349896	NA
RPLP0	sc-epi, scLP	target	0.351138719195693	0.57748846349319	0.0919865413697236	NA
RPN1	sc-epi, scLP	target	0.110684423760288	0.218604159702239	0.0873520897206759	NA
RPN2	sc-epi, scLP	target	0.354572106533195	0.579518715348409	0.297200361892995	NA
RPRD1B	sc-epi, scLP	target	0.53159562771842	0.720009888411017	0.491711920054164	NA
RPRD2	sc-epi, scLP	target	0.995035459907635	1.25255830170156	0.919146053586506	NA
RPS12	sc-epi, scLP	target	0.637057752631829	1.08731171799656	0.113320029110084	NA
RPS15	sc-epi, scLP	target	0.198454696317556	0.631237325317978	0.0553399239234637	NA
RPS15A	sc-epi, scLP	target	0.2876499094855	0.791779654871619	0.0781092705388809	NA
RPS18	sc-epi, scLP	target	0.446984928904726	0.921268665582603	0.081591905183497	NA
RPS19	sc-epi, scLP	target	0.484527011237779	0.950546005905968	0.219547976387109	NA
RPS21	sc-epi, scLP	target	0.277383741388287	0.818333225616362	0.0632687196657375	NA
RPS27	sc-epi, scLP	target	0.478364785191856	1.02300786198614	0.0858251715854234	NA
RPS5	sc-epi, scLP	target	0.115283870342929	0.370061104136596	0.0660687520816554	NA
RPS7	sc-epi, scLP	target	0.315722504103114	0.803804526552416	0.223011657611778	NA
RPUSD4	sc-epi, scLP	target	0.0936974168834414	0.174062173065593	0.0452750353385669	NA
RRBP1	sc-epi, scLP	target	0.45680027857816	1.12133133065017	0.451299044838003	NA
RRP15	sc-epi, scLP	target	0.234597232567319	0.421670231264402	0.177846122920893	NA
RUVBL1	sc-epi, scLP	target	0.147390602550443	0.269817031066374	0.118949952640803	NA
S100A16	sc-epi, scLP	target	0.0399093478183216	0.0430859176956581	0.00205053971754427	NA
SALL4	sc-epi, scLP	target	0.153601594451696	0.438366228119891	0.0895538245536878	NA
SCAMP3	sc-epi, scLP	target	0.10995284965388	0.22154520837365	0.105068399044581	NA
SCARA3	sc-epi, scLP	target	0.00609085864062342	0.0493366951826735	0.00888956874778905	NA
SCOC	sc-epi, scLP	target	0.0765744366479442	0.163965408820697	0.065116170564243	NA
SDCBP2-AS1	sc-epi, scLP	target	0.35348432829239	0.575704112591815	0.180244941689846	NA
SDR39U1	sc-epi, scLP	target	0.0568081276382937	0.120766818495377	0.0399807329642843	NA
SEMA3B	sc-epi, scLP	target	0.0203393324275773	0.0810596983486752	0.0271501715840529	NA
SERPINF1	sc-epi, scLP	target	0.112381529903732	0.174109053070938	0.0178513010859652	NA
SETDB1	sc-epi, scLP	target	0.375833336325317	0.563350239520695	0.260742681174641	NA
SF1	sc-epi, scLP	target	0.48910114659064	0.63680796108756	0.347151936967072	NA
SF3B5	sc-epi, scLP	target	0.038667938159933	0.0587215568727805	0.00550485515714929	NA
SFT2D2	sc-epi, scLP	target	0.264705791456426	0.404542253752467	0.151040290408249	NA
SFXN2	sc-epi, scLP	target	0.129085303738314	0.281816449737334	0.160735295732972	NA
SH2D4A	sc-epi, scLP	target	0.961165396662065	1.3938613672842	0.166553076591226	NA
SH3BP5L	sc-epi, scLP	target	0.0555288581858124	0.0829290510540198	0.0301310602089405	NA
SH3TC1	sc-epi, scLP	target	0.0758810025931317	0.183588567312015	0.0283296760481625	NA
SHARPIN	sc-epi, scLP	target	0.0726433783245184	0.153660028935465	0.062154442261255	NA
SHISA5	sc-epi, scLP	target	0.0449559981633423	0.0709358495109718	0.0291963974647516	NA
SHMT2	sc-epi, scLP	target	0.0351346748187901	0.0570706556989471	0.00890297256104724	NA
SLC19A1	sc-epi, scLP	target	0.0695705445999838	0.126356865956057	0.0490866822325792	NA
SLC25A1	sc-epi, scLP	target	0.0888437398620339	0.130175543161243	0.0177838505232901	NA
SLC27A3	sc-epi, scLP	target	0.0381229333876098	0.0598321002154958	0.00704018118747537	NA
SLC2A10	sc-epi, scLP	target	0.103258853436409	0.213974447739874	0.0869360931461012	NA
SLC2A4	sc-epi, scLP	target	0.00749333939852666	0.027028149964751	0.00140416161589613	NA
SLC35C2	sc-epi, scLP	target	0.120918019594053	0.268377392632425	0.158292368298543	NA
SLC37A1	sc-epi, scLP	target	0.104452626412776	0.147763673577466	0.0098051006883689	NA
SLC44A3	sc-epi, scLP	target	0.150247617763857	0.314254430791954	0.052396826871546	NA
SLC50A1	sc-epi, scLP	target	0.0408729629240865	0.065343407459759	0.0103821659875597	NA
SMARCD1	sc-epi, scLP	target	0.0889111779560894	0.168609588381189	0.0841303281358249	NA
SMG5	sc-epi, scLP	target	0.322839652328939	0.466222971657855	0.171932997515751	NA
SMIM26	sc-epi, scLP	target	0.0502848802173916	0.0998165934408195	0.0115293067294505	NA
SNAP25	sc-epi, scLP	target	0.254283544941939	0.459727298089955	0.0893721898975914	NA
SNAP47	sc-epi, scLP	target	0.122007349519598	0.167882924387404	0.0391692726472807	NA
SNHG16	sc-epi, scLP	target	0.113789171051531	0.256954731077354	0.0601942842565625	NA
SNHG17	sc-epi, scLP	target	0.0582911998169088	0.152610358464847	0.0615295682938106	NA
SNHG19	sc-epi, scLP	target	0.0595051573870459	0.216493247204448	0.0347057847683516	NA
SNHG6	sc-epi, scLP	target	0.140413275614751	0.292030757521802	0.135050781909696	NA
SNRPD2	sc-epi, scLP	target	0.0405475597016582	0.12038491372024	0.0336071166647108	NA
SNRPE	sc-epi, scLP	target	0.106046811647302	0.223531574610248	0.032409307451737	NA
SNRPF	sc-epi, scLP	target	0.104696317438817	0.231448236753348	0.0402268320817386	NA
SNU13	sc-epi, scLP	target	0.0778511795852499	0.160381440172852	0.09942848497765	NA
SORBS3	sc-epi, scLP	target	0.066857025999475	0.166613584744192	0.102888244852909	NA
SOX9	sc-epi, scLP	target	0.0734375327378276	0.24720566587089	0.0056076469114856	NA
SPG7	sc-epi, scLP	target	0.580110104117914	0.94181799648916	0.592517654611643	NA
SPIRE2	sc-epi, scLP	target	0.116707868784577	0.363773765935313	0.0918759106397672	NA
SRCAP	sc-epi, scLP	target	0.149446278333261	0.259522761466381	0.153111976351589	NA
SRP9	sc-epi, scLP	target	0.328501750131499	0.535463445593569	0.167030615773008	NA
SRSF1	sc-epi, scLP	target	0.369702946578835	0.719165488177013	0.392845352393339	NA
SRSF3	sc-epi, scLP	target	0.362776741605094	0.453042228110857	0.209537572516491	NA
SRSF6	sc-epi, scLP	target	0.369931977255621	0.682475041412056	0.250615307485324	NA
SSC4D	sc-epi, scLP	target	0.0897628549883899	0.230099468107905	0.0553290242370166	NA
SSR1	sc-epi, scLP	target	0.285182908624085	0.346811576091616	0.126268658847638	NA
SSX2IP	sc-epi, scLP	target	0.084534057361679	0.247116220172964	0.027310700815217	NA
STIM2	sc-epi, scLP	target	0.281895671247856	0.528769582380061	0.0869366133782974	NA
STK25	sc-epi, scLP	target	0.135384414692264	0.270062476501563	0.145704569129214	NA
STXBP2	sc-epi, scLP	target	0.0276975380148451	0.0435151886130211	0.0094041186047651	NA
SUOX	sc-epi, scLP	target	0.0405564663841418	0.094032599276746	0.0373748836914195	NA
SUPT7L	sc-epi, scLP	target	0.0744267530858658	0.166702922214801	0.102500511383303	NA
SURF4	sc-epi, scLP	target	0.147302053020207	0.205787884012609	0.136189317099592	NA
SYNCRIP	sc-epi, scLP	target	0.492155663143606	0.658906264221885	0.403570738437721	NA
SYNJ2BP	sc-epi, scLP	target	0.177309778005558	0.236489845517823	0.099247474275323	NA
TAF10	sc-epi, scLP	target	0.0322286842591607	0.0597684473718757	0.0165996465435726	NA
TAF4	sc-epi, scLP	target	0.359593709006727	0.493287648017424	0.256037515402942	NA
TBC1D24	sc-epi, scLP	target	0.0717973098948015	0.144151704434321	0.029181586570722	NA
TBC1D9	sc-epi, scLP	target	0.349962738836235	0.648535591439499	0.0684869128469777	NA
TBC1D9B	sc-epi, scLP	target	0.126240188925114	0.223149791838591	0.0858230656433666	NA
TCIM	sc-epi, scLP	target	0.0663388208183674	0.390339629196342	0.0103409952654473	NA
TCTA	sc-epi, scLP	target	0.0202226449945035	0.0571612427394748	0.0134655327719473	NA
TFAP4	sc-epi, scLP	target	0.0280199677546592	0.0835184769072667	0.0303307907989176	NA
TFB1M	sc-epi, scLP	target	0.60554592333228	0.931898336883107	0.319842200039841	NA
THAP9	sc-epi, scLP	target	0.0603475141996661	0.119700367986104	0.0485164037400993	NA
THEM6	sc-epi, scLP	target	0.0181226270788761	0.0336630883129866	0.0047408493311972	NA
THUMPD3-AS1	sc-epi, scLP	target	0.321461818791892	0.568265679247878	0.158411470403415	NA
TIMM17A	sc-epi, scLP	target	0.247613468307625	0.320752574292365	0.115850044905891	NA
TIPRL	sc-epi, scLP	target	0.268187263343841	0.368594123661343	0.179771820089314	NA
TJP3	sc-epi, scLP	target	0.0163597152680891	0.0799310122330287	0.00578305615387786	NA
TK2	sc-epi, scLP	target	0.104811662164497	0.24100264189074	0.117593099252414	NA
TMA7	sc-epi, scLP	target	0.125741032606526	0.303091888213743	0.0426735142506558	NA
TMCO1-AS1	sc-epi, scLP	target	0.0280634344723442	0.0625699434268056	0.0198787954151837	NA
TMED7	sc-epi, scLP	target	0.204740755260365	0.200860258590278	0.0683572130725849	NA
TMEM128	sc-epi, scLP	target	0.0657330665324476	0.147483953426602	0.086297404644474	NA
TMEM170A	sc-epi, scLP	target	0.134953224967571	0.216595921254974	0.105468109044791	NA
TMEM177	sc-epi, scLP	target	0.0352380950589779	0.131689409319527	0.0796536123051939	NA
TMEM219	sc-epi, scLP	target	0.0905571332997934	0.16357090655381	0.0812297025985729	NA
TMEM230	sc-epi, scLP	target	0.248414813266746	0.445624203922963	0.227831707700396	NA
TMEM256	sc-epi, scLP	target	0.0311725585054456	0.0795185520345608	0.00461651039771304	NA
TMEM259	sc-epi, scLP	target	0.211399352251355	0.448237939343485	0.285558589518971	NA
TMEM63A	sc-epi, scLP	target	0.430798802170838	0.582006108828958	0.23873704233952	NA
TMEM86B	sc-epi, scLP	target	0.0248759706080332	0.0752393328173286	0.0190213481956287	NA
TOMM20	sc-epi, scLP	target	0.342768281803522	0.53714677213606	0.146239321648511	NA
TP53RK	sc-epi, scLP	target	0.0210685731385458	0.0654704129871841	0.015464296850722	NA
TPM3	sc-epi, scLP	target	0.303714427431249	0.524193641469277	0.203750397099606	NA
TPR	sc-epi, scLP	target	1.0247112800819	1.27584460231937	0.777304086099474	NA
TRAF7	sc-epi, scLP	target	0.0926585473018005	0.133207274365371	0.0243388928439086	NA
TRIB2	sc-epi, scLP	target	0.128891166664524	0.37152646987302	0.105132023024922	NA
TRIM71	sc-epi, scLP	target	0.0782830355138392	0.47853658775895	0.0033673658733468	NA
TRMT1L	sc-epi, scLP	target	0.34371802102399	0.388692615173534	0.128499381231223	NA
TRMT5	sc-epi, scLP	target	0.0356920131938418	0.0753108421123723	0.030830747827186	NA
TSC2	sc-epi, scLP	target	0.116759898863836	0.288923979203576	0.186226073906801	NA
TSEN2	sc-epi, scLP	target	0.282070056754263	0.506308690838786	0.249817240824775	NA
TSNAX	sc-epi, scLP	target	0.411279954002146	0.518222552982161	0.276789749453168	NA
TSPAN18	sc-epi, scLP	target	0.0126407554550897	0.413993361994967	0.0331062645636897	NA
TSTA3	sc-epi, scLP	target	0.0423787577134166	0.0619880075318984	0.0174349507340897	NA
TTPAL	sc-epi, scLP	target	0.0889445636380812	0.150771042175179	0.0474581118279713	NA
TUBA1B	sc-epi, scLP	target	0.0399853044866401	0.13145852299962	0.0245808731985575	NA
UBAP2L	sc-epi, scLP	target	0.641805758987812	0.786485142521638	0.521867402232316	NA
UBB	sc-epi, scLP	target	0.131374238791975	0.290070605294612	0.0189355044550586	NA
UBE2Q1	sc-epi, scLP	target	0.082298909980062	0.133441706895074	0.0462718062208885	NA
UBQLN4	sc-epi, scLP	target	0.0742091870277154	0.182881463956123	0.0578074592538686	NA
UCKL1	sc-epi, scLP	target	0.147174683215865	0.217942154267329	0.116951067022167	NA
UFC1	sc-epi, scLP	target	0.082535471782943	0.131533217378322	0.0290400509581973	NA
UNC93A	sc-epi, scLP	target	0.0262947281844371	0.189632866067604	0.00148587987339064	NA
UPK3A	sc-epi, scLP	target	0.000651761859832668	0.0486489997860865	0.000342806260632185	NA
UQCRC1	sc-epi, scLP	target	0.0776986865920494	0.134260413018978	0.0916879791987254	NA
UTP25	sc-epi, scLP	target	0.146367292271162	0.199584593627768	0.06026992361008	NA
VARS	sc-epi, scLP	target	0.0393243457438099	0.11251812995325	0.0330094159550884	NA
VASN	sc-epi, scLP	target	0.0117414396362249	0.047131405886827	0.00356352379491404	NA
VPS72	sc-epi, scLP	target	0.0483104281851019	0.103374656499122	0.0388080886656296	NA
WAC-AS1	sc-epi, scLP	target	0.116411346009162	0.176451032499417	0.0747546231036042	NA
WARS	sc-epi, scLP	target	0.0477949709304	0.110572172753572	0.0408886569371195	NA
XPO5	sc-epi, scLP	target	0.216523962910045	0.375426456841127	0.221422953334077	NA
XYLT2	sc-epi, scLP	target	0.0370000839408451	0.0760772219991168	0.047652311215366	NA
YIPF3	sc-epi, scLP	target	0.067237764549758	0.0925684850157754	0.0337302685955719	NA
YLPM1	sc-epi, scLP	target	0.545427052280183	0.90048819495202	0.657051871848271	NA
YWHAH	sc-epi, scLP	target	0.0533520132711548	0.0979982634565073	0.0142227503433579	NA
YY1	sc-epi, scLP	target	0.448745205061125	0.594178100323411	0.347581243005363	NA
ZBTB1	sc-epi, scLP	target	0.373901401454622	0.55206679296477	0.29193800789497	NA
ZFAND1	sc-epi, scLP	target	0.282736215128617	0.344803498463664	0.236453701139766	NA
ZFPM1	sc-epi, scLP	target	0.0846053058712285	0.242030081216142	0.0495506429928444	NA
ZGPAT	sc-epi, scLP	target	0.141108234625538	0.265549287103602	0.201095926923439	NA
ZNF124	sc-epi, scLP	target	0.237986933778312	0.670126424122836	0.200765207795416	NA
ZNF213	sc-epi, scLP	target	0.0213651595661385	0.0658421623993064	0.0117597346066219	NA
ZNF334	sc-epi, scLP	target	0.121110038243788	0.286434703336089	0.182399413817098	NA
ZNF335	sc-epi, scLP	target	0.158499674923658	0.194991809174204	0.113389496027603	NA
ZNF594	sc-epi, scLP	target	0.0687559205978241	0.225693166060179	0.0915411338027037	NA
ZNF598	sc-epi, scLP	target	0.0206202579405733	0.06738379370254	0.0289276751229406	NA
ZNF623	sc-epi, scLP	target	0.110117809817157	0.201597543474869	0.121787150303746	NA
ZNF627	sc-epi, scLP	target	0.0887036021692359	0.19973522464481	0.112024141972538	NA
ZNF646	sc-epi, scLP	target	0.014634166488131	0.0358797959576124	0.00583802157635236	NA
ZNF664	sc-epi, scLP	target	0.0789370164417229	0.144292525304867	0.0370380045632121	NA
ZNF692	sc-epi, scLP	target	0.0839310279078667	0.21934062681703	0.0823101100946539	NA
ZNF768	sc-epi, scLP	target	0.0138942997611511	0.0491569900218274	0.00379012623702296	NA
ZNF814	sc-epi, scLP	target	0.140886047417802	0.278927220565566	0.252131070793986	NA
ZNF839	sc-epi, scLP	target	0.0917715094632982	0.135607002844635	0.0745835093468076	NA
ZNF852	sc-epi, scLP	target	0.0606459525820177	0.115512667690669	0.0554765694503642	NA
ZSCAN12	sc-epi, scLP	target	0.0887190218995456	0.124381617124482	0.0819140775282684	NA
ARHGEF2	sc-epi, scLP, scM	target	0.0605856616577794	0.410401719954901	0.0843318149540283	NA
CAD	sc-epi, scLP, scM	target	0.0681865226549728	0.234395114577442	0.147660934945063	NA
CCDC130	sc-epi, scLP, scM	target	0.0834968664384254	0.241170803071813	0.181615770183063	NA
CCDC57	sc-epi, scLP, scM	target	0.239463313650218	0.531720235229993	0.363495224080546	NA
CD320	sc-epi, scLP, scM	target	0.0143683765941843	0.08672631173942	0.0208512654239451	NA
CHMP4A	sc-epi, scLP, scM	target	0.0517180243109863	0.132350726079801	0.0768935801542547	NA
CPNE1	sc-epi, scLP, scM	target	0.438522731538555	0.817365413434511	0.600878372327501	NA
CTBP1	sc-epi, scLP, scM	target	0.151799525347682	0.360313911347936	0.218927933737229	NA
DEF8	sc-epi, scLP, scM	target	0.0437451607992716	0.116589488532575	0.0674593078833657	NA
DGKQ	sc-epi, scLP, scM	target	0.0253592771034481	0.0792120936490711	0.0233110904959386	NA
ERCC2	sc-epi, scLP, scM	target	0.0263504590042303	0.121036029213692	0.0924387654486445	NA
FAM234A	sc-epi, scLP, scM	target	0.0742879690207758	0.21618163498181	0.0997057789163492	NA
FRAS1	sc-epi, scLP, scM	target	0.158416582363612	2.59708741386832	0.015220511275808	NA
FUS	sc-epi, scLP, scM	target	0.570518758620417	1.28068515121335	0.796611509568616	NA
JPT2	sc-epi, scLP, scM	target	0.100416323502749	0.284412227448316	0.109018801434272	NA
LMAN2L	sc-epi, scLP, scM	target	0.113750266126093	0.307281334255142	0.215173887103846	NA
LPAR6	sc-epi, scLP, scM	target	0.058228826848758	0.300522801189	0.090880357743955	NA
MBTPS1	sc-epi, scLP, scM	target	0.380504029224036	0.7125140198738	0.376533314928682	NA
MED24	sc-epi, scLP, scM	target	0.10784250924753	0.240015970538077	0.168921668871369	NA
PIH1D1	sc-epi, scLP, scM	target	0.0375401464645913	0.116886400901278	0.0471417924075091	NA
PRMT1	sc-epi, scLP, scM	target	0.0333474161100569	0.122238636354598	0.0669981673727481	NA
RNASEH1-AS1	sc-epi, scLP, scM	target	0.0131916084306965	0.0574977526433511	0.0221993751871244	NA
SLC38A6	sc-epi, scLP, scM	target	0.243946674877814	0.418346411839708	0.324150961873316	NA
SNX5	sc-epi, scLP, scM	target	0.330315018721146	0.835648097451995	0.405085195353046	NA
STX18-AS1	sc-epi, scLP, scM	target	0.269234736624908	0.645020701538233	0.459781455091256	NA
TAF1C	sc-epi, scLP, scM	target	0.0482565625745656	0.145068784441432	0.0898643786953306	NA
TECPR2	sc-epi, scLP, scM	target	0.181309080504598	0.411003923087728	0.265231672059038	NA
TRIM28	sc-epi, scLP, scM	target	0.0517402182994264	0.187379538953196	0.0617811265149385	NA
TSGA10	sc-epi, scLP, scM	target	0.169976334631135	0.625325250430879	0.243912276726462	NA
YIPF2	sc-epi, scLP, scM	target	0.0283768430096447	0.0792736701067062	0.0615292852977231	NA
ZC3H18	sc-epi, scLP, scM	target	0.145177610642333	0.309606060722036	0.168310526895726	NA
ZFP90	sc-epi, scLP, scM	target	0.0641147121940738	0.233086289558601	0.107876988837533	NA
DICER1	sc-epi, scM	target	0.715385329181945	1.03678333388861	0.786387280423417	NA
AADAC	scH	target	1.05029072836532	0.152847746654464	0.00154264192077593	NA
AADACL2-AS1	scH	target	0.320769103931454	0.0693280514249173	0.00648809923623869	NA
ABCA1	scH	target	1.85570204920692	1.06058180248779	1.55538381842934	NA
ABCA6	scH	target	0.695488541328895	0.0399028313186673	0.124744987056143	NA
ABCA8	scH	target	1.1418127579068	0.275865797823581	0.172675831144553	NA
ABCA9-AS1	scH	target	0.0404441686229183	0.00789489148300626	0.00239941998700121	NA
ABCB1	scH	target	0.23257561272794	0.305159587702278	0.0264381485479551	NA
ABCB11	scH	target	1.66473372733155	0.0477689149954268	0.00644401264528323	NA
ABCB4	scH	target	0.926280961733783	0.546514242702989	0.824446344203489	NA
ABHD12	scH	target	0.430108781462847	0.421509865871865	0.347805440413962	NA
ACACA	scH	target	1.44086048919124	1.3436450286331	1.26887499668295	NA
ACAT1	scH	target	0.498356188296802	0.132008051595474	0.189259876394154	NA
ACKR2	scH	target	0.0517480539035858	0.0192420884526141	0.00814247705119902	NA
ACOT13	scH	target	0.346518716721988	0.219990192265064	0.059417672517223	NA
ACSL6	scH	target	0.694648648142731	0.201563005706055	0.0119606648618083	NA
ACSS3	scH	target	2.85423148811638	2.36257974214175	2.3208865566918	NA
ACTA2	scH	target	0.123634508133109	0.0602799393168506	0.0406336072507067	NA
ADAM20	scH	target	0.198940841868346	0.0892289646890528	0.0959303449585413	NA
ADAMTSL3	scH	target	0.445264383414702	0.13106886953643	0.0287154909560372	NA
ADGRV1	scH	target	0.125091436901876	0.0428214622320469	0.0279821897639764	NA
ADH1C	scH	target	0.0240755733064623	0.00418794128920668	0	NA
ADRA1A	scH	target	1.0057139499211	0.00394740929579795	0.0209207869108665	NA
ADRB2	scH	target	0.0734620118226382	0.00785217276612963	0.00144715783129365	NA
AHNAK	scH	target	0.436310659878568	0.229742813037232	0.14453708011513	NA
AKAP7	scH	target	0.862940808112566	0.356103741391039	0.68355660368999	NA
AKR1C2	scH	target	1.27792049217621	0.189684583409184	0.010852502326689	NA
AKR1C4	scH	target	0.39510440996587	0.0247176724173829	0	NA
ALDH1A1	scH	target	0.834992331604001	0.418051099814551	0.286790427435792	NA
ALK	scH	target	0.0146448934486076	0.0144298510307242	0.024309241177914	NA
ALOX12B	scH	target	0.053294486171317	0.0368752672782997	0.0172031578849156	NA
ALOX15B	scH	target	0.0206700328085107	0.00173448377353631	0.000765161560596629	NA
ALPK3	scH	target	0.235803374104761	0.141666594745322	0.083066767213346	NA
ANAPC16	scH	target	0.451714161335609	0.420547003667112	0.297802385056615	NA
ANGPTL4	scH	target	0.210728080031404	0.016557656867416	0.114542684010063	NA
ANKEF1	scH	target	0.213581672251893	0.179675203924045	0.0115928489094743	NA
ANKRD29	scH	target	0.20669582704743	0.0131636575860553	0.0244003476005298	NA
ANXA2	scH	target	0.308585081196026	0.228415520755312	0.141053415192101	NA
ANXA7	scH	target	0.356314651500988	0.243304695465791	0.231235289247207	NA
AP2A2	scH	target	0.436194205097513	0.465349194674282	0.332885891776193	NA
AP3S1	scH	target	0.936937974690701	0.647578593801161	0.498057250702547	NA
APBB1IP	scH	target	0.128471474070602	0.0271060773465917	0.0150702586131174	NA
APCS	scH	target	1.29145018010238	0.0669006399414111	0	NA
APMAP	scH	target	0.514298260100746	0.214764850162975	0.15900151556383	NA
APOA1-AS	scH	target	0.0360766538360835	0.0255651738787825	0.00622739772795972	NA
APOA5	scH	target	0.258983489829662	0.0423593221304687	0	NA
APOE	scH	target	1.09788169626537	0.83416284915492	0.225883826308286	NA
APOL1	scH	target	0.0558646167507243	0.0188194533581602	0.00515591254524171	NA
AQP3	scH	target	0.0105926752311176	0.0127063109222598	0.00104193368945307	NA
ARFGAP3	scH	target	0.504437046297352	0.311231311369965	0.307549323508474	NA
ARFGEF3	scH	target	0.162653207272109	0.251740319485253	0.130122958582064	NA
ARHGAP24	scH	target	0.835333129275656	0.264101973999399	0.153520748412645	NA
ARHGAP26-AS1	scH	target	0.0130967976505439	0.0052368618843351	0.00165773381940648	NA
ARHGDIB	scH	target	0.0226344934617921	0.0124161650483282	0.00891919525286695	NA
ARHGEF12	scH	target	1.77755532026805	1.0574909559302	1.13731099861858	NA
ARL17A	scH	target	0.342063077521208	0.204228784201836	0.0691458503147455	NA
ARL5B	scH	target	0.243448211336227	0.220790168709353	0.114769661562333	NA
ARNTL	scH	target	0.264669858199559	0.100092299989413	0.16711488274568	NA
ARPIN	scH	target	0.0382858284596153	0.0501644204206635	0.0361950071819531	NA
ARRB2	scH	target	0.0566064507208339	0.066226377665191	0.0208475915986787	NA
ASAH1	scH	target	0.354177385965065	0.266467372489905	0.247627288656961	NA
ASAP2	scH	target	0.241801877250489	0.361736039912635	0.164471258622397	NA
ASCC3	scH	target	2.00460985281946	1.56809084473554	1.41625368216345	NA
ASTN2-AS1	scH	target	0.0345129179318516	0.0205545213564722	0.00320605909423268	NA
ASXL2	scH	target	0.884668246739063	0.962970581413869	0.71821403281483	NA
ATF1	scH	target	0.492063258848329	0.486648932349668	0.348629763054433	NA
ATG5	scH	target	0.827700236713849	0.584473986947821	0.590583113357449	NA
ATP1B1	scH	target	1.30792268544839	0.865875209668071	0.767725879531961	NA
ATP2B4	scH	target	0.678278686193832	0.216913600859875	0.122947313756241	NA
ATP6V0E1	scH	target	0.366130136661124	0.257187823644262	0.350574431620915	NA
ATP6V1G1	scH	target	0.199647048735081	0.153551638727636	0.0829902631713577	NA
AVPI1	scH	target	0.0506314372848586	0.023629070257886	0.0119910941059416	NA
B4GALT5	scH	target	0.617056520835448	0.572187522229395	0.485541717981178	NA
B4GALT6	scH	target	0.161567470578863	0.213432352937922	0.0825293072448477	NA
BACH2	scH	target	0.656974974508421	0.292878725728247	0.0829746193636568	NA
BCL3	scH	target	0.0393841138831973	0.0193063890698134	0.0107195312118571	NA
BHLHE40	scH	target	0.312186570316004	0.0793956972454173	0.0401572092219856	NA
BHLHE40-AS1	scH	target	0.0468871969680109	0.0263496908534998	0.0209458563318712	NA
BICDL1	scH	target	0.12775694331933	0.0892386270595535	0.0144476353466865	NA
BIRC3	scH	target	0.0700275947268779	0.0513304256205099	0.0104045530735748	NA
BLNK	scH	target	0.390848994803034	0.048430656947269	0.00540081265987625	NA
BNIP2	scH	target	0.387534875108407	0.27425468951687	0.200002412076111	NA
BRAF	scH	target	1.40784627876676	1.43765598269004	1.35949237006676	NA
BRD2	scH	target	0.282455907103392	0.241430508919607	0.149390090649422	NA
BTC	scH	target	0.0262772318193429	0.00437468142244016	0.00169061235465188	NA
BTG1	scH	target	0.385730382481031	0.291602771944374	0.111244764231992	NA
BTG2	scH	target	0.12530613888026	0.0956468203059834	0.00813382051803571	NA
C1orf112	scH	target	0.428115050588714	0.36173874505033	0.199957181647208	NA
C1orf53	scH	target	0.0329053022351387	0.028159880946255	0.000923196989540367	NA
C1R	scH	target	0.313862019366757	0.0366108009869799	0.03336132882184	NA
C1S	scH	target	0.766630845812597	0.174856598779	0.14232421935307	NA
C2-AS1	scH	target	0.0293319231575561	0.0109403349239368	0	NA
C6orf89	scH	target	0.297859039939132	0.261398610359321	0.156103322102893	NA
C9orf72	scH	target	0.298740151367851	0.167934075085522	0.0681262228504662	NA
CAAP1	scH	target	0.70951679241458	0.41618173836899	0.310100245927416	NA
CACNA1A	scH	target	0.022593572755676	0.0182283027146617	0.0234784391872535	NA
CAMK1D	scH	target	1.25681974213218	0.413449246095882	0.160758395511274	NA
CARD6	scH	target	0.0673361051502363	0.0305807366384648	0.0319275162151772	NA
CBLC	scH	target	0.0769452994015871	0.0137487880216846	0.0061035687375605	NA
CCDC152	scH	target	0.117281913550621	0.0240248291750271	0.00342104769510733	NA
CCDC196	scH	target	0.132777312620445	0.043082023605643	0.0146707957396716	NA
CCDC68	scH	target	0.274275252452263	0.0573601085604055	0.00572578640716703	NA
CD14	scH	target	0.0318181279871771	0.0124395042886991	0.00314416857902653	NA
CD55	scH	target	0.199569187502435	0.055500767114468	0.0375864722197783	NA
CD6	scH	target	0.00869673451544773	0.00372077283522795	0.00464013729329263	NA
CD63	scH	target	0.166676204460734	0.192254883083619	0.0617716872966361	NA
CD96	scH	target	0.042642908329897	0.0395070143210498	0.0256281697490678	NA
CDA	scH	target	0.0343000550503697	0.00280693894509132	0.00128188144174713	NA
CDC37L1	scH	target	0.283400727575902	0.188558147202253	0.160959660878798	NA
CDC40	scH	target	0.320049409258246	0.311487057353945	0.199498608637974	NA
CDC5L	scH	target	0.430729410854868	0.360045933581521	0.226271245359904	NA
CDC73	scH	target	1.16388062383243	1.26658040006693	0.87986604370848	NA
CDKN1A	scH	target	0.20269281376416	0.0513764274045977	0.0262187279586078	NA
CDON	scH	target	0.515472828248584	0.450977846071664	0.210405305222037	NA
CDS1	scH	target	0.331006624023648	0.0705543646223885	0.124744268475366	NA
CEL	scH	target	0.0570871967918065	0.0370417745115376	0.00719030833703743	NA
CEP70	scH	target	1.01266244704732	0.615811890750793	0.278235271438879	NA
CFAP57	scH	target	0.151629555375458	0.0259429374956677	0.0102694859638959	NA
CFHR3	scH	target	0.374881121343375	0.0198588469472911	0.000468862043328123	NA
CFHR4	scH	target	0.977308324303693	0.0587726613677203	0.0011988850668023	NA
CFHR5	scH	target	0.412790098267045	0.0191663424817454	0	NA
CHGB	scH	target	0.00659102922892751	0.0263529036042279	0.00484986513250117	NA
CHI3L1	scH	target	0.190712587689658	0.0182086445414069	0	NA
CHST15	scH	target	0.556193355021555	0.352926191316134	0.0136903773423802	NA
CIAO2A	scH	target	0.379033452478547	0.170109622909762	0.165537220926601	NA
CLNS1A	scH	target	0.464003938813433	0.348366245599774	0.356582156808849	NA
CNTLN	scH	target	1.29673132499771	0.972517269615541	0.64035781012136	NA
COQ10B	scH	target	0.234897619601614	0.119741770950669	0.184500364613455	NA
CP	scH	target	1.04825283162482	0.184993438785675	0.00531718228265212	NA
CPEB4	scH	target	1.59374541675616	0.833737777161001	1.08345272917913	NA
CPED1	scH	target	0.43035129480217	0.0276912443935794	0.0619980152010682	NA
CPN1	scH	target	0.251689569304092	0.0939056601277882	0.0019984380946275	NA
CPVL	scH	target	0.141397568350097	0.168189458844076	0.0912206797072618	NA
CREBRF	scH	target	0.735618634310287	0.482393531083017	0.428387551455694	NA
CRY2	scH	target	0.586660131602181	0.214271194474419	0.2089564945147	NA
CSF3R	scH	target	0.0569095686464593	0.0342824745448104	0.0017248783723583	NA
CSRNP1	scH	target	0.0288788535389124	0.0172797214898345	0.00452281080330136	NA
CSRP1	scH	target	0.067085341376975	0.0171952860489529	0.0026658007648351	NA
CTSD	scH	target	0.187242986408127	0.0800491620495064	0.0220642468796388	NA
CUTC	scH	target	0.246943175304006	0.172498123675474	0.115175853472995	NA
CUX1	scH	target	1.68767872185204	1.64888444778497	1.57239884793084	NA
CXCL2	scH	target	0.615864374361004	0.0535422966168282	0.00147278683292261	NA
CYP2C18	scH	target	0.336195718309436	0.0147242947034128	0.000991003561277402	NA
CYP2C8	scH	target	0.035517579989542	0.00789824877053465	0	NA
CYP3A4	scH	target	1.09046173116235	0.0485540488305641	0.000623872178140027	NA
CYP4A22	scH	target	0.0658049374411483	0.007598743252757	0	NA
CYTH1	scH	target	0.828540428368916	0.508823734835594	0.359691261883814	NA
DAPK2	scH	target	0.172425667223382	0.0592314381536095	0.0173010594088861	NA
DCTN4	scH	target	0.700963457097794	0.509878671681766	0.456963685011946	NA
DDIT4	scH	target	0.00964012459188154	0.0106862348396946	0.00557591613730053	NA
DENND2D	scH	target	0.101541554645985	0.0466221270278604	0.0193428086599578	NA
DEPP1	scH	target	0.100869526323134	0.020176016863017	0.00374367044543163	NA
DIPK2A	scH	target	0.291647560017058	0.24731303610688	0.247367937067197	NA
DLEU1	scH	target	2.92000608306181	2.41985335304461	0.895351177662111	NA
DNAJA1	scH	target	0.495731538323211	0.283779693768068	0.096751327557143	NA
DOCK7	scH	target	1.07135833489185	0.936745245484062	0.770116221242937	NA
DSP	scH	target	1.00693498507886	0.82206769548336	0.354508944066868	NA
DUSP1	scH	target	0.521486822964342	0.0841458524650344	0.0153597798328805	NA
DUSP10	scH	target	0.625643430001601	0.171045279980529	0.0775040871749233	NA
ECHDC1	scH	target	0.668173950796786	0.610245039682602	0.431239743502898	NA
EEPD1	scH	target	0.734646839236778	0.575248573901511	0.211485735359736	NA
EFR3A	scH	target	0.93089358026946	0.710217950756875	0.639646530002153	NA
EHD4	scH	target	0.329170831682315	0.0847859193304234	0.0351431088093539	NA
EHF	scH	target	0.0329389986026265	0.0206886660058986	0.00349146865706144	NA
ELF3	scH	target	0.161637519685492	0.0725685143230526	0.0016305702834908	NA
EMP1	scH	target	0.0481684102414082	0.00934171580883096	0.026568008586485	NA
ENAH	scH	target	0.980640969911193	1.21661789020347	0.943849158087565	NA
ENPEP	scH	target	0.503560886242456	0.0462669509076248	0.0436609344986951	NA
EPAS1	scH	target	0.695223796377613	0.274141692187553	0.0557689517447641	NA
EPHB2	scH	target	0.343377457051812	0.352714598169318	0.0286965858451981	NA
ERN1	scH	target	0.530418163642379	0.213941533635095	0.305748756780027	NA
ESCO1	scH	target	0.445022205196453	0.443033456277232	0.414029710766919	NA
ETS1	scH	target	0.223407353656505	0.0607326089357193	0.0558140851555921	NA
ETS2	scH	target	0.3327709990802	0.269867538418466	0.218093346836704	NA
EXOC2	scH	target	0.903339838259393	0.588753886073029	0.960908502921597	NA
EYA3	scH	target	0.469930954996484	0.503811034343035	0.414271898050188	NA
EYS	scH	target	0.143034092970846	0.123229213184637	0.0353293370107678	NA
FAIM	scH	target	0.0759941647754983	0.0629295790952339	0.0217720973332972	NA
FAM102A	scH	target	0.28630523859544	0.116041413455706	0.0978147578191516	NA
FAM110C	scH	target	0.0140874828682063	0.00414638880491838	0.000524641078432802	NA
FAM169B	scH	target	0.0193829989276336	0.00907787062523589	0.00328903217340097	NA
FAM177A1	scH	target	0.276940030233613	0.20076897413921	0.268192684861428	NA
FAM210A	scH	target	0.209918897975612	0.198899236176828	0.128604076762957	NA
FAM214A	scH	target	1.34513750294887	0.671878832229522	0.911324430950486	NA
FAM217A	scH	target	0.0541303657717483	0.0499572824816997	0.00714513021841449	NA
FAM8A1	scH	target	0.372219069433105	0.251973428793156	0.0456753001535259	NA
FBXO32	scH	target	0.289445435196331	0.122444092533876	0.192979819738799	NA
FCGR2A	scH	target	0.0113779469580789	0.00876432815444952	0.00670923329840064	NA
FGF2	scH	target	0.714203372313716	0.137390454945852	0.0469571583387908	NA
FKBP5	scH	target	1.79684710300566	0.899895355415009	0.519233128297077	NA
FLI1	scH	target	0.0355877817291908	0.0313157944096458	0.0383586946032019	NA
FLT1	scH	target	0.120100355675059	0.09168293288041	0.0228397574989096	NA
FMNL1	scH	target	0.00830079404339331	0.0104141036759562	0.0056714016930124	NA
FMO3	scH	target	1.44005730924541	0.12285228368305	0.00107280173288148	NA
FNBP1	scH	target	0.573488210404287	0.521233390206654	0.613823690881075	NA
FOS	scH	target	0.0714538291135595	0.0581589361129917	0.00968681842594731	NA
FOSB	scH	target	0.0167817103280936	0.00719276574926993	0.00127005135346764	NA
FOXN2	scH	target	0.663938368601869	0.553004381392203	0.259290432595431	NA
FPR3	scH	target	0.0123741948847108	0.00603898318689645	0.0049702790089454	NA
FRS3	scH	target	0.0314841654048447	0.0177282170578049	0.00513194475683668	NA
FRZB	scH	target	0.0209183017832992	0.00908698519242431	0.00632047355472544	NA
GABARAPL1	scH	target	0.265971188905075	0.110463021031697	0.0932941590440341	NA
GADD45B	scH	target	0.0681286145720174	0.0359612762362546	0.0107592579256985	NA
GADD45G	scH	target	0.136018240862838	0.0132896119939398	0.0011044306531811	NA
GALNT2	scH	target	1.56873889520477	1.17058732306442	1.2349992020088	NA
GAS6-AS1	scH	target	0.050620928366108	0.0142860888505012	0.00915623875258688	NA
GBE1	scH	target	1.7893944960611	1.0743047887182	0.600640115015202	NA
GBP2	scH	target	0.253447805880757	0.0445789325342414	0.00900150061231828	NA
GCLM	scH	target	0.450185609791862	0.124312542045119	0.14886853436313	NA
GDA	scH	target	0.187072394340755	0.0222463600407557	0.00294138532669575	NA
GDNF-AS1	scH	target	0.407850935252954	0.143789832334979	0.201661577785873	NA
GIMAP2	scH	target	0.0156480858619872	0.0123524257275249	0.0014739166575082	NA
GJB7	scH	target	0.0591345966490879	0.0133359323282386	0.00630475591397109	NA
GLRX	scH	target	0.202246410100339	0.145920287265694	0.212569085570592	NA
GNA13	scH	target	0.299374762420747	0.272349664203138	0.314807359673563	NA
GNA14-AS1	scH	target	0.0102686215671266	0.00414238034606895	0.00297620294709291	NA
GOLGA8A	scH	target	0.347162821008409	0.317901357909554	0.108030762345511	NA
GOLM1	scH	target	0.169523005723048	0.106638487569648	0.0470124193490288	NA
GPATCH8	scH	target	0.932158867212564	0.942551563023513	1.00951785896468	NA
GPHN	scH	target	3.20830164487398	2.37238872188374	2.26438420593645	NA
GPNMB	scH	target	0.061102890919741	0.0161664980604042	0.0265926691110233	NA
GPR153	scH	target	0.0469064035851768	0.0272629078433577	0.0184089616333222	NA
GPR183	scH	target	0.025268109687458	0.0110501033360713	0.0032261795741702	NA
GPRIN3	scH	target	0.0347221030833033	0.0516518095573601	0.0222762212390365	NA
GRB10	scH	target	0.865188534900959	0.36166149697432	0.190733792212136	NA
GRINA	scH	target	0.0636745530667941	0.0530965068272804	0.0252841432725128	NA
GSTA1	scH	target	0.262585519990137	0.0433009601172097	0	NA
GYS2	scH	target	0.297442631595761	0.0223052331650518	0.0037086715761972	NA
HBS1L	scH	target	0.701428122351629	0.559604121476416	0.380288840559128	NA
HEBP2	scH	target	0.160588548120831	0.136145096150004	0.0795964939689693	NA
HERC1	scH	target	1.09318360581913	0.839829715010109	0.921197977633885	NA
HERC3	scH	target	0.323256495316149	0.176073734750738	0.191572360381359	NA
HERC5	scH	target	0.0695256889099486	0.00762881624403385	0.00695113251626122	NA
HERC6	scH	target	0.0668471933358204	0.0395034793108285	0.0122476556124353	NA
HERPUD1	scH	target	0.457371892281072	0.227093043142813	0.232117301650336	NA
[truncated: 4,727 more rows]
