# Supplementary material for: Single-cell multiomics reveals the interplay of clonal evolution and cellular plasticity in hepatoblastoma
Source: Nat Commun. 2024 Apr 8;15:3031. doi: 10.1038/s41467-024-47280-x (PMC11001886; doi:10.1038/s41467-024-47280-x)
Supplement: Supplementary file 11 — Supplementary Data 8 [file 41467_2024_47280_MOESM11_ESM.xlsx]

## Sheet: Feuil1
Supplementary Data 8: snRNA-seq expression correlations between the TFs and target genes of GRN modules
	scH	scH	scM	scH	scM	scH	scH	scH	scH	scH	scM	scH	scH	scH	scH	scLP	scM	scLP	scM	scLP	scLP	scM	scM	scLP	scLP	scLP	scLP	scLP	scM	scM	scM	scM	scM	scM	scM	scM	scM	scM	scM	scM	scM	scM	sc-epi	sc-epi	sc-epi	scH	sc-epi	scLP	sc-epi
	KLF9	AR	ESR1	CEBPD	AHRR	POU5F1	KLF6	CEBPB	HLF	IKZF1	HDX	AHR	NR1H4	LCOR	NFIL3	HMGA2	TET1	E2F5	TBX4	BCL11A	SOX4	TCF3	ALX3	ZSCAN23	KLF5	LHX1	MAZ	SOX12	ZIC1	ZIC4	NR5A1	TWIST1	TWIST2	SOX8	RUNX2	ZNF280A	LEF1	TFCP2L1	ZBTB7C	PRDM6	WT1	HEY2	MLXIPL	HNF1A	HNF4A	RORC	ONECUT2	FOXA2	FOXA1
ISG15	-0.0367795696190236	-0.154453379762183	-0.277974898015354	0.191306899772765	-0.0541724500352018	0.0595267302100372	0.0722463373595634	0.275360775428227	-0.247399251272833	-0.196295849466961	-0.193181412632547	0.0565049141608474	0.0605979747166446	-0.036730488924226	0.0558905683916437	0.247352372495722	0.00496534431200788	0.310506005893272	-0.0274448471581478	0.406348625137233	0.319226980881246	0.155648237276384	-0.170697041253765	0.18855959800807	0.263594876415419	0.103237561951651	0.542999371918412	0.470597201280352	-0.154854656975706	-0.148527209510479	-0.148012295989464	-0.106024637180651	-0.0733293236963343	-0.115441266823534	-0.00570351063746267	-0.105695320161522	-0.133738915126677	-0.172104742140561	-0.0489893340363474	-0.0369711029519066	0.0192491285614797	-0.0898257563614106	0.0568928054618605	0.118121489434733	0.19188816411711	0.189520471768865	-0.161428844888514	0.34507972281901	0.337467207671693
C1orf159	-0.639850332470323	-0.356068560610597	0.0293382755045216	-0.387665348426343	0.00271003672979668	-0.487453650859475	-0.485356304935071	-0.35587311188329	-0.437775656322467	-0.234631722749889	0.34006391580006	-0.525401228449227	-0.514267581601432	-0.307285065057772	-0.440888845004924	0.648994718812296	0.596829341157191	0.497073190156321	0.398209657880543	0.230342435480139	0.251302973590352	0.602212844522585	0.346413770581072	0.556113517344808	0.158074177358302	0.148411098651614	0.348575012070458	0.372305231554527	0.389164700509389	0.380041115030938	0.357271907412108	0.237719455904038	0.292527720910153	0.2852555302674	0.381816268576894	0.354656412790852	0.425858433329375	0.292021832247545	0.415613868795206	-0.128260967901091	0.186017239256915	0.287649509395457	-0.301341263185392	0.00596262927027987	-0.208086946554929	-0.423407196505749	-0.230704122288289	0.452765189695965	0.0999048410543454
SDF4	-0.0742253537125963	-0.24889325467332	-0.332450705233681	0.168243550854276	-0.192696056933519	0.00471161256035063	0.103203266438979	0.262189936304609	-0.313521015106864	-0.192463590213743	-0.349087385421734	0.203650697193694	0.128571977650485	0.140953170995075	0.0809777371360148	0.354181144785792	0.0485298671084261	0.443309017340917	0.000140161841630062	0.586933319201884	0.429514865755712	0.186993178824264	-0.251613667434343	0.13570319529126	0.28865850775848	0.0858525564653384	0.702672823878964	0.652096151745753	-0.289829125409222	-0.267446006199255	-0.244209302091967	-0.239019573229318	-0.260748447501534	-0.236650058550355	-0.21049686328988	-0.200336861276752	-0.299150101137067	-0.204469361959974	-0.169311421222288	-0.0918997550883505	-0.175944278481455	-0.289594103317708	0.129485302391205	0.205452109984887	0.254052078742022	0.137707945442584	-0.114174578234923	0.305196852221651	0.435640322393669
SCNN1D	-0.105707515401343	-0.230734404089845	-0.249244824812379	0.211959739468703	-0.248893509528869	-0.268292442611799	0.101963614033616	-0.00140865977057469	0.0600481344287036	-0.0657057333408878	-0.256044663343498	0.0717648651214329	0.370672333427524	-0.0959106000766784	-0.0347546181699178	0.106359064278807	0.14607651512116	0.232386173364908	-0.170317118390489	-0.107505898891493	-0.00161595017264449	0.147923435789491	-0.260265335863278	0.391446720553946	0.0270840998422791	0.0900295545335354	0.124820100564819	-0.0422941158903382	-0.263319210888815	-0.252716434479572	-0.244638105914095	-0.221503585279525	-0.248793907586336	-0.207072152626745	-0.221427095570767	-0.223113352863436	-0.216219760883268	-0.217931664882966	-0.285630252528999	-0.049251376702293	-0.156768703857021	-0.21053904409712	0.496208971619127	0.560617466559759	0.472542698463003	0.190040333088581	0.452073196121482	0.313866156697972	0.343419505540404
ANKRD65	-0.0441355674687735	-0.150717997214916	-0.463710191839844	0.338075227454434	-0.270768318368758	-0.00439760898321663	-0.01760438609997	0.401885781794284	-0.112083307471713	-0.271049478726205	-0.397391445977469	0.143619483829784	0.389613426944058	-0.228013205409496	0.165358085949764	0.250850202824264	0.00375162415615704	0.318044018229311	-0.138946108126609	0.167182924246634	0.350854187069474	0.0780592669862084	-0.318978786289126	0.38046857330767	0.143230135354348	0.117766499942555	0.450218413750144	0.281031360270399	-0.383727998192238	-0.373175024311459	-0.354831065614081	-0.33496954565993	-0.319040557284392	-0.327060842919525	-0.238190339121421	-0.291811262920861	-0.349566553862303	-0.346920312160166	-0.178606411432943	-0.0793540072913307	-0.201856304099881	-0.366606916663837	0.447409215622814	0.660365162196709	0.509235311280993	0.358783072370782	0.338754416790457	0.459194300036166	0.511134597082839
SSU72	-0.120916167654556	-0.282519832476293	-0.396232147946067	0.240557725281511	-0.241894797327969	-0.00159008820273052	0.0736642917140101	0.327990169075975	-0.240921030258704	-0.110440283425746	-0.402556564697415	0.176585422023738	0.15131803499489	0.00824315252529703	0.0969731363927801	0.454122955099929	0.0257889423573007	0.48938994319985	-0.0329275837125429	0.352017103858178	0.557794565578687	0.354849457155538	-0.345559137137472	0.318716655059297	0.405069480044912	0.293942063263256	0.663379274950286	0.541626529023529	-0.38115010912985	-0.347095736781887	-0.320823000187458	-0.272109770448736	-0.242626425962607	-0.297011525884772	-0.23932012935363	-0.246124746337377	-0.278887531923564	-0.284210607610967	-0.217608197351538	-0.125002317131084	-0.202821124302911	-0.306796240509437	0.176615134305923	0.382232710192327	0.357987370991175	0.112259621070345	0.19630184780006	0.539380488308503	0.577745381271526
CDK11A	-0.471998955815854	-0.108327752395481	0.325957820565864	-0.139649159592648	0.169059233341398	-0.237084634380053	-0.346369346867844	-0.22125092413021	-0.242461708243439	-0.0579092692042138	0.365199132728856	-0.356804576078516	-0.469112759062689	-0.327378010405935	-0.252953821069174	0.319202628681266	0.394083754059228	0.216016926835719	0.431585556765829	0.178139509284377	0.158260793321051	0.42611997752474	0.47676715329719	0.339824850847578	0.062183539474984	0.0335350462031696	0.0856699661916996	0.194398942024153	0.507993355976083	0.510489760147199	0.523025442409481	0.390722111948985	0.412918565107191	0.474427338813263	0.426022930792068	0.454236540352291	0.488672115894665	0.459799394910121	0.462629788028121	0.0934763645344413	0.216273057146099	0.396566424733052	-0.504716780612014	-0.304552600728073	-0.480106960465578	-0.433812532141441	-0.398237453941734	0.206906419486987	-0.123216243216362
NADK	0.0772098765729537	-0.0517515256911694	0.0369146793810969	-0.137505198901138	-0.225001287796127	-0.147021338184009	0.345253351634676	-0.176052747712204	0.255134376153471	0.301837556156848	-0.138095381557614	0.106830712890551	0.205506367549291	0.504214042274485	-0.063364464421199	-0.0387703193780032	-0.0571747133474389	0.000330440872221959	-0.125258194124573	-0.140538141231789	-0.251487570474909	0.0437161739474476	-0.190836503492238	-0.101063365679826	-0.0830545835811659	-0.0293932563722323	0.00906246199471932	-0.035804956579381	-0.140281370590571	-0.110980925979771	-0.095547123707648	-0.158928738009182	-0.218314579413982	-0.143902974757021	-0.241260875778768	-0.0540101425564909	-0.135951122038177	-0.0909294561994027	-0.313460297110797	-0.140406726390196	-0.0540771072197179	-0.0632202649696961	0.398456936167436	0.144805404525854	0.353790030077777	0.127798639830243	0.235425035104439	0.0315550146484028	0.020880671782404
GNB1	-0.630217784219704	-0.49690893405829	0.221807535256634	-0.543212726422689	-0.00548490788080814	-0.61961148727027	-0.330017252606033	-0.625523174369698	-0.54188017439307	0.039277319987939	0.282464709623752	-0.397947280870753	-0.647175568536175	0.0739632674078508	-0.529546337324833	0.531842694795355	0.627312560077782	0.484636982700707	0.451747148857448	0.4875537752037	0.231092525536067	0.693384464789417	0.255055867296029	0.279568709890158	0.422599178093575	0.293878712285158	0.328392732365888	0.444002652550124	0.320852400724216	0.318569019398432	0.33331992276612	0.253608561732162	0.318654064520311	0.295915257715273	0.329482498503894	0.295468734631566	0.42563208524778	0.312605925513246	0.196494984838653	-0.0330778043391571	0.151826326872673	0.309108188335108	-0.379713309242851	-0.290232691548775	-0.268738297920998	-0.606456461799205	-0.278343797744308	0.248477645339904	-0.0802453800988646
CFAP74	-0.150441083018881	-0.279135669780869	-0.314025274197784	0.0872501952155134	-0.352589451991445	-0.219110642235326	-0.112063005690922	0.130245118149651	-0.0936432145495583	-0.146873866062709	-0.27784653584948	-0.0340566921707956	0.26294973415009	-0.199154801118535	-0.0952765430086592	0.324553149083763	0.145317709571176	0.340879328792259	-0.0398323053475166	0.024763682164258	0.11060443542998	0.121064009989507	-0.284695843354881	0.457192768866219	0.0955845600980956	0.101398833753418	0.337860376232644	0.173104292444079	-0.285948906564046	-0.279470621975601	-0.26397248404586	-0.25186055772067	-0.255755708768876	-0.236627936796676	-0.200358666546146	-0.234998876516538	-0.248493078586531	-0.222440515706106	-0.150476676052115	-0.0489591481797292	-0.166793567873263	-0.252209096757791	0.482110541910893	0.674317212833158	0.487535619791143	0.264974827970311	0.383980686944522	0.414636864925183	0.408462650906586
SKI	-0.328905888546723	-0.0966388253406484	0.473010557729691	-0.28240277421065	0.347440754622821	-0.354466794709829	-0.206426290198935	-0.347055656395345	-0.194994318026576	0.078769310484511	0.607497948797871	-0.438894026489913	-0.386664138815223	-0.179493358021857	-0.331689541187016	0.0637711044127709	0.567269277863813	-0.0182916574926706	0.405417519636442	-0.0828239706874963	-0.296600311063843	0.255568580999414	0.571665757007344	0.0527890805770026	-0.0954312382972685	-0.137792954448221	-0.127946282693766	0.00635125874138373	0.614176199965243	0.588956208261096	0.578193670008604	0.621238103203412	0.518143938536723	0.579404292298621	0.548935008701809	0.474811828335716	0.541629415130354	0.493210400871508	0.417530117435528	0.245860895857356	0.382855839605145	0.601078266941472	-0.339271697865714	-0.312582661476912	-0.412388918777058	-0.330059094590008	-0.424875654352927	0.0348022501260161	-0.298005290922137
PEX10	-0.336697787946794	-0.423377421914163	-0.212164033644569	-0.149517294350357	-0.312779092533305	-0.33737879953353	-0.155355347773838	-0.0455337839251365	-0.245172402989423	-0.173379165656586	-0.183294752798936	-0.113835375326902	0.0417453424055926	-0.0867876766041827	-0.185862908546487	0.569083168697536	0.323217092783138	0.546749664736901	0.144663439347067	0.23205455057437	0.226518465570163	0.336656343024913	-0.210861299806368	0.4576492504786	0.160305705332519	0.09561256033369	0.480757301700644	0.415916152274808	-0.17648550780106	-0.137152746889486	-0.14703510682709	-0.172783038474948	-0.199060518045586	-0.160283398713174	-0.108380891083937	-0.0994985122952444	-0.113623970540125	-0.105092112708047	-0.104595981710468	-0.0633595066091578	-0.128427733265496	-0.212792066424623	0.26566398816911	0.532548941395925	0.343426502992244	0.0494779734945734	0.243740336434737	0.464112813072526	0.443353132457352
TNFRSF14-AS1	0.185324483277795	-0.113533840009447	-0.30494347956427	0.216848703419178	-0.305211620184718	0.167198243302615	0.243669878852573	0.358301574865274	-0.0455899320953452	-0.116035897164602	-0.321619112530161	0.139111943403471	0.420355282433438	0.15418519080422	0.127784239616384	-0.000598636844308864	-0.095872751928331	0.107255430272039	-0.218006295194194	0.0545950911716034	-0.0869564235200403	-0.24342999926295	-0.318108914583578	-0.0164486183236992	-0.0198487143320621	-0.0782898847484816	0.251818951160713	0.193232423068393	-0.332070619632667	-0.321399806517048	-0.318430211096928	-0.250401730989244	-0.335420664254335	-0.306010580699934	-0.288691488038997	-0.273519599182751	-0.399980486233575	-0.279727200186752	-0.218208395663447	-0.0236179917630825	-0.17130731423801	-0.33315562626372	0.495228057562461	0.395588594116114	0.481052496091569	0.525801841659745	0.0485268137891322	0.0375333524595073	0.223713899248365
TNFRSF14	0.273365715925132	0.0851515382942919	-0.411656926831871	0.428443097690104	-0.211516940603449	0.212637226992698	0.300307292088958	0.463400807989393	0.209464871089683	-0.0649949126134121	-0.422560999752163	0.345664474467383	0.615210041189819	0.114668090302432	0.282253673772117	-0.123623422504138	-0.235500143973543	0.00439558660892254	-0.323097689047407	-0.0479055083179145	-0.00963323419011028	-0.202223957923814	-0.404557477194722	0.0690575361719285	-0.0584333601890746	-0.0458016831160974	0.201818435952792	0.00581142021017961	-0.454088193647851	-0.420941617777493	-0.411603836116694	-0.386503040043579	-0.410064115812139	-0.414505449394659	-0.373237331681685	-0.348520765130401	-0.462568047827203	-0.367827425164053	-0.297183517706739	-0.124800365932557	-0.239786675785187	-0.381549159096036	0.647071723065601	0.618162575019048	0.564976875599545	0.588933246043722	0.370737275488482	0.135478900564855	0.306620628157457
PRDM16	0.0796738321398152	-0.344179309970213	-0.465537496600605	0.159586481134139	-0.349044701905395	0.0963832016557064	0.253936684790588	0.177063517928888	-0.0784619285152308	-0.0997693989621922	-0.562340368481415	0.420359124555531	0.436558367056234	0.444047347328842	0.156757587483593	0.241727759652283	-0.151768953072111	0.50033179591789	-0.172255448467555	0.406706908615329	0.23224215438939	-0.0425840326443371	-0.526885329633885	0.00946876380412969	0.105524316928444	-0.0542061511981189	0.448708983110628	0.396534211579502	-0.591646276761335	-0.568367039013721	-0.558103650640335	-0.465920986865804	-0.55222333956313	-0.553179213892188	-0.524006642574114	-0.486491560502902	-0.597044946953691	-0.497336135599245	-0.466928076516958	-0.101926114572141	-0.315265203055818	-0.556874232586028	0.498169994191822	0.435125532444376	0.560819431646491	0.193223406915949	0.318824218713405	0.0447077161656384	0.385682787596379
CEP104	-0.371867499432488	-0.137812649492311	0.459820914978313	-0.435379911967991	0.149533136682634	-0.465926929019973	-0.20896535147878	-0.468843790457679	-0.114312557732053	0.0657318480468599	0.410746282884383	-0.488941616740612	-0.500852234321451	-0.154294114430924	-0.340874318490112	0.151075691461883	0.43507894706268	0.0325797402427908	0.389660627444705	-0.108400453185568	-0.0341906472545839	0.347824147824633	0.375989598030436	0.159561924354649	0.166678429479213	0.181943056926143	-0.0900086545983053	0.00813507810858077	0.493803899475904	0.497586956234444	0.515746093838784	0.322224830390052	0.405241670587162	0.465219024615769	0.41155565412627	0.44607062966202	0.568630209903097	0.489034758264164	0.31628272963953	-0.040576668667784	0.306430896004095	0.51776464245956	-0.356618569730325	-0.307789543569375	-0.388224095227844	-0.388571037813647	-0.162019227294243	0.120928265475688	-0.233032647264215
LINC01134	0.374655581772712	0.40759839049655	-0.444038760662135	0.675957336447405	-0.142950376973249	0.707931017108854	0.149734060241719	0.75357640553616	0.156964022609306	-0.245865608666845	-0.411907861938427	0.365776427071696	0.4777336243248	-0.0334479851987819	0.396726376611781	-0.0623196322420454	-0.505786540289682	-0.0483180856362763	-0.336107267616799	-0.0454092350633439	0.191534259030788	-0.26154399901133	-0.288399008576738	0.0854731288684288	-0.0874566050049167	-0.0398816860338811	0.184006081243165	0.0164845806218025	-0.407597973214855	-0.395195831399155	-0.383591688730847	-0.347679133397766	-0.298350286771897	-0.394853215853972	-0.330796129011588	-0.304443459761505	-0.45120961521688	-0.360512656440409	-0.0724359389358127	-0.0203409864237854	-0.218735894020412	-0.391850957367274	0.29630546857482	0.387123260225998	0.348176050000092	0.6273060157388	0.118298932164026	0.107222755073222	0.340114952950336
AJAP1	-0.531836130179019	0.0289354586867779	0.493304377636445	-0.37272191051559	0.516237127221284	-0.34664733127594	-0.491187089272639	-0.460615196881896	-0.162849181074655	-0.0937332440264172	0.791341177512738	-0.742059298163088	-0.706143475150761	-0.469280063823314	-0.417646530480302	0.0571095972403392	0.554863865640705	-0.112036652276957	0.647117940803338	-0.0624174384787015	-0.193958207310374	0.445634031465533	0.823049021676011	0.156872165385751	0.00932311655696513	0.0599143271591245	-0.24104570401218	-0.0147328293677075	0.928101390031016	0.919575641980165	0.927425050058941	0.585448539200453	0.81270915807403	0.818578868186196	0.845425671372794	0.739964040688409	0.959373569264799	0.79034240941298	0.84325171693969	-0.0626174234515302	0.535603902678092	0.799052856980398	-0.752269876402516	-0.626682043161541	-0.807296310278077	-0.583920137010345	-0.653591793571048	0.0507949387415709	-0.511737668125261
KCNAB2	-0.311229845526532	-0.387974096370462	-0.0229186421771496	-0.238256584927868	-0.192342444694338	-0.327863285523083	-0.149194707367482	-0.332804418773648	-0.524850909923505	-0.0200296287360977	0.0458659946014328	-0.0313715988507541	-0.317840778806	0.178555283919062	-0.313735237854172	0.453652984369999	0.312042051508714	0.555219483134369	0.0238513066032473	0.614714845823877	0.346997425846657	0.345130479363873	-0.099714647219074	0.193766835178262	0.409139999750641	0.22097601393668	0.404864482024425	0.463897814668224	-0.0513972504643906	-0.0776026722008953	-0.115925698788168	0.0531748085824465	0.0045576510061474	-0.0135501813127864	0.000388096552190421	-0.0339594487508469	-0.03533053194568	-0.0848856747934383	-0.118863631224932	0.0682314526726821	-0.074583912152749	-0.0722676724793958	-0.157198699559956	-0.09615326316361	0.0735449590736329	-0.274424167117543	-0.173312832696836	0.166281635596041	0.118745706778139
RNF207	-0.161692537814863	-0.437708165607395	-0.12321499518543	-0.309848334451573	-0.3436184685488	-0.428740274451006	-0.0312410454839155	-0.309969767732615	-0.146745369638389	0.17547481913972	-0.218076245224879	0.085074049664973	0.0542288641623376	0.245079643852583	-0.336853516743372	0.172116791381074	0.27908239791633	0.307705551696535	-0.0386282520853027	0.208228394339579	0.0318407838875346	0.218383394651379	-0.305599818572382	0.213534314962785	0.207465628219951	0.162229813531172	0.248260587816953	0.172888146514012	-0.292102052375448	-0.281149017694818	-0.279286034904969	-0.189844382686011	-0.243992387885371	-0.205047078379106	-0.212885086599065	-0.253501825410227	-0.205595878366158	-0.256683282514457	-0.373009752631254	-0.0605571487198124	-0.190261984147276	-0.181033426576169	0.46100159590121	0.422493941371316	0.443747987544908	0.0336975210802893	0.398642742734709	0.140847372922946	0.106504269328898
GPR153	0.266249830667544	0.35578571255405	-0.189277240970955	0.634845248056803	0.107984165259528	0.50877136931327	0.0593693877474383	0.586117319193388	0.0725369439216295	-0.153734059631713	-0.113798685444279	0.237773355417965	0.201813595004439	-0.292266608535497	0.315514262771136	-0.183690620987702	-0.336168529958478	-0.216782109217102	-0.249081460488476	-0.0902764737522649	0.183114912207491	-0.0878539060633376	-0.0534848191259884	0.0939569346369146	0.116097098406538	0.159266703168223	0.00586241092431758	-0.15161982270513	-0.168412915405619	-0.161857164680734	-0.178947700498911	-0.00122022378488661	0.101940222066817	-0.0481787689495534	-3.42670606342196e-05	-0.113510053000947	-0.0891216945776379	-0.185618182911487	0.0537239936774693	0.130197666178704	-0.0337637870805239	-0.0551525788597764	0.025814733758507	0.133903576483994	0.033005661996834	0.306659867432892	0.0303481448169016	0.154158954703694	0.185544146211615
ACOT7	-0.140485095009187	-0.392483821320465	-0.366945545906867	0.00702676830297036	-0.402209670637148	-0.279787449407843	0.0649246926697167	0.0458001065512406	-0.146322297157705	-0.108345192545908	-0.344342780178336	-0.0327019262930502	0.286120350694992	0.0160310234841221	-0.114391015336641	0.375065635167139	0.196095526892732	0.427626774772591	-0.0887117023275152	0.0732925345745702	0.0619973023280591	0.19548374980152	-0.36457882772068	0.328053362878269	0.0438624912600092	-0.0341126976795095	0.3778621196309	0.263657044644318	-0.335801941894717	-0.325829307106414	-0.317303731371004	-0.302428850408766	-0.401568345958101	-0.371123573645456	-0.283879676382616	-0.296890816882045	-0.343662950172306	-0.259973308467734	-0.348132894654171	-0.109499582246766	-0.171610030592021	-0.283191076643069	0.547721539792992	0.634370103593734	0.60315165057903	0.212262199514568	0.40438480863196	0.37554752779341	0.488362127010034
ESPN	0.408929648131388	0.129483416592715	-0.474899031623674	0.6251003065587	-0.185155013386944	0.382332721141168	0.394021567264071	0.688377093072458	0.171894396474135	-0.171416644528509	-0.513110271974359	0.401510509374185	0.706584335119636	0.0346523421328222	0.456067617856164	-0.114632982840036	-0.376077963115274	0.0292145423313289	-0.391981815634391	0.00150297849376153	0.0749288617219921	-0.274003788478976	-0.429196219068719	-0.0146298415386699	-0.0660625307086916	-0.0780070688558066	0.315559010506052	0.131274499711657	-0.512140543016329	-0.496499898239274	-0.484061972792149	-0.415977630470569	-0.479158752558841	-0.472236738737861	-0.449286984543043	-0.408437969372931	-0.576510113063604	-0.440844814320826	-0.345921388739835	-0.0589830725145185	-0.28023048292588	-0.49635531765698	0.535557386465304	0.519319925434021	0.504699664247147	0.624593081600667	0.252205406923867	0.178782845166884	0.495589146645662
PLEKHG5	-0.481156419393227	-0.065887699160141	0.453757147286059	-0.355654629401247	0.545529834547018	-0.322152663146209	-0.450572567643911	-0.405960202390378	-0.286630959841317	-0.0863103557073748	0.703502004735927	-0.465736618695592	-0.689378640246271	-0.383263246314218	-0.394235122464953	0.0887100690218795	0.57117573265672	0.00638795214925641	0.417807588749354	0.14159857836107	-0.0190146211286537	0.422309097270242	0.632539361685861	0.187744619974375	0.0978459689591672	0.0985518278336955	-0.0929021735789998	0.127063011189312	0.6980290888245	0.717051945988203	0.660457829665331	0.71617665519182	0.74568429435859	0.693928207706764	0.769468903402017	0.698692234746983	0.746967936184537	0.547530454554403	0.620369498980686	0.159134829880564	0.436402428039252	0.67392688401311	-0.703137463539009	-0.563896057201207	-0.694570016380629	-0.562542380705402	-0.640128636940556	0.0103884424373264	-0.414536994371473
CAMTA1	-0.560519852488485	-0.0317696598337627	0.600546624599787	-0.545732740945533	0.412536108814196	-0.455137272235082	-0.470049642475204	-0.62341729642043	-0.115413497743442	0.0125514256239605	0.781090233821495	-0.74706830291469	-0.751222447303822	-0.331706407054336	-0.510819311080584	0.0756441447542947	0.577589866357573	-0.114915174454602	0.671195235236492	-0.0958304139936354	-0.249459481865697	0.420328399956258	0.802692799500064	0.0954877193004041	-0.0748227887025006	-0.0197698811724295	-0.276182557980314	-0.0655920531339718	0.913369061799024	0.906831535455062	0.913761564328794	0.560005501437254	0.711772542360768	0.773762834949226	0.751086562630202	0.757415167284012	0.939383105713284	0.815156368848041	0.775454530791958	-0.064042314788759	0.491417480414712	0.761470690711624	-0.705173072241038	-0.621227612280987	-0.778000330370589	-0.669326102595248	-0.54262267243763	-0.0086511473467586	-0.580019286629754
PER3	0.0826211151364471	0.274301929433588	0.539268960850983	-0.370317868722036	0.269738996935823	0.026836885991207	-0.0898585936800143	-0.384658241944036	0.354988382412576	0.36994913562981	0.483921413652029	-0.301541547327061	-0.273843168665566	0.236715079029541	-0.325347610947063	-0.417490067612338	0.0672759705399866	-0.514834279326918	0.293258416157363	-0.343750305839679	-0.614701573070705	-0.179311063877795	0.388494145890919	-0.476309520349738	-0.306958659972631	-0.221962607687178	-0.562250226638838	-0.352951525152299	0.535000354433464	0.518457901135167	0.522825483291869	0.276259564429306	0.297022562572977	0.354951503287323	0.303142569913272	0.442049130641079	0.461491810398076	0.473723427718397	0.371376455569667	-0.066259217453815	0.317419431571435	0.441714657558222	-0.262479782726875	-0.489064006744399	-0.456516866258132	-0.238371737252105	-0.130419311348819	-0.44238848579589	-0.67603753464043
ERRFI1	0.844738469304486	0.528669111192561	-0.332491011460294	0.69494890710755	-0.169990266457689	0.674761090601895	0.741700612194591	0.732720780268545	0.671362323011567	0.138732658671783	-0.513176407435377	0.655758253183664	0.849392480832303	0.301697479398732	0.750361145365922	-0.495424451679465	-0.828414578672707	-0.433356756922181	-0.652353176342916	-0.382486008176033	-0.183308348898604	-0.674620402281568	-0.512907944110112	-0.37203294119642	-0.26824351529756	-0.166061196277222	-0.19961175170404	-0.418652916396463	-0.565824013494155	-0.557546903807513	-0.543766204130798	-0.465477459006675	-0.56625396229146	-0.55302950498415	-0.602980761326188	-0.469930044879491	-0.674019302716581	-0.471281237520333	-0.533099488046889	-0.0477827465090324	-0.313724747474417	-0.485668297656942	0.600230711700797	0.377568312356843	0.498327944660739	0.71273880519301	0.422664501092073	-0.18136262009225	0.269008110600511
RERE	-0.711614048110072	-0.290632146027201	0.352122672592549	-0.587465593365741	0.175433399444484	-0.495260945699165	-0.62841668143619	-0.680671535748115	-0.483554939782985	-0.111858492016706	0.491759430898428	-0.592301373933679	-0.801472707694641	-0.152110327807089	-0.622342762812604	0.409493901465857	0.66053499103891	0.337945827705353	0.667611688751683	0.423291944142502	0.173512343923622	0.628712510461359	0.518625368751616	0.285733406163264	0.317027759427134	0.285173171635563	0.114972106905746	0.311204196012536	0.605901113456309	0.60335394085141	0.61125072745067	0.333911096706596	0.520024324385557	0.527708388775152	0.536561788231526	0.530005268898953	0.721259568325441	0.541333755246555	0.604033436468916	-0.11532264597708	0.299855968315055	0.47146836158561	-0.652329782220104	-0.505770034458271	-0.536909170756277	-0.691169855048955	-0.463199748478205	0.131352901596933	-0.355404330161907
ENO1	-0.0761884988919897	-0.383633269260068	-0.339506522797016	-0.00487351373880261	-0.36443765800778	-0.157469507169504	0.239880584463018	0.18064924860055	-0.1148695010325	-0.0932527942768326	-0.445554625059356	0.146307758376197	0.224991117482527	0.184364726159601	0.197421048864673	0.478398800081352	0.000215601178777997	0.512632867991224	-0.0818892935802353	0.231208902654633	0.356874793688816	0.163694570040715	-0.402107757194162	0.182843569236335	0.188252737207554	0.079506914819724	0.627491354820157	0.543324622538121	-0.403451403576568	-0.381759578314264	-0.344821341613175	-0.360289579953482	-0.446277309805365	-0.369231020817963	-0.414268715383281	-0.286641985267091	-0.394677758487311	-0.284119539304664	-0.340100561944037	-0.165796584571507	-0.296630776387635	-0.40919286277256	0.339390170796438	0.436268049333547	0.438061576405993	0.0816906854002904	0.278841771543826	0.366973213833429	0.587085847111878
MIR34AHG	0.294096041024906	0.223863867139258	0.324419058852445	-0.194388085805431	-0.0797898312789925	0.0728177149891634	0.369056511700932	-0.220215258347551	0.459373720954543	0.431168266125764	0.0476998348589968	0.130543470435752	0.0860722754713661	0.608436023372749	-0.00191405856864614	-0.350130264372649	-0.254093758003156	-0.324638902514876	-0.0900968015130911	-0.314445973894379	-0.393415976755317	-0.268346817525294	0.0033996441651402	-0.446950545888844	-0.261091899188544	-0.209943434511847	-0.355352593187471	-0.383574798357484	0.0386253070721597	0.0574964949515847	0.0665278677793111	-0.0787480071674805	-0.164655110158007	-0.0608204905293632	-0.209683041887719	0.0784363256265201	-0.0473982585386522	0.121104468951196	-0.144889449477478	-0.0895510950825503	-0.0181554083822821	0.0119768577446938	0.146167438540362	-0.175294906411873	0.0319018346029459	0.0284904529197667	0.145539786971894	-0.353326404557009	-0.362151936434045
H6PD	0.708619275124957	0.328322609536246	-0.242279722233815	0.536617469233878	-0.232357695325369	0.565822967045456	0.666840511865706	0.563319687533501	0.393547654148459	0.175051049582864	-0.428353342493038	0.552027096858694	0.707538971582166	0.473483533304432	0.509955165723449	-0.469742114113711	-0.603021138700809	-0.333111836337353	-0.56299376510512	-0.249482062763748	-0.241972659711801	-0.561830708153955	-0.454112692368147	-0.382029381897762	-0.188695896122932	-0.149186754558397	-0.0486388809983775	-0.246175800264802	-0.492273507266039	-0.481648856709453	-0.47501279984287	-0.358996114120373	-0.470885911461721	-0.464558907553515	-0.511778741096312	-0.393021404997235	-0.595420277132751	-0.409059695337422	-0.468624505729852	0.0147881433669127	-0.255462723834675	-0.42094542995694	0.579724020706278	0.311148938415837	0.49874755835526	0.681540617711074	0.246797230776325	-0.147480405263899	0.204855696967818
SPSB1	0.424054052819494	0.00996523588075278	-0.0930835115538173	0.0907428662778926	-0.247294887316557	0.162929243854843	0.606951596460657	0.0634052440084728	0.186099297961003	0.33303600149528	-0.250118835403652	0.387183371098182	0.341763698230573	0.661088722419479	0.267069301822108	-0.317228512813167	-0.359830086332059	-0.172878581282722	-0.458348407443667	-0.142413723623354	-0.164098211004655	-0.359679295967636	-0.372310234299108	-0.389208325184898	-0.068827707964051	-0.117390607796796	-0.0932868299572481	-0.192667252140604	-0.367034282618602	-0.382614630951847	-0.384404848401168	-0.25055848518336	-0.365877279583852	-0.343059071611386	-0.407844196699063	-0.348006233869524	-0.438460079186723	-0.320064039190685	-0.540600056683532	0.0250917224769501	-0.214356195074092	-0.292695567672555	0.372037108187137	0.0442452072446787	0.336102147633882	0.26318719707499	0.175080040497415	-0.207632184929732	0.0364689005027539
SLC25A33	0.438874410519072	0.0762807315682382	-0.333461203031363	0.0513311581732802	-0.504713428797974	0.215984947740555	0.468200246270919	0.194911720126745	0.374294128235936	0.189609784604538	-0.617887434531174	0.46110508660776	0.625278956882147	0.649709565304308	0.177776557740242	-0.0550005676137947	-0.426569807506921	0.030624613165763	-0.448907401425762	-0.153922896722438	-0.153964123212648	-0.401709000257099	-0.654933932838433	-0.230959125155892	-0.193189910937708	-0.144924826154068	0.0996727399642148	-0.0297394815733022	-0.670535231883607	-0.648982927758676	-0.627099072000349	-0.575658058727008	-0.720923593635761	-0.655167434273535	-0.716114617481507	-0.555594677882251	-0.723140463901409	-0.531335534126217	-0.6390966868265	-0.151523897883044	-0.362729231171782	-0.555816258242054	0.799323748930516	0.539346960805234	0.776863122718942	0.606723388191376	0.590644107531586	-0.116647001603651	0.282331605803639
PIK3CD-AS2	-0.199502895968834	-0.128566518972584	-0.0381261838981166	-0.0612234508218014	-0.0362158859715073	-0.0457285354614083	-0.0815091729370004	0.0514417914581722	-0.334768732245373	-0.0798467794829735	-0.0353416453353256	-0.0877082562501227	-0.205337161156575	0.0871149052195228	-0.17875660815925	0.30238925949651	0.127431806944942	0.281555118485455	0.130251543919057	0.501077470726033	0.252824706337261	0.224412148408683	0.0266236136742699	0.0164740132021842	0.237474226786711	0.0490264394814015	0.489072629649612	0.629858116415619	0.0304586488877456	0.0184194833602243	0.0646210120426953	-0.00913451454868509	0.0343595877223337	0.0847029792211555	0.0644318112102179	-0.013760149744734	0.0484052281373186	0.0288517924912214	0.0646330510016049	-0.0492483723133696	-0.0277598908073685	0.00360164878494522	-0.166228826415568	-0.160365714963682	-0.0278507998776449	-0.0863381028909822	-0.338819181531026	0.177924561790677	0.0980520469376546
CLSTN1	-0.629235336190953	-0.0757793043497423	0.508311351558451	-0.446938362445666	0.430364431690206	-0.359254361407838	-0.553980509061318	-0.471614365874706	-0.294119816020687	-0.148206360391986	0.697464391893362	-0.711048460570435	-0.731254859352704	-0.381867559745843	-0.517362952643803	0.286481268962897	0.635437973429656	0.087225441110635	0.771404374557836	0.116656126282666	-0.117492537757438	0.536342414399435	0.800989480105285	0.201474128709426	-0.00328392879669362	-0.00975064578342883	-0.0190430720933247	0.233597532096883	0.868016426320659	0.884498162785257	0.900439417434601	0.596440042081025	0.704478094852477	0.720561315722164	0.754946945003077	0.741358576765395	0.877194246358073	0.765891042252934	0.812420293059017	-0.0251504038716377	0.464425896007455	0.740045648564409	-0.708895692357834	-0.54045371515422	-0.732658965900412	-0.611895937555301	-0.665615226055008	0.14953157257272	-0.400558238637925
CTNNBIP1	-0.664219047676071	-0.210093352415431	0.159567082159214	-0.377821438232623	0.298498829198645	-0.446132660418185	-0.534182710714109	-0.358524926727218	-0.271880142264831	-0.280512115786539	0.563441715419972	-0.612553122443669	-0.519471027892856	-0.430595609624301	-0.429744434035792	0.418620321652011	0.622641701354931	0.281902510461448	0.521437256544802	0.177683853744755	0.0192887614180549	0.570931715204373	0.539143302858093	0.444588481813634	0.0144465305303922	0.029446394448312	0.179386869142827	0.355975806958554	0.631161552633171	0.63325947559418	0.605069570477857	0.414967148729652	0.547071569535221	0.511148300537248	0.664863910273074	0.559752501671464	0.654505909036482	0.520614074769756	0.694894663254311	-0.0691478459977073	0.50271107796182	0.552608959671133	-0.418317114931991	-0.177180183252187	-0.432861968482303	-0.431269423677314	-0.439213854597786	0.263916586415868	-0.133906812324436
RBP7	-0.162743011541184	0.0836451653865141	0.214176946492582	-0.112005876438285	0.589086967021189	-0.0801304159448902	-0.233360501852635	-0.128955344942463	0.0838767896345425	-0.00132836636323491	0.641320736030969	-0.32467261878745	-0.338986326733391	-0.301947713912638	-0.0430208122413064	-0.149261723383605	0.168601957484085	-0.204661254581549	0.207523267732715	-0.127675132360852	-0.12798883264301	0.104620487004336	0.534353243378823	-0.0132164721135037	-0.134661326753746	-0.0809500339479725	-0.269970020739596	-0.0837954523703554	0.580420424742969	0.546530480892208	0.492188098285163	0.494373157797876	0.58080699933244	0.518685641667664	0.609425870862987	0.433041807708271	0.564323579998332	0.318296409729362	0.523243606639259	0.0185643907101365	0.409136296281262	0.514381452645561	-0.482562138867603	-0.443888472390738	-0.552102480057812	-0.351439074632759	-0.392984222071099	-0.0976649070502137	-0.31443625441866
UBE4B	-0.467851520305369	0.0218763508259031	0.576780422887627	-0.52278755164986	0.423233753384712	-0.366817277735483	-0.433625197926286	-0.583618086614057	-0.0763154987422242	-0.0263805783861686	0.790738674023547	-0.675893790429471	-0.647963605071321	-0.18904385297968	-0.508521171819843	0.0671927467952744	0.582687387412502	-0.0952131962285324	0.639489323136354	-0.0504426764600605	-0.364780618737378	0.337290988287361	0.772906638846154	0.0252091337928824	-0.141759915606524	-0.113087263128609	-0.261996694365754	0.0110037847869235	0.904428226108592	0.902896765698615	0.892327767386605	0.598396452169761	0.669166336986136	0.711727409248971	0.726841724128509	0.76159793664488	0.852537534323598	0.768973015394371	0.769174717887197	-0.0434312259656377	0.499964298607106	0.748929907051846	-0.615497623990031	-0.561730263151052	-0.700908717696786	-0.566221277171462	-0.576705496269729	-0.0815018110289734	-0.558477581298556
KIF1B	-0.386407937474913	0.0575225351871731	0.592716902020541	-0.41220709421324	0.411330411600641	-0.346483704321078	-0.276145217850816	-0.50123309865923	-0.1770843198032	-0.0119018535600162	0.739680491144901	-0.586682930561764	-0.671782870770336	-0.185783356728047	-0.356848561884192	0.0164221447558255	0.485640311701678	-0.135550653285682	0.579301125369559	0.0222831140011771	-0.205701014875498	0.326110454546708	0.737584539928911	-0.026700066350153	0.00804315164445825	-0.0341921792319224	-0.260287523076644	-0.065126785862838	0.834699041444584	0.801537431323285	0.818134187876893	0.572721377266614	0.64803339682601	0.660500532421128	0.663407138155471	0.698860869806589	0.791145107858058	0.713807304710102	0.643604442152349	0.0304631985612854	0.40539360277425	0.703376608319614	-0.695635631715924	-0.677721233277727	-0.704283708368078	-0.564282456362312	-0.665847465942435	-0.0405683168602377	-0.52885901201502
PEX14	0.199733905054309	0.0332313116675026	-0.0142626865340899	-0.263443478552133	-0.356105971881878	-0.0147443965124074	0.216784710048057	-0.182036782833666	0.279705261661833	0.295131848738505	-0.266120450141658	0.21021991441832	0.297805040637277	0.705938638818479	-0.179852939612542	-0.103479917219887	-0.115094584355652	-0.0593948411481514	-0.125105033558916	-0.0524874024064806	-0.347376905893133	-0.202623785697908	-0.30960015502015	-0.288967240752931	-0.141353821627558	-0.114411983649706	-0.0322738090965013	-0.0557165557009133	-0.284110726448861	-0.263845498260724	-0.237081352014151	-0.328279324598533	-0.412404995318796	-0.349374134602655	-0.395036702063008	-0.216187790895253	-0.327649721256518	-0.16771825154385	-0.336204120499555	-0.197478454539543	-0.226888940538379	-0.234944401167328	0.581030975812354	0.246899829475237	0.481437267062764	0.324056987470836	0.384008154173072	-0.239301839474538	-0.0936315293370231
CASZ1	-0.522899864945402	-0.0407867885629144	0.332061472393778	-0.281167287935701	0.291219786488027	-0.352593496046177	-0.492629733353974	-0.397288928255114	-0.292433848189083	-0.0191668856043378	0.574452779048082	-0.638242946517113	-0.672669651297726	-0.43658387696075	-0.396641079007698	0.0905535512214973	0.470438687020351	-0.0279166872668232	0.51659527177785	0.0340063124705098	0.0855534995778552	0.566089779791591	0.601277372478334	0.298401704383592	0.327271424202985	0.409705153347162	-0.0907085437473117	-0.0332697834771239	0.682080765899206	0.67920712964753	0.683932456868715	0.369557136348767	0.685648903929866	0.605984288754332	0.667071696758497	0.602824124835879	0.825962988893362	0.634523473385877	0.683615537668064	-0.0901379324563854	0.471751007998363	0.59416485378396	-0.630544171239334	-0.483726410299801	-0.614808021223469	-0.515848404572186	-0.397750924912734	0.257566370632586	-0.381848972365922
TARDBP	-0.486759700225979	-0.48977102728516	-0.19011147624648	-0.0904792111147604	-0.251394186667761	-0.370921593012321	-0.212086971180531	-0.188220773082198	-0.3680180932172	-0.212202337223166	-0.105023051489404	-0.281363140039277	-0.116013023654375	-0.10413540417201	-0.263295994305536	0.594328282948441	0.420237375194553	0.648379511458011	0.272805952635238	0.3600853568635	0.371322066975452	0.539035957750846	-0.0555356432215542	0.549403653927198	0.3502100794812	0.197177088100164	0.510362521696546	0.471194397246139	0.00491999622786399	-0.0084627564679562	0.0355266078170561	-0.176396976106877	-0.0985751522253758	-0.083777559513123	-0.0502743176167487	0.0354026542912926	0.0479523704713021	0.00993365411596431	0.0496608814015155	-0.212757483150378	-0.00100067859792529	-0.121484802679145	0.0278716208322609	0.267325799720284	0.196367732925328	-0.200457361103765	0.140731633485458	0.499143768953306	0.389971725910291
MASP2	0.544783657687071	0.230455406895359	-0.230517727875717	0.374219171008338	-0.316946731957244	0.270886928701826	0.482975606113135	0.288504520660664	0.493353093070596	0.296474256716103	-0.420642870336303	0.460153101763324	0.710799826686605	0.385926330595472	0.262282444334205	-0.399551985848901	-0.397547719606626	-0.303327207663629	-0.493674510826935	-0.39503113085947	-0.329520953821873	-0.414741709715318	-0.479993294157742	-0.229826022832364	-0.231355864882263	-0.120304258206968	-0.194975550854375	-0.385103151049913	-0.484936473588375	-0.472258711785156	-0.463425163976201	-0.411346122558496	-0.522360802378624	-0.472440724200878	-0.506620020378712	-0.411494190886122	-0.540617433042749	-0.398876012018428	-0.568333575560506	-0.0893210335377039	-0.270175450495048	-0.3793952542665	0.737083695433898	0.493048350410281	0.612514487065258	0.593186378228185	0.599409903299861	-0.129159660269594	0.160153834778818
MTOR	-0.238079974213997	0.214335825123359	0.558072641407624	-0.385234746863067	0.395005630257382	-0.214990487794759	-0.147382671755962	-0.38337001087027	0.103727205255953	0.089258208829827	0.590016638965765	-0.442237695521086	-0.513204596192464	-0.0644660161567267	-0.197762484091987	-0.000881749945310788	0.272341625891608	-0.181287190973676	0.426571244248121	-0.119453595918131	-0.217716455674878	0.256716803139255	0.581115539253864	0.00707275747370348	-0.0849927201776642	-0.00415516529216965	-0.245005172811617	-0.0947313397648133	0.705321218226605	0.706637592726519	0.744897151148149	0.436729220916016	0.5299804292085	0.565082564469976	0.530627730852595	0.668697823008902	0.686491817693373	0.657257104843299	0.574237072427018	-0.0832419196708895	0.29117843138624	0.625839993930306	-0.531512742003838	-0.566711685712905	-0.605852115454386	-0.427922845085026	-0.462228382683165	-0.0486869822503265	-0.464607944304634
TNFRSF1B	-0.184681948718825	0.156609078722961	0.275924675086567	-0.176712411956281	0.512628318253743	-0.0843541623525878	-0.19005477245737	-0.177066531798206	0.0764123086264177	0.104613943221279	0.657103752176307	-0.453987599397419	-0.406983504878846	-0.305325826249198	-0.174818674347984	-0.178633845236058	0.266139371468863	-0.29951423659142	0.291089069055289	-0.21006116879246	-0.255046335914943	0.149830565191661	0.62642454336422	-0.0383489761019136	-0.135874931572862	-0.0486590324783316	-0.286686481505359	-0.120993906172645	0.695185134091499	0.656800351369337	0.62839575828087	0.488586160220983	0.61772975390031	0.579309345263612	0.697524811367686	0.51902132193511	0.667741716916213	0.508845955353272	0.615174779765968	-0.017736814730045	0.683003945153706	0.679999613974159	-0.50414391870688	-0.506100016959871	-0.604183348064194	-0.288325862989138	-0.487518161067262	-0.11475838367261	-0.431618304915977
VPS13D	-0.281324773542153	0.286102037622989	0.561028115645624	-0.32366705003868	0.576708368575567	-0.0911743297672722	-0.353806673130057	-0.381685902268991	0.0980818209011915	0.0901584704485956	0.720794447397355	-0.462494346505077	-0.59112060179587	-0.236589833884328	-0.245857841846684	-0.156854562278877	0.268204561658966	-0.32689849820609	0.52648197384609	-0.167574605401402	-0.243109231168462	0.229472072907551	0.749354644488711	-0.0467868193319793	-0.13536333059726	-0.0273598432718471	-0.384538747320173	-0.177267080710436	0.824549219085707	0.824717092431303	0.818054449566642	0.559369896534029	0.740322924161529	0.713086349183282	0.718614353740418	0.68665603466565	0.836090469947441	0.673773515621352	0.772434669353549	0.0122367488656661	0.526078028388827	0.747500249520357	-0.692764351398872	-0.681707860753532	-0.802322601819516	-0.487565124363835	-0.528001995728943	-0.137271577281115	-0.626332218512748
PRDM2	-0.47400241579342	0.0477500389668851	0.667397767918594	-0.453211472783011	0.540954924923075	-0.364889932911666	-0.427586029480768	-0.516300419254752	-0.13818821442702	0.00212918701201835	0.844743673768975	-0.635699296086492	-0.720630718102986	-0.350984208055447	-0.436288116378093	0.023865613843019	0.550859200431094	-0.166500104832607	0.608586248685945	-0.0980419414150183	-0.260086278126776	0.36742249639706	0.837109280928979	0.0562453750272395	-0.0925089012750184	-0.0598991394957007	-0.301764145419919	-0.0695297693520299	0.900405684510557	0.900758272254142	0.893717861836596	0.747267442674688	0.818407249176212	0.797128656239722	0.816264286422597	0.771178563766012	0.910791101426479	0.784527972501164	0.758139408604232	0.151544792169553	0.49098935855696	0.801726346438816	-0.739033589563863	-0.659528727254328	-0.823810395570943	-0.609663351225655	-0.645021262385004	-0.0573121852872996	-0.570064548347303
KAZN	-0.476863145690908	-0.107366963587625	0.649479815225455	-0.296059540701375	0.452893841074789	-0.353527373264548	-0.441018755465085	-0.41677310490356	-0.38615137316035	-0.0415190411709226	0.680942112733783	-0.374498614580537	-0.677978771663872	-0.409549798165634	-0.38809579193908	0.128724553810513	0.554434657075351	0.00143431355571941	0.397537083632997	0.0280899192752235	0.0249510851172289	0.396028888661935	0.697602239733253	0.193836660454773	0.179583727673968	0.270751065592682	-0.110319469317097	0.0633416175185101	0.628752125071302	0.620171269682195	0.586307118184431	0.840461158817395	0.820759708753471	0.770556734885637	0.696065062955557	0.571649576310165	0.693820646979199	0.544227704253456	0.573038652417469	0.531860190136748	0.335222851842313	0.641937051183186	-0.69782984814672	-0.549715755478643	-0.698916704732421	-0.564280841748442	-0.585908938373849	0.0204215930967071	-0.417040104725174
EFHD2	-0.288731193929833	0.135249769500671	0.263002427753215	-0.0805150041731647	0.320787587573132	0.030365733254584	-0.253128871532894	-0.0222155137262532	-0.197065082816268	-0.11522648838173	0.399619714512055	-0.38571637287616	-0.47305852219835	-0.213054004267495	-0.15095888558775	0.10320582874242	0.18447346392424	-0.0870476574205937	0.435676995182138	0.139124958974639	0.0339010070389062	0.272096856301071	0.517362723560174	-0.0346146594646659	0.0649462200412991	0.0343208136717434	0.0705381880770448	0.262083562237313	0.548462598535021	0.589932366480234	0.573064070437483	0.285153841925411	0.461913083165501	0.491332045858101	0.45538088408351	0.505633078491796	0.542054367117157	0.514485943192365	0.615096707652935	-0.0910487942941991	0.297649136110507	0.413191425685746	-0.594368423039096	-0.519737359110941	-0.593212017658464	-0.310982903126852	-0.598744741540453	0.0918466504883055	-0.215207185299237
CASP9	-0.569316905093114	-0.0964141491174678	0.446816634794065	-0.415564630503493	0.409121150635134	-0.408995953547681	-0.486665745278622	-0.475011099249635	-0.173859343577725	-0.111101602017112	0.628740263695617	-0.658676630093755	-0.579684821037229	-0.38934875724148	-0.449112906073244	0.216449192892385	0.635733664025337	0.0641329947137231	0.700536885581907	0.0719294354100253	-0.172960851784679	0.477145961746713	0.716847221239204	0.234232721189014	-0.034568085743816	-0.0488238218726097	-0.090789691071625	0.112822449898527	0.794826250898468	0.796729885422189	0.832487445699913	0.493814027217305	0.58187265486977	0.670803171949151	0.673913738537918	0.65974553290503	0.795200252663209	0.713014025527493	0.719198531281263	-0.0958780143400417	0.458087421966295	0.696114890192525	-0.53966409619844	-0.403205407313332	-0.58402103187103	-0.521635034171383	-0.499759798190822	0.111796613809022	-0.370022580038022
AGMAT	0.0567873155253642	-0.290623123662045	-0.500031826346188	0.265790751934243	-0.465477057942113	-0.0754434492635533	0.211972537290347	0.304538300120418	-0.0271399192440902	-0.171845333360755	-0.529279621295781	0.172782035012197	0.502480710663717	0.0545471837954296	0.0974027665511696	0.298633900931704	-0.0551573578389274	0.394426924558807	-0.321687238728291	0.0267181885978756	0.164528282488606	0.0292702555970109	-0.556290213695697	0.234925057565196	0.0931206992007044	0.0428424566159318	0.448349681997648	0.280174861239824	-0.547484312946429	-0.551827301295583	-0.544137830651396	-0.47441387885923	-0.561118648063797	-0.496021218682467	-0.517369952150291	-0.460334746646182	-0.551894071637357	-0.482709321575869	-0.510611969706342	-0.14244647557359	-0.31937215251035	-0.513852644963329	0.635808177872866	0.7310666899687	0.725963827785648	0.387703880403628	0.502789973478783	0.380105904740613	0.678351415355922
DDI2	0.643027689983136	0.235107778115808	-0.207834006486595	0.21225308035744	-0.360002460293116	0.40653411809046	0.539747946771278	0.321307820783794	0.546040389190778	0.235974385524042	-0.543093129865896	0.530488824866064	0.751857896856923	0.646797673452021	0.292657306630543	-0.337607130183641	-0.51793447585866	-0.196590872318815	-0.433231074016948	-0.239988511209763	-0.338331339263283	-0.593529629425597	-0.561221541148115	-0.413702443932251	-0.241396197754506	-0.193490799930509	-0.038451475968821	-0.165213159435206	-0.59043470922374	-0.575254598611298	-0.54979682289232	-0.506148788133436	-0.645822250501279	-0.580956697148361	-0.663479848912793	-0.486695921808996	-0.672602308429981	-0.469076124316068	-0.545260885551719	-0.0894207691340057	-0.340847676832865	-0.510023949890608	0.801602152555448	0.454217516693603	0.663628743797137	0.688912151233906	0.578324668890417	-0.232959738394266	0.128093875405563
PLEKHM2	-0.462224251890411	-0.284879748159164	0.483701324062604	-0.439769257969277	0.239285274661696	-0.515114471259207	-0.261734965878371	-0.523769791095353	-0.338079228870655	-0.040362866504376	0.539032716814524	-0.536100982368626	-0.602839028538385	-0.188196490644891	-0.418601981931826	0.194219306817245	0.618790683281626	0.132064816470452	0.484013687435869	0.0687938618696813	-0.0325098822499365	0.416385713228399	0.480300037060725	0.167968197371696	0.166273632341605	0.0687768056404938	-0.048590108668761	0.0868147449068341	0.594429289993215	0.55895373834485	0.561794357899603	0.484783645261663	0.502436654535016	0.579166346024676	0.511599397649195	0.473668875891894	0.597498597373127	0.529964222886054	0.365971509125161	0.134823102383202	0.379012588256884	0.546162668813113	-0.505862404280398	-0.404588741257237	-0.462331777511566	-0.572736565630685	-0.382768348959163	0.0994649936409168	-0.26411067492553
TMEM82	-0.0713081541513402	-0.361356170915762	-0.268333711221521	0.0299717652920542	-0.326502815204358	-0.213330580837255	0.16250568800902	-0.0108890641647949	-0.076950635342974	-0.0838821048853785	-0.272655161046528	-0.00785922960925935	0.341558681939696	0.150345729029201	-0.144825549550226	0.109594336520127	0.151898875809054	0.247435956044934	-0.139357382871133	-0.0224775389905418	-0.139715688208675	0.0309899771580397	-0.315775320153862	0.145221136517532	-0.0110224477037369	-0.0193902381365738	0.211011513630442	0.142377303707142	-0.286852014062596	-0.278630466531485	-0.274137380059867	-0.235770172856843	-0.312138086392045	-0.261902001049905	-0.261485141177423	-0.253004675456605	-0.296615885872912	-0.242459829906117	-0.306492409389578	-0.109066218876995	-0.156010071933382	-0.255864559748898	0.555155993375673	0.50202453064277	0.552523963579254	0.278620267859013	0.253454208839996	0.161937027362782	0.27825893578233
FBLIM1	-0.584341400416759	-0.301589785753131	0.191907702346926	-0.294272579796016	0.244493027689616	-0.423263805446208	-0.443485006077859	-0.351236670611702	-0.520588648071359	-0.202657402294025	0.520084408376901	-0.501446049065531	-0.677619974338852	-0.363516625448891	-0.394055868476708	0.330489125031847	0.5924303468126	0.308836064812515	0.363300350695034	0.419482066794366	0.335982445320862	0.589720869104681	0.441245629937928	0.358887266465984	0.491972674140512	0.41859292058096	0.242605007248282	0.325633809345518	0.536720129762305	0.483541440112716	0.47389373024606	0.394022022972175	0.57895324020745	0.536274666352827	0.611980926769062	0.519114125273844	0.647872952955316	0.399843405563582	0.527384719646701	-0.0524440783362248	0.272392182085095	0.427513473444476	-0.593022110031864	-0.391368861661044	-0.485467883004134	-0.506598737667936	-0.495550609759748	0.274587688477237	-0.162305618609954
SPEN	0.262206195859394	0.318068485050274	-0.229539945201098	0.520573889726426	-0.051737467734931	0.540506508132419	0.141256176228229	0.531626299597338	0.0484654524708437	-0.0535871090263775	-0.225341059496466	0.23667519211076	0.211180876759978	0.0292752320481714	0.292650954930967	0.0770548442812025	-0.306853661573981	0.0156710906544848	-0.0735504117643092	0.152540476027029	0.206604931244382	-0.0463169584538576	-0.112762167552259	-0.0130427895236343	0.0503394346780181	-0.0116688868834064	0.214094702619372	0.146050799043336	-0.132616663556915	-0.144944175832516	-0.124128435619303	-0.1880441904177	-0.155075515292988	-0.208803388910965	-0.175462442417023	-0.0691246114522136	-0.225048312634303	-0.159926227428065	0.013989160129804	-0.0353859289167423	-0.0824250016576491	-0.17082588060077	-0.00425466862035838	0.065801877942052	0.0595938045417301	0.251328603448482	-0.0828632755512384	0.152478380985071	0.26354002249287
SRARP	-0.303095770573258	-0.254050091313315	-0.246546232624341	0.108269424648864	-0.192052485838368	-0.238559777368513	-0.270070536840877	0.046120576420295	-0.199752085237157	-0.198905795374158	-0.1518544009081	-0.132899548098752	-0.0828398762839715	-0.436139732143607	-0.0824847463011291	0.340934432347895	0.203486584534742	0.380105474935474	-0.0214938790294715	0.0262701749742791	0.494431387817843	0.453590738899852	-0.145173724628276	0.639395116543131	0.427285849800829	0.487172054678284	0.321180354045854	0.163705270554614	-0.146726295847939	-0.147046772707157	-0.146941113125387	-0.165884911957855	0.00330977202491045	-0.00859490616628792	-0.0670110555088379	-0.0793673485357947	0.0388347257472786	-0.140756711099608	-0.0211008347815037	-0.0671622871358536	-0.0417127734579139	-0.113646452424054	0.0616740859273341	0.362301489382134	0.168181119111051	-0.048711378807422	0.348484388404713	0.594408521269668	0.363715121462458
FBXO42	-0.204699318002908	-0.110730485854687	0.471987744903916	-0.526607744458772	0.169733909524746	-0.343636924950234	-0.174361182524849	-0.581871201958559	-0.140158298825614	0.183123765447525	0.461099273522121	-0.292898531347086	-0.498724361740578	0.239860136823852	-0.529569866016835	-0.0410601352107751	0.440393984455457	-0.0599514163641248	0.273098815653289	0.0277897240332699	-0.277881897971736	0.187034769858063	0.364256976527867	-0.0898661488279648	0.0250698949081201	0.014199836518285	-0.197624974396915	-0.0460523842553566	0.433283874256036	0.387614157572785	0.377820742391601	0.450652613946268	0.349261680706593	0.364509779551428	0.383133960287522	0.351505681401723	0.396684593771314	0.33196932794937	0.180919471681726	0.0922298491071447	0.230002158170521	0.504677133093725	-0.264916085548873	-0.373015895967467	-0.291073876620811	-0.384334919779953	-0.231406607381807	-0.182443804794604	-0.485808685878354
NBPF1	-0.312020574566231	0.221590779721533	0.548507582936432	-0.219914782111162	0.27181569918155	-0.0744631858025971	-0.360677183249835	-0.217009101397657	-0.0545940547256514	-0.0386442492025576	0.562367892641365	-0.449847664212511	-0.466159876836242	-0.3043047532014	-0.294705991065477	0.136332432269487	0.349912909906275	-0.0875694714211025	0.399911548075585	-0.125151927222167	-0.149129034233153	0.264940175285634	0.632992040053596	0.13641479855228	-0.0865304087550731	0.0219812045132039	-0.129911678863286	0.0157493507137236	0.666599796758677	0.670433689277687	0.675002044065639	0.511048267465168	0.502539843913518	0.563006108662448	0.49539930810901	0.669577396013757	0.613738338510865	0.625051752461621	0.652570030911028	0.0278880468326741	0.251739803932692	0.576230785715811	-0.477783699280149	-0.379684087737787	-0.496161733759985	-0.18900287629238	-0.462611848983919	0.0767601746534804	-0.315556676518179
CROCC	-0.541716585727529	-0.0704299133332326	0.486294019411308	-0.396347891669115	0.505630931317302	-0.365922434542044	-0.414928104739663	-0.456326334623875	-0.173468457501516	-0.169723369884549	0.745819110303914	-0.666949529147382	-0.623881641601001	-0.38975995893948	-0.333168739000372	0.12042337002992	0.610658260230235	0.0248100763537799	0.621077769768542	0.0671251328969605	-0.179828615904182	0.389034900604914	0.779532011153351	0.158825494245895	-0.0178487260009352	-0.0459115515786316	-0.135447020270967	0.100944121186277	0.888959016910373	0.874738797845268	0.87488292633377	0.603496176779644	0.712979937966813	0.763927606395469	0.741468402399052	0.757118859682612	0.849743749072162	0.712517108376867	0.809311763656806	-0.0342252394634837	0.357175607564221	0.680079054803798	-0.676462984506971	-0.568333953950038	-0.727577344571815	-0.577467854065069	-0.671982129267321	0.00858962677096487	-0.442844711634685
MFAP2	-0.402276650767219	-0.39171895570592	-0.189468979203868	-0.0992712584646686	-0.137101211387716	-0.242940526394101	-0.2521557077185	-0.0778619680144027	-0.654468264560557	-0.217428052665105	-0.127996882278801	0.00327042243979466	-0.31818554463507	-0.0397833055886282	-0.227744394608234	0.455394441147379	0.304083108948822	0.528983910674157	0.16220785789874	0.801191662422254	0.594688317985495	0.500517788695396	-0.0992708136936049	0.334386990206582	0.570682223480602	0.286684954855355	0.630582310956226	0.682010764778459	-0.106010967685725	-0.106509821541484	-0.103542925320808	-0.0490725300055641	0.0815145090851659	-0.0153077519829397	0.0995820158948769	-0.057400938781206	0.00812040082353887	-0.120150634144244	-0.0338852832865251	-0.0267801626922649	-0.048801277474683	-0.0991737502024153	-0.194417556980624	-0.0304412268016441	0.0329837015862952	-0.229910170906737	-0.243296772661014	0.308081510696706	0.289244264354362
ARHGEF10L	0.544982120173851	-0.0186189153040644	-0.449284926971752	0.333572976205538	-0.424598291632191	0.259358267462496	0.482712856062981	0.360688241419974	0.379651124411721	0.129681562755513	-0.600468198309858	0.52658321785619	0.816398655972996	0.454817458589992	0.347668297204561	-0.245662810377912	-0.402942527056073	-0.0452742178945762	-0.535834902582379	-0.20115282677478	-0.197490192134131	-0.512999663804463	-0.682579937188542	-0.182617982338159	-0.198761050519845	-0.173096140892488	-0.000664412645054209	-0.198366787073719	-0.699796383756855	-0.707104719886629	-0.699428840854741	-0.561835953770193	-0.728905979702525	-0.698648854391174	-0.68565470422116	-0.599397867935751	-0.776069782188394	-0.616376474531563	-0.682713700541123	-0.087432253411792	-0.404626037227324	-0.642262775870594	0.886893163699766	0.696611484369379	0.778480400143355	0.584116175072743	0.734550679422625	-0.125498441436576	0.3287722895155
ALDH4A1	0.314400409348124	0.00119937526389022	-0.509264705461018	0.502483486413817	-0.305677041959198	0.194765595471238	0.390627113580844	0.39211327740255	0.359695929849487	0.0650199345708658	-0.569714219170159	0.507788850502779	0.692998593564549	0.148506384072244	0.523310284569723	0.00899244272234831	-0.428117961821703	0.129621394399568	-0.465686551835865	-0.145537549033652	0.169275118342012	-0.182266881074542	-0.571718796340442	0.142944089689567	-0.0649603431636983	0.00647278677088514	0.149736839921587	-0.0892373622880377	-0.63081753492805	-0.615415744135584	-0.600812694777737	-0.529909816101072	-0.551967670604477	-0.574283292330827	-0.562649502045703	-0.512577318029886	-0.60103286706764	-0.53042968082434	-0.501657812770865	-0.114141946634101	-0.353836606141981	-0.55255631550495	0.61021451272356	0.640560009506725	0.585132900372689	0.390724977647074	0.664579981484069	0.194307117801823	0.550392089187881
IFFO2	-0.206156054961435	0.0256858241647037	0.429064553045406	-0.299442886490647	0.360437435937622	-0.199111407901058	-0.0697469930905576	-0.449608307174604	0.129879037899219	0.272337313392156	0.541547632485896	-0.288465045391591	-0.302679783427092	0.147258128219164	-0.211686159332676	-0.158713523242521	0.248255195786173	-0.209083112251408	0.33403136617852	-0.171616042219272	-0.390996973811998	0.159488699726144	0.498563544933141	-0.224653941453548	-0.232278689656476	-0.187052565465128	-0.333132682092953	-0.13720335733615	0.573045198129935	0.579490852289305	0.570340767297668	0.393903777537867	0.389328271994042	0.448700436130817	0.420820340561412	0.480428141336757	0.540380518661453	0.512958822630702	0.375395978734883	-0.09473144545747	0.382189452980123	0.542120382179459	-0.370268785275834	-0.530827111048339	-0.494382169531186	-0.445265501411293	-0.340725092989285	-0.199647255439378	-0.433905038746945
OTUD3	-0.603425490738514	-0.209722374186085	0.374926796726707	-0.500002266241754	0.367096262659746	-0.43405141017077	-0.463796094713416	-0.516096794633239	-0.379782023750468	-0.158412588147707	0.610153853284027	-0.596016350781682	-0.758140312975043	-0.246403147926034	-0.448287706250283	0.414577253437726	0.601307683941766	0.254084159409111	0.573948684796741	0.224798253011788	0.105367786622289	0.596117961526477	0.617757733352747	0.292587774817262	0.136718354877039	0.0888174534815025	0.109011146786908	0.290681400548307	0.699160700222609	0.689880193170263	0.679466136891344	0.524734247880512	0.62704649420138	0.575817646108227	0.664251669968222	0.587881476086303	0.718368008245136	0.57724039363681	0.620612710455786	0.00962487046605928	0.415665731317038	0.609706282853273	-0.674779589176083	-0.512814925595493	-0.608847587772413	-0.666069704249987	-0.579997180589616	0.184593537042045	-0.265105950793676
CAMK2N1	-0.00627316985965634	-0.204797683809565	-0.531423524957776	0.286461924543763	-0.345132320201085	0.14284592318879	0.0831482134055867	0.423691901289811	-0.285842348587726	-0.232844676457858	-0.54074381624486	0.316182748747581	0.257650702102586	0.0826612802958579	0.140543299449639	0.404107599212872	-0.164088949971725	0.526187818577538	-0.186993807346918	0.536423103149396	0.600981853160973	0.112498499688028	-0.469035120473675	0.241254574490194	0.319801964164757	0.128154312999177	0.779539961760925	0.660416391438539	-0.546209947150187	-0.529273434273557	-0.515123306352786	-0.437825072584738	-0.435906706154065	-0.455402589270671	-0.413610385890508	-0.422327134898097	-0.515189495984543	-0.464034656775909	-0.303424290955522	-0.0948793624026967	-0.298590936853789	-0.537932361995792	0.29812244789836	0.424158833904203	0.504757520690973	0.29617371199553	0.139343186637692	0.431137108712006	0.631606552699953
CDA	0.546774191345455	0.484489397654101	-0.13419225689258	0.656799817716338	-0.0129976682966439	0.67737663199194	0.37637398103748	0.611132669876891	0.290263770586481	-0.0412493984541437	-0.196359994195126	0.356341843351284	0.384347205420288	0.0059722375281864	0.444360447391321	-0.27847970988449	-0.50250705788107	-0.315827031542028	-0.295332283731457	-0.173488987683648	-0.0441201027203405	-0.382897859530977	-0.126572230588255	-0.177830534427353	-0.141000807744374	-0.0947868997648043	-0.104412388265936	-0.202020420823708	-0.188832658823881	-0.185097988242674	-0.173452315407639	-0.163633841077972	-0.184437007985656	-0.200916823009352	-0.212188515060788	-0.145462666046347	-0.261099242357646	-0.160490579285257	-0.127220284867377	-0.0115795744975908	-0.110998732731482	-0.179704913690855	0.130284629155235	0.113188093709242	0.118955070709381	0.436599333526003	0.0114301950028021	-0.0319658830651205	0.203541026344803
NBPF3	-0.623570341054429	-0.231267467662594	0.452857643368316	-0.281679629733888	0.35449228488473	-0.425952095770782	-0.487656106382294	-0.417845453647681	-0.407530498431533	-0.214357288659632	0.542422427152848	-0.474340550391417	-0.563731190855743	-0.420075629229762	-0.452057701999043	0.409668635380539	0.682833583666546	0.280368944072619	0.561718527814505	0.217933201555482	0.0416063577312114	0.606029065852218	0.613796057297468	0.39460813467025	0.146260814665249	0.174400119030657	0.0597460281724581	0.309104872307281	0.613212874274172	0.623186556834467	0.624254758711416	0.602904979449696	0.619257313359186	0.664752782404014	0.602480176601014	0.547970344583164	0.655168531123295	0.522256941200384	0.566618752212373	0.201008035223116	0.322274052454833	0.579149863485767	-0.557954179942968	-0.360212535279818	-0.503654852183934	-0.531061980577984	-0.545894965390476	0.244677962098282	-0.155625322191352
ALPL	-0.38920854060076	0.0870339814580852	0.692695642399252	-0.320945317571982	0.405630817524028	-0.250516800598902	-0.39593891173345	-0.369776946570404	-0.184604560278704	-0.0300939058865668	0.606766531172676	-0.499176931470875	-0.590309385187345	-0.372146989001777	-0.35245524035673	0.0557610942975932	0.471211379678148	-0.175259475692879	0.608088844239676	-0.093885279045251	-0.243786155450999	0.293825236493326	0.736369532108676	0.0290192777834804	-0.105802202725348	-0.0873797710883893	-0.253966744649631	-0.0337016573618079	0.793587637214622	0.804632942159919	0.806321085670003	0.679872346786124	0.598539862089876	0.671414194277337	0.613555234271734	0.783831760197132	0.709323645215151	0.789739533969205	0.650848035730424	0.130558083208629	0.429260329155211	0.754148709837194	-0.649568019214182	-0.553379284942024	-0.71512010701223	-0.482477858624606	-0.605613743101165	-0.0453483179048628	-0.483831328009057
HSPG2	-0.775205041597176	-0.339673057530469	0.443187763902181	-0.429010705699936	0.169767373485063	-0.595985258929567	-0.600021872302877	-0.516112388321014	-0.490683239995387	-0.15214440403063	0.453592832849908	-0.621278975469361	-0.696423331170573	-0.492667916220657	-0.534256812535619	0.524066445764114	0.754563950385567	0.380602771552868	0.726422931617708	0.24231496620811	0.158965150225394	0.708433559486015	0.57497137590594	0.494252210416216	0.181350248336806	0.0996828728667462	0.184933118662144	0.36567751681522	0.631752291454792	0.656085809413183	0.668462169816611	0.470652685361525	0.531016712718716	0.61692532089702	0.543478618653368	0.569395896292846	0.67714852230477	0.617068511078079	0.56333386446808	0.0907449051899716	0.323993846076013	0.542625104384006	-0.576768332667162	-0.266508838849896	-0.498254797308449	-0.656980697955309	-0.436246218543221	0.323527892592873	-0.134903416891686
LINC00339	-0.0188900003499671	-0.246740518766538	-0.372687330127081	0.0138188957524578	-0.377760930285707	-0.126948773936527	0.0440288388879497	0.116061302400047	-0.0171870140018256	0.0238879393259185	-0.350459186084924	0.0855332411047556	0.283106058379898	0.102814355033908	0.0116529533436869	0.273414521892099	0.0295848863117667	0.336170519449952	-0.0892411797671756	0.0988587142527106	0.127529649805362	0.141487133463065	-0.389734149118099	0.297963150976562	0.0982959518278402	0.113199975960065	0.37872273534659	0.16954181781301	-0.380893337086544	-0.356515464573409	-0.354011027580629	-0.357547400240313	-0.360149321821465	-0.355744105802761	-0.311178146405773	-0.28588175365111	-0.328961686889042	-0.289179110287611	-0.296675868310344	-0.145183358028893	-0.135272012335703	-0.30880436399773	0.514038162145668	0.572002139477889	0.527937008151871	0.243431250243456	0.445131475330946	0.297074959174953	0.395428725139106
CDC42	0.0955895504540591	-0.17048388356495	-0.0381415338401133	-0.0200535153937214	0.033146622881302	0.0910785500770629	0.291622587954525	0.0630691332688055	-0.151948120312423	-0.054308912328353	-0.129928430419646	0.245030454535706	0.00911365110127802	0.425163316346869	0.210579561547023	0.0179888053277309	-0.0832201030067721	0.172309260250491	0.0689884913944085	0.527064808053338	0.203854190532469	-0.00770364479384871	-0.103654362073699	-0.211982031185367	0.208456085947057	-0.0195158670322999	0.331328752573001	0.383627482748232	-0.113376174072925	-0.104590309716446	-0.0793019866534064	-0.0992785552560198	-0.102136502699522	-0.137132717123772	-0.0700115692719533	-0.071002839281731	-0.134328398585859	-0.0827815058760268	-0.12254048897193	-0.080816274362847	-0.0892305148847452	-0.132199445946801	-0.0949762150734182	-0.229557262758615	-0.0366571540746547	-0.0922719342218349	-0.246458449250558	-0.0926553558264993	0.014075102114418
ZBTB40	0.0683837572125676	-0.149704254090453	-0.334622155210875	0.00294625413519483	-0.376971942756443	0.0462293684963394	-0.0097860103544284	0.103113111947653	0.168394466423447	0.0616047252467863	-0.445065673974028	0.21936425087937	0.361480124545914	0.199129018175507	0.0543167721893407	0.100815330231554	-0.11508890491965	0.232056188919322	-0.134928543060338	-0.0245636301944069	0.139799153162787	-0.0701432139887809	-0.436732773033587	0.173233694081137	-0.00702339547250684	0.0389355606851701	0.228981906222133	0.0467888476672594	-0.469980870568565	-0.449692141651347	-0.423737944582632	-0.474824090421361	-0.469858870986966	-0.453151165849445	-0.467995991311084	-0.331991077165519	-0.40739207082247	-0.390340025749162	-0.253552952037932	-0.18209506124855	-0.30503247445981	-0.476746830625959	0.559395157462724	0.601822417829039	0.563089732350414	0.262098029080094	0.690793772183215	0.164534561375934	0.264405997858082
EPHB2	0.299788078729779	0.193760995266159	-0.385519970114374	0.51362839890574	-0.0805504282270214	0.518980604729944	0.14650167163292	0.524314324427898	0.116008416204718	-0.103078737826649	-0.490160679083176	0.586438847364552	0.374324704345658	0.0972163113390654	0.520916166139719	0.00840717852935649	-0.527681259203708	0.092114320664081	-0.317425589765653	0.166572990906786	0.468410708937086	-0.214848218725242	-0.400369765150561	0.0495789843695146	0.0429084344693615	0.0638530609338733	0.206720622150317	0.0587252286588028	-0.545211056901265	-0.536109077235772	-0.524606274662265	-0.3549095411792	-0.333647438283782	-0.477658732512869	-0.415157539860522	-0.421347243259453	-0.514880090584968	-0.477854897194952	-0.228685779733253	0.101649319231101	-0.303543913897342	-0.517125064954167	0.147068031350679	0.267437980253217	0.215494590481517	0.261053417410947	0.328088381521602	0.0263395485452246	0.346245054156943
KDM1A	-0.659002944204648	-0.53686250845724	0.0752050125731455	-0.51221077801166	0.104842611198013	-0.539417777173672	-0.428640764982491	-0.508419291609607	-0.563395680384205	-0.300905268511299	0.247848415933174	-0.441562732621996	-0.561110679669356	-0.0986176442538701	-0.42188515028546	0.667822407823863	0.674090762757954	0.653256233202706	0.556981459991479	0.484568158143643	0.338870247005096	0.61974183565632	0.278703260239742	0.377770349555322	0.278606832427393	0.15374403006391	0.368332808168395	0.546346910152094	0.351105076860969	0.340616724427496	0.358931724564352	0.20733391396071	0.287619569692119	0.223313582940077	0.386922129112169	0.286919870124636	0.394169941267067	0.287482078763204	0.297994541033504	-0.112683852208704	0.21387545030785	0.290525540175401	-0.390761130998366	-0.180429925408535	-0.223790809900792	-0.53267660554436	-0.32964839807379	0.286291155530507	0.0381656122552338
ZNF436	-0.500699421963543	-0.0571664609657019	0.667001475801477	-0.385589977703518	0.483068059668298	-0.36225562289793	-0.434811906519404	-0.467000626526636	-0.234320624512073	-0.0599216846531061	0.80046645217701	-0.596430951857685	-0.701245611096094	-0.441069835498782	-0.397019011610431	0.0278436239390193	0.568486098898978	-0.108349411275168	0.545363853345031	-0.0212792867729195	-0.172894818433964	0.388004969547612	0.823129308093763	0.138900080596386	0.0246163457864578	0.0523989876940855	-0.211069719528468	0.00303582019536664	0.845532140103755	0.845751480543251	0.801326024413496	0.763708807413902	0.827321952673058	0.860991958552467	0.760990357107684	0.699160919996237	0.852241971628664	0.664412506290716	0.716171860336606	0.324284364387674	0.483832450062624	0.706312636020202	-0.744599059189003	-0.621619131356296	-0.782175655132799	-0.615437743715672	-0.660845400116627	-0.0117946506862432	-0.503986701744027
GALE	0.53728509997908	0.459682243651399	-0.469966182777226	0.722011471162883	-0.248108756924064	0.711435939886592	0.338757246374963	0.818600226149756	0.365289821411219	-0.132136681561179	-0.555557495889514	0.487212404605037	0.701084561599931	0.06317764233243	0.5092554556935	-0.13348605962241	-0.628785219082917	-0.129656681826581	-0.462849081715193	-0.193738529848916	0.0734855627393098	-0.426138078240953	-0.445776274634818	-0.0108411480956946	-0.196022810202505	-0.112118813695456	0.104574230424227	-0.0974349249267257	-0.547979850493663	-0.52968892219665	-0.511800295203569	-0.477721679484293	-0.514605145596668	-0.537148337920991	-0.528516810646609	-0.414497059990065	-0.627045931804329	-0.452472574542457	-0.2915929642699	-0.0451511733755452	-0.307335801811593	-0.521236428064477	0.534347484438194	0.537882126111549	0.527430519102228	0.761174907361322	0.357588107839825	0.0803066664812108	0.392788649972429
SRSF10	-0.553956090817962	-0.533086153074271	-0.234079025415515	-0.236196457714019	-0.273772967653618	-0.451621358186712	-0.3049610263802	-0.252241543128775	-0.458169631420006	-0.211221890523551	-0.11863319272865	-0.253734494705081	-0.31965459285473	-0.127747694850297	-0.255904631140261	0.756966579086551	0.36576649636271	0.678255715955201	0.226498885758248	0.404265761264459	0.554624263986565	0.679760056543865	-0.0911820098073447	0.631853447374434	0.451545632975581	0.369908536370048	0.585132148375776	0.507070374193766	-0.0892090538319624	-0.0833606159881136	-0.0678296824407663	-0.133600109762291	0.0169434634716119	-0.0764174583511583	0.0252570359906577	-0.0580153069259454	0.0965651318269944	-0.0533794872477877	0.0109765302602212	-0.133727232474109	-0.0299065536062184	-0.0915744968685093	-0.0733891908344211	0.23519716037286	0.108200084344707	-0.34464170658439	0.16898537233858	0.556984539119504	0.4447797895987
IL22RA1	0.045468258492492	-0.19637494162482	-0.32887222555678	0.0900080265196756	-0.341799060500818	0.0680285905516236	0.184543942098442	0.132023069063827	-0.199444976311008	-0.145846700148257	-0.376751274719227	0.223228032839066	0.299479275177885	0.432558844791914	0.00184984309616066	0.253234774944163	-0.0249279810038509	0.367434380467103	-0.0799852381247636	0.481766307715129	0.0455760666296317	-0.00235652272141889	-0.347500437149097	-0.0291140564165391	0.131678812733974	-0.0464521578886713	0.505486411629486	0.454123144811959	-0.37465529693334	-0.361644653497412	-0.354447973018464	-0.298727419845513	-0.390316547026606	-0.364244056620229	-0.339804802214232	-0.301634840268045	-0.431076917303577	-0.29870102542568	-0.29143451594602	-0.113177473768974	-0.196090251609025	-0.356603675720588	0.378409478411528	0.255817071704189	0.483554562414459	0.292751231657616	-0.0537553473595212	0.0456639268421049	0.286214503992136
IFNLR1	0.207463327884485	0.0869455503529429	-0.0254422690917618	-0.102571986303689	-0.360810502267199	-0.0188293502840544	0.318179391880592	-0.010000990307415	0.195147106033224	0.170251714874815	-0.24212929259287	0.106933600492246	0.35104007145283	0.481395856796423	-0.0368831739370016	-0.0629556191951716	-0.1211455319865	-0.0239693306019171	-0.109855523220647	0.00930024150935384	-0.33459803354413	-0.210620443832702	-0.249464422938537	-0.205728027953119	-0.077774721518879	-0.104604385401087	0.0691068027740822	0.00969130796155598	-0.195989780564022	-0.178833008514835	-0.155190135945509	-0.289461162836518	-0.370996768871741	-0.242035174223743	-0.325645881710318	-0.17401496108555	-0.281305353372485	-0.124206933180331	-0.254351170862386	-0.212556823763076	-0.151289236381993	-0.155877783600518	0.556066004433398	0.233133387791669	0.486137725373076	0.446256414781926	0.0629368418848194	-0.0442101411037947	0.019889432655959
NIPAL3	-0.376938276275943	-0.384974460458306	-0.0669201961866233	-0.200765080996316	-0.166357089538756	-0.434777620950998	-0.196832634298095	-0.30833827245523	-0.268218811910916	-0.126705230794184	0.0337675900784031	-0.236878322765245	-0.103755560582495	0.00843717149687111	-0.367356726807458	0.467762721011243	0.459433185150378	0.547251325766603	0.267415212810088	0.35426410633199	0.0968600853732863	0.429709367322992	-0.0262691230917857	0.387349826454745	0.147997897423264	0.0627717488525102	0.349514694292601	0.384030821853175	0.0849546616024792	0.0678436604642389	0.0843460393670178	-0.0665879720345257	-0.0712929849745176	-0.0369570279844514	0.0439057041866229	0.0326594449734767	0.0979688815583846	0.0528693019621136	0.022943625240404	-0.211185579832064	0.0475170932999597	0.0182667786768942	0.0748965476320353	0.21497470255309	0.176829247475599	-0.188755659781208	0.0452768921180369	0.32046921003049	0.239645461347388
NCMAP	0.0517211460817503	-0.15025917427813	-0.0680973457358087	-0.234853885583253	-0.00910809066544014	-0.0288334791089839	0.0860906454410538	-0.115046196714012	0.00791801281961636	0.00529856178003441	0.0410705857344931	-0.101611950718868	0.0489826568415441	0.332034225136371	-0.199049998566616	-0.0995755921798524	0.0400850231771812	0.00263314551136685	0.0750691408449878	0.17152138175844	-0.297872515469333	-0.129424498681623	-0.0217252270154427	-0.235772677639419	-0.00917877414670033	-0.0999369975197073	0.0292219303699773	0.152804741770254	0.0317996607560779	0.017877192619843	-0.00420085158572945	-0.0550470626314966	-0.0356782338779372	-0.0385163139514162	0.0627451795173788	-0.0649771187663442	-0.00767860661870468	-0.0423946321157661	0.029200209170762	-0.128128488819263	0.282298390514919	0.0747257228346027	0.19445852043471	-0.0429454828990164	0.121136100759641	0.132793939124707	-0.130802684003743	-0.202651628863129	-0.203665719345887
LDLRAP1	-0.471023189326253	0.0363164765997022	0.537585949118683	-0.357532335834292	0.473856958942663	-0.312566250363511	-0.418519795755801	-0.420890464475927	-0.0595718261412398	-0.0452216717303407	0.749929982001369	-0.633058494239074	-0.622865482176561	-0.384236109598666	-0.374305216998215	0.0696095606049264	0.49851161251139	-0.106905874897192	0.595468938015195	-0.069539486834154	-0.233141413687428	0.386580704382661	0.754392906143714	0.088436487664942	-0.0868334308966837	-0.0693132576197898	-0.225258392418365	0.025123569524025	0.874340898815853	0.863422277267186	0.877320866616744	0.598791787451081	0.699296443940735	0.759251513372983	0.724117648677238	0.728802286021955	0.860012338147031	0.7905348662149	0.753992856169334	-0.0351940221016557	0.534077580477145	0.76198569567944	-0.67337253742593	-0.611770083724278	-0.760727466576493	-0.569820112350621	-0.572595340090355	0.0124750371414836	-0.477837152288662
MAN1C1	-0.364213968018435	0.126715969442739	0.656619380674871	-0.319329572320153	0.596463455887581	-0.207368847933116	-0.399518645903262	-0.371883817732019	-0.0845791739325057	-0.027573692804819	0.803403174305847	-0.495953123756217	-0.626357560205162	-0.373871215331754	-0.340678415628763	-0.0690561345285608	0.482801106677959	-0.240328891820304	0.470362118342684	-0.125913898107936	-0.284429028672722	0.25041119607931	0.7860556408758	0.0425590806393656	-0.170320945360996	-0.121529336839436	-0.324915329700277	-0.0470935437040097	0.859422850678059	0.84042353252779	0.823501520174849	0.823637583992269	0.822379122532974	0.829693521702614	0.791514103066339	0.76462045781266	0.805963015256858	0.692775735030469	0.743468996325192	0.289181304622045	0.476016058533814	0.779721069045089	-0.710960537906104	-0.623575174168752	-0.806768756750203	-0.514252042928683	-0.665435941508044	-0.15902116735621	-0.537016912685385
STMN1	-0.505772019747394	-0.350155465756772	-0.164926849806321	-0.203075090702057	-0.031303758472608	-0.277354323431024	-0.323754678841171	-0.0729593337278082	-0.571677060805334	-0.273716518093784	0.0930973789412287	-0.325596883798939	-0.439109578252064	-0.186198841069201	-0.260615629145496	0.610385717295544	0.347561923490206	0.489057337228823	0.289239152648985	0.514161613743692	0.461421494009851	0.559658453094802	0.133450018573751	0.336500795983099	0.325471442501281	0.20857070649284	0.68134933800341	0.711380491179201	0.143804847438983	0.144806090928775	0.142058759871057	0.06965387440933	0.187401134544848	0.123917484303198	0.234868081270145	0.111722650935916	0.217899333082236	0.113765705630311	0.264458171169706	-0.0917725224738756	0.108610820108173	0.0655553957738345	-0.352943044642034	-0.0747629498634127	-0.180991409126609	-0.339033277618671	-0.337710630900195	0.444050309859428	0.329260440443874
SH3BGRL3	0.34592099652349	0.186673381726179	-0.339008718259469	0.463580222480479	-0.0984557830507458	0.462999287663009	0.312128915189804	0.578216677549673	0.0212258065697106	0.0431287451114039	-0.372290926544376	0.408695828228922	0.310702199034391	0.151575082422784	0.426902568635619	-0.0243610673160732	-0.45470472911753	0.00912145185663291	-0.259347463326272	0.247688513654102	0.301144281188344	-0.170748871848473	-0.290627212093774	-0.102082776270664	0.114309716088875	0.0288920652092222	0.379726153152384	0.28555980850315	-0.361673476465767	-0.34486179659518	-0.339621259239213	-0.289352749850469	-0.291501828490894	-0.317140588903146	-0.295573366231649	-0.27509187965125	-0.401108068575525	-0.303129445168793	-0.196548503069985	-0.0381184708197239	-0.159581818824268	-0.353879680741405	0.105173053160193	0.0910630627510532	0.215866599468701	0.366091824801866	-0.0407548720560343	0.139961229420314	0.338736623751851
HMGN2	-0.112701719012695	-0.291610559997085	-0.253686666504344	0.0556012282023697	-0.236806209777004	-0.122231099072719	0.10810826474235	0.123784634184209	-0.144665483542553	-0.0847625422595333	-0.311953097560754	0.0457438599451447	0.0912752942258126	0.0561022297827337	0.0723113887786393	0.427396280806606	0.0168362043499906	0.427336369205526	-0.0297053853571216	0.136207721306036	0.360739341002031	0.296298212207977	-0.254114373598774	0.331021955060633	0.184244779032566	0.165257695858234	0.542339604468431	0.402161955161264	-0.309161590552906	-0.281250857399047	-0.269229532679095	-0.222164982953047	-0.244522162128827	-0.284802320626106	-0.251138997551889	-0.247454991619454	-0.229179938911125	-0.206732969568052	-0.24349229960652	-0.0544219226818716	-0.176343225394079	-0.278270835996994	0.148406538434905	0.337035129148809	0.250822413507398	-0.063370729455441	0.306706158913805	0.446203140170099	0.552030059149352
NR0B2	0.392592499258208	0.145155108137318	-0.331102005402228	0.596863444958241	-0.10220636543234	0.361054608649157	0.412153071768349	0.666014689349398	0.258473339863331	-0.174695263396697	-0.329712102828224	0.292618319028796	0.492753516857087	-0.119282796096302	0.503588380191227	-0.0575442095146487	-0.369551432588166	-0.0214753770314608	-0.295769599304785	-0.116981680962632	0.125397959970444	-0.245000964535703	-0.286870160318876	0.0241426146751368	-0.0421959711975818	-0.0289226026846552	0.165877169914808	-0.00557918407104727	-0.329001686819231	-0.319101946681087	-0.308865576413043	-0.269333435078592	-0.284557508221671	-0.287907494400623	-0.281948779001507	-0.25226390214797	-0.350048830019688	-0.281414654615414	-0.22230116580434	-0.0332507802383001	-0.179531113038948	-0.302725248886393	0.345944191419605	0.376193936369687	0.322238675562422	0.395953255753265	0.218350672144433	0.235906861894499	0.41072656421915
TRNP1	-0.21755070349833	-0.483402224642858	-0.314589025717836	-0.030228784936233	-0.215222399290946	-0.319861535922661	0.0565291297085398	-0.0176811589514627	-0.159805433566241	-0.169605802775444	-0.270601577486469	0.0746146387993485	0.0568218537661841	-0.121799549943513	0.0486820823365365	0.418967588526904	0.152061623709784	0.492747471320469	-0.0604553750984383	0.193901429547214	0.419489264562844	0.321804859572311	-0.292517579988696	0.415596714490148	0.185800714689269	0.0878021326666113	0.431392783639889	0.29869244741457	-0.295935988105388	-0.288255525118366	-0.287544240336477	-0.207589832296232	-0.234469985262003	-0.218290616347058	-0.171382202478227	-0.244186955741067	-0.199719810281816	-0.262459616843772	-0.320927399560048	-0.0911398328244521	-0.141084072820309	-0.236540169975769	0.205235040437778	0.426824722220131	0.318368655605414	-0.1009581937561	0.335697437359817	0.346954961623382	0.497403090311998
SLC9A1	-0.502494745472543	0.0122935332478641	0.667206215215612	-0.440780041943875	0.396040133561769	-0.373084565908153	-0.428720111096516	-0.493408901505231	-0.134973709948353	0.0158071901146711	0.686906678962627	-0.616642468177691	-0.662128852850391	-0.351744260512502	-0.424462113060038	0.113207181560708	0.564994052356573	-0.109047510144478	0.656346335170364	-0.106881492652497	-0.2388730838887	0.377128641364654	0.777613864944726	0.095949070385192	-0.0728020990777632	-0.0228669361740691	-0.246239173551498	-0.0168564312792386	0.865121492385673	0.869533717982798	0.875877485362282	0.630485605558968	0.652357068571607	0.767872134263106	0.643631619107318	0.762929735240208	0.821288029723755	0.772437836949185	0.728545617933706	0.0753258890172369	0.355830063922919	0.719009026697571	-0.654105808016157	-0.570293652120667	-0.735261329917627	-0.560873398719298	-0.572068777296669	0.0202499294986793	-0.479667138825047
WDTC1	-0.364471904908773	0.0684943691345736	0.583047918610502	-0.405351839939916	0.467900721814059	-0.259958564834922	-0.350194858932732	-0.419374711426002	0.0131209998331039	0.0764085258764237	0.696635312117312	-0.475919260057607	-0.612920826300483	-0.240128023438121	-0.321613274450208	-0.0123251824571085	0.412710656885366	-0.183270873197254	0.498330911172467	-0.142471602849029	-0.169245930345101	0.366714237828608	0.691649747805522	0.0971537624447412	-0.0483614542606824	0.0480155836074036	-0.23220908456868	-0.0980433769033381	0.753284511588194	0.765699265895326	0.759582248712802	0.62471890449237	0.716343686151473	0.657870857075078	0.685451983733558	0.716685572821275	0.775351568083979	0.642065391506449	0.671099828084567	0.103855073742021	0.431259558290479	0.675145544699644	-0.611745230947927	-0.516754352735839	-0.713059718969985	-0.539026729021246	-0.386386986976823	-0.0290897370176475	-0.497196347378475
SYTL1	-0.245083343871461	-0.390709295310603	-0.224919607445391	-0.126641285902471	-0.278675346468808	-0.166177391722668	-0.106562243736645	-0.0576326906094171	-0.393406064406042	-0.0979716353057384	-0.244928561772386	0.00374052714832443	-0.101627287009949	0.211289268066602	-0.199485842674565	0.556618900938993	0.189483541650231	0.609425715354052	0.100270214498808	0.606003245303248	0.359756142847496	0.327819624389082	-0.224152045997609	0.218761698752529	0.259458784605037	0.130226934674566	0.642150591287573	0.635154329967605	-0.2308374231126	-0.222346998918786	-0.210997501392339	-0.187901528343458	-0.19677960915169	-0.185095845274899	-0.1591531733716	-0.196315730276722	-0.172322361056527	-0.182847908392463	-0.128738294603175	-0.0941000637460225	-0.144971704746391	-0.217008312626252	0.0897184433923219	0.102914733359196	0.262568757162603	-0.0289694144007825	-0.0351806168742146	0.238093827360676	0.27455476075591
MAP3K6	-0.221621894595504	-0.123408778656046	0.394216062033051	-0.191812280348163	0.261908629567783	-0.140380922005373	-0.205440994650872	-0.270568395218371	-0.209228400807593	0.211937305460811	0.356052140719156	-0.14018860126116	-0.377998729600819	-0.0780252364598615	-0.234215372745066	0.00491729214268602	0.224307813924951	-0.087399152321387	0.163707960020123	0.0409459305516208	-0.0731382474663967	0.208776122632038	0.355119103533224	0.00790893552840112	0.0287812706368722	-0.00169211400456709	-0.0952933263652131	0.0517521362737298	0.312539614064795	0.307716018447622	0.242933683127208	0.498860160062896	0.477576930801138	0.430165027969693	0.366816767828097	0.244906150729054	0.310237850363426	0.18001434506277	0.202739108304241	0.534889045660615	0.35082831125143	0.338797536790044	-0.364585956749546	-0.35952408942588	-0.400905049476718	-0.362818328394233	-0.331406584836133	-0.133038608254688	-0.275070403436738
WASF2	-0.199843840966005	-0.0245049112707087	0.481632914919338	-0.420617973014992	0.140615465216161	-0.332158920075696	-0.100874788061266	-0.457529938915733	-0.0853664742241816	0.132631866092109	0.483677376430545	-0.413060826805666	-0.374287119329385	0.121219118272458	-0.443652176424667	-0.0470326833722965	0.425697222533767	-0.149593178765752	0.346251833613062	-0.096961444440404	-0.379790943414505	0.168367183063657	0.431367930459467	-0.103791371790284	-0.0818018762307526	-0.0992731512219105	-0.12003037278906	-0.055877379041749	0.515164975425682	0.518576654638335	0.521001635299811	0.374123258209113	0.305736020897279	0.348346014245616	0.368253089144886	0.419716384508224	0.439445428615364	0.473238483795046	0.274027094442969	0.00612215947964375	0.251217565364378	0.455627711146274	-0.235370709914118	-0.318415888218496	-0.306291526664083	-0.266423651658292	-0.33282769643101	-0.0243077289541261	-0.409449778110824
AHDC1	-0.426591048584222	-0.193099338695989	0.340381450340975	-0.398360445981504	0.0853222981152175	-0.453552018328664	-0.368178492957905	-0.492044024934802	-0.367015969358918	-0.044084899958466	0.544418115182539	-0.602288169278251	-0.57529557824802	-0.217279984781987	-0.483126928655454	0.139249859779569	0.575802664086061	0.067107676176371	0.354786420178076	0.0563655440200664	-0.068602605905003	0.34123527901854	0.428328219897537	0.163459304178238	0.233692972089545	0.122710629268153	-0.0811177835002132	0.0228629153109651	0.565269709861976	0.495054560010916	0.504574647384237	0.339657715893931	0.377645870542064	0.456315501311917	0.3958721790519	0.488921709237175	0.543746839431871	0.436472397005758	0.381284768970559	-0.0731497361575782	0.217387353539496	0.414557891455939	-0.440974399268724	-0.330575461014471	-0.365442588279668	-0.458661179380288	-0.311454025289217	0.151307431096398	-0.314902268684024
IFI6	-0.117127237068078	-0.306715025529668	-0.269943218755331	0.0400856288121333	-0.218619445577529	-0.232312175101139	0.093372721540063	0.178740680092417	-0.245534013842034	-0.0633058154325739	-0.229428548878314	0.0511561717240552	0.0909729225897882	-0.05693564183718	-0.00261700326049102	0.268495559689585	0.10460312382452	0.272116268653525	-0.147293893971181	0.248062744081246	0.3135288473326	0.246795842004829	-0.251754045264193	0.17875019270302	0.266502724361593	0.112180688830188	0.530267744370776	0.397097750691729	-0.27208400833907	-0.250567671650246	-0.262526731449601	-0.134372715811738	-0.169243622317518	-0.204568491060375	-0.114199900811859	-0.215297929459919	-0.209513616172044	-0.238479133279659	-0.277122604401096	0.00628392099923146	-0.13285858284061	-0.199305241708793	0.249915630935267	0.380757788398734	0.308460075322693	0.098832145238462	0.15164740396688	0.404339848695677	0.471319531502512
STX12	0.0865474203589893	0.0792345704029432	0.59008083342944	-0.338571254793059	0.222468664713758	-0.107348395836378	0.194944726849347	-0.33776033779638	0.164388067897946	0.433883593156194	0.306887211737903	0.0310147774406236	-0.251646284249952	0.374150452747789	-0.107032142109631	-0.32051898050178	-0.0105663657363493	-0.34415622894397	0.0322161325366516	-0.192031872859096	-0.259634406817837	-0.0482506256199134	0.235117760721709	-0.342607784182929	-0.0701853779196902	0.0122321984322438	-0.288272637230438	-0.231144011718299	0.221674954515196	0.24486434883916	0.229270855725288	0.374369244925272	0.331634154863786	0.303382272223041	0.187965779436078	0.247005188539345	0.26042805347962	0.219709563010643	0.0683975505839015	0.346392880056273	0.10759421289354	0.268111541656979	-0.201052894408217	-0.464607130605534	-0.315917568858273	-0.201178045014078	-0.163545223984549	-0.326882723953522	-0.520181049045505
EYA3	0.212465799488018	0.0655402310611853	-0.0793232532729551	-0.0379330893646867	-0.0621772980776716	0.266417426005849	0.162668835347235	0.0941128267096367	0.108941172404643	-0.0365224713883576	-0.154357162774907	0.332560259933069	0.129532990230294	0.526702443190715	0.0766476931455502	0.0794601118431159	-0.191417359484843	0.154884021591725	0.000471617907300121	0.403147212437939	0.0332768887105722	-0.173507524727603	-0.193859406767504	-0.237089246238924	-0.0109362572315085	-0.0986652894343259	0.150573654688563	0.276508851367215	-0.180863558385959	-0.167759553610621	-0.15952016971753	-0.153752155628833	-0.242019748031151	-0.256035517842091	-0.186302614940628	-0.0876531701658356	-0.244202598703098	-0.141104921849513	-0.0926813701607033	-0.129065884657349	-0.0957189953158791	-0.160200534174392	0.115171054499738	-0.0166504133096706	0.116520545425013	0.0757805793848284	-0.0414196238971178	-0.211129489171776	-0.0435275689074278
ATP5IF1	-0.0177545984296723	-0.314205160392415	-0.50003179370964	0.194650523424442	-0.351824368151269	-0.00507196957167918	0.0815956967023608	0.381290399994039	-0.228915414008771	-0.20971758998107	-0.502757505482108	0.171816845646269	0.309529382919556	0.0242537502427887	0.129469041166796	0.390978722920138	-0.0440687793719008	0.500738109715817	-0.129663962158268	0.359765171175987	0.415527475132881	0.113606570511651	-0.429518809836423	0.284173905049272	0.253618569511242	0.124165698886772	0.74307405471585	0.585503838443019	-0.488657765332898	-0.468768787685739	-0.447745082080567	-0.404652785599266	-0.405507983064881	-0.40517752744433	-0.35585177741782	-0.373324144191293	-0.447144852028691	-0.406599236347426	-0.252317091756914	-0.118863413464274	-0.279629999010221	-0.461947453543863	0.417150684460168	0.563843008315291	0.520185290825441	0.319083896972732	0.247527238678614	0.442662099599098	0.612331060745267
PHACTR4	0.198013761045575	-0.138780475406118	-0.311492189289475	-0.0659785102790989	-0.384407701179976	0.0328117806765577	0.279137055533583	0.0215126732594672	0.105537328806606	0.1736516112638	-0.496720258715542	0.374567441784735	0.368805347185392	0.637016232666524	0.0247027798392842	0.153396482586407	-0.190154685146815	0.242252612360068	-0.25372799459588	0.120670279063501	0.0154543131552956	-0.0314076582939754	-0.542617376715065	-0.0678197335722884	0.0311771166388225	0.0270594872407866	0.303013095956412	0.209343829210819	-0.557308551229194	-0.530739914329201	-0.53438967163551	-0.407982430096284	-0.510467272140073	-0.543771296994956	-0.496480452756027	-0.449276076937399	-0.533937303303805	-0.462207777852641	-0.524706610976085	-0.149822011126772	-0.207386533429774	-0.38132336596536	0.59918468485905	0.441137245443896	0.609734046785908	0.271165395575428	0.51038571099638	0.0514382413892172	0.317672018635934
TMEM200B	-0.317597382827169	-0.0360753164390468	0.408705702939817	-0.373662236791315	0.183782483130405	-0.246079347627289	-0.246577100640374	-0.38865235447063	-0.162764948832759	-0.0443035784632593	0.434607215703161	-0.395955152485631	-0.444014054212693	-0.0490654180157727	-0.4045794771004	0.0536105634755791	0.404555826260439	-0.0501287971827886	0.375594795597825	0.0562923129423042	-0.226362708561134	0.223042577856737	0.517122694666637	-0.014876535138757	-0.0674167019959248	-0.0383054640838294	-0.0558591685115246	0.092160981440963	0.557563751491168	0.580140223007766	0.564385565736966	0.432725041815781	0.438066708435021	0.437020353090196	0.46317643807698	0.560149147732772	0.498733851330419	0.483936695399658	0.44553558568408	0.0125326567094633	0.269777929230322	0.447929132432476	-0.388715731801073	-0.394653109439756	-0.407844980334136	-0.280691846691183	-0.506333222194194	-0.0828411934794532	-0.425986100535252
LAPTM5	0.504628369121447	0.224224353932873	-0.0637269716130365	0.177236049258278	0.0862216205155634	0.240422806671987	0.306171339914937	0.269282870053546	0.351124267760293	0.55931441949994	-0.161554399266136	0.36471289164715	0.290584559573414	0.250980181490867	0.355621318046931	-0.384850024003723	-0.416462829319726	-0.359267998931212	-0.30545741923747	-0.219122434976891	-0.0487723607898439	-0.353149040892309	-0.228904837021768	-0.389221732024799	-0.0990833884915939	-0.0504897720546564	-0.0947643663505958	-0.188324590525896	-0.252715491777833	-0.230856791608119	-0.24710472946511	-0.131159363789686	-0.191529420271311	-0.216687849109663	-0.233741058646351	-0.210375297443925	-0.271660994788329	-0.176451152804229	-0.249652135614658	0.042702425337421	-0.130490645661219	-0.178031775146558	0.150252776174967	-0.0267785604182209	0.0550133592227	0.218616713473141	0.2645782378271	-0.172403503301827	-0.00958870637701739
SERINC2	0.66691810659512	0.31004485463319	-0.0386029080679087	0.0689603534221439	-0.174332201080039	0.381142939468216	0.613994549110587	0.115567726408636	0.600158913396745	0.568193422830796	-0.367720899279445	0.588094269264199	0.489948190292645	0.791184487731429	0.36093145361959	-0.538693327293415	-0.638371053602442	-0.432160033319874	-0.450039887928005	-0.310751853349454	-0.307304432485984	-0.560130592984986	-0.44203111064057	-0.639709503326161	-0.235262073180604	-0.143167922118303	-0.337845440002554	-0.416299264982362	-0.459164053635869	-0.442194316898517	-0.438096706462884	-0.379314062820737	-0.479060952038504	-0.450891171524292	-0.547706237992736	-0.394103320108736	-0.504978653536413	-0.365330890719995	-0.550928221923472	-0.0559204325449298	-0.252984404618341	-0.356221686166007	0.470649948423252	0.0377330179564369	0.335904505587367	0.340559690249655	0.477637010220428	-0.464447081143802	-0.1401041756531
LINC01226	0.525797889074664	0.319748452228646	0.205005137019399	-0.159939055353054	-0.182147377052735	0.181254109120234	0.466749076395875	-0.116893634195333	0.494391383203802	0.526151037800178	-0.145766777434571	0.35709901747752	0.254383254572433	0.730863173342913	0.0422107025854456	-0.447397314487016	-0.421661644722078	-0.425394099696202	-0.321240648219642	-0.264233738425186	-0.408417816079045	-0.434482987331382	-0.266148806378724	-0.603668919970787	-0.183487462056534	-0.11703726473092	-0.35142269945539	-0.370789905048121	-0.228802361304762	-0.225524482826026	-0.225464308203869	-0.200692654117609	-0.294416701540428	-0.23356764559735	-0.348425249375509	-0.215019586009234	-0.281207523873373	-0.169829706332705	-0.424972363358595	-0.0557961828153551	-0.127939939205071	-0.107672048342021	0.347062695821502	-0.0951082963582349	0.252555300488644	0.298873335565288	0.274640538078403	-0.428244956453714	-0.252077722330354
PTP4A2	0.402759547598634	0.0921785060265599	-0.101366587229168	0.206681498332828	0.100641579075319	0.258881971858314	0.512514327015307	0.351491846473119	0.23731766100342	0.118380798975412	-0.124053339697968	0.368457906332976	0.28974547354018	0.369481227068694	0.466298313293642	-0.186830986773164	-0.311576562346624	-0.118229320026518	-0.211517414416032	0.0399547220973994	-0.021162328061801	-0.267659734227992	-0.175523639353516	-0.342472213726498	-0.0385888844003322	-0.149687005706571	0.16921329672667	0.142309374726354	-0.156915131443289	-0.179605954616404	-0.166220633518191	-0.0297979839452557	-0.14728456853283	-0.190902901988057	-0.140890409372214	-0.0851824457842209	-0.276540497429498	-0.163521012843874	-0.202321068010809	0.0388594075757375	-0.0483731158063553	-0.121591247117539	0.1108982461297	-0.0469920064138233	0.0561890050970362	0.127168447782311	-0.0220047038606121	-0.0905637994162064	0.187438688727963
KHDRBS1	-0.543834732864465	-0.253899719138465	0.0952277242057148	-0.145565395082711	0.263011894446998	-0.253401775206007	-0.344166910964004	-0.204138036105274	-0.562136522926742	-0.273876935318874	0.258077459881475	-0.282858839790897	-0.596438577475654	-0.209306004801891	-0.182357834318858	0.481443213922247	0.416604032804837	0.410440725159945	0.430061208096513	0.503337888274064	0.540279047938764	0.632033851728933	0.355962702136344	0.361417872630561	0.395847339470291	0.273655708697301	0.417437600757132	0.494279418683875	0.349541492011383	0.352502111728823	0.371808608182652	0.280649952632752	0.450203062277996	0.309691108661535	0.431268477261299	0.342208643951033	0.442985344789265	0.292672975300877	0.442073617960537	0.0078240334730627	0.165873737977979	0.297627059081112	-0.626542487212521	-0.386233633438246	-0.477656926136113	-0.558477260504834	-0.486460168536035	0.349257890472183	0.0514186063266135
MARCKSL1	-0.168649130954795	-0.209584609636131	-0.331718560039448	0.152801624596226	-0.134632743723726	0.0693412994112239	-0.0453738212238585	0.262647703377768	-0.448693271232348	-0.270916175099019	-0.298481625914985	0.197599592534255	-0.0404740491618074	0.0679465956104661	0.0662697942553779	0.402726523853972	-0.0227035970655581	0.4583290374969	0.00935215269136089	0.704854008319326	0.620709835040749	0.227948581325992	-0.183144279018302	0.145595799656646	0.361884853472475	0.129769085471572	0.72368497824663	0.71715116385349	-0.260566005155548	-0.2495874005636	-0.24222433204091	-0.192453765406949	-0.140404944464125	-0.205337900012095	-0.107095965091624	-0.181940214901334	-0.232913587728731	-0.220941912858468	-0.0579609303604363	-0.0476860762881325	-0.14420183785509	-0.278162287858222	-0.0770481936394603	0.0417762186230117	0.128211614525052	0.0306116327629763	-0.196358675820899	0.29193455920013	0.41165141493863
S100PBP	0.0121018365241662	-0.0963312742112447	0.192911030077279	-0.430170448581279	-0.155715443985525	-0.141129104278862	0.109323727702258	-0.389649485863295	0.00348462616635199	0.283643215283006	0.0204849287784379	0.0494250472525442	-0.0581059548466549	0.684569688640716	-0.317317774394526	0.0167410171450183	0.0784054518209397	-0.0145836473580557	0.0514955207798699	0.147875933031641	-0.335769781566117	-0.0226600503312172	-0.0631717868877147	-0.316399486767637	-0.0883221147424906	-0.150183394390804	0.0197969597884	0.0973835884773658	-0.0275755639554926	-0.0239375260784913	-0.026694331766178	0.0221484632352407	-0.139585606041391	-0.0884359049515661	-0.142144108412296	-0.00395442373116005	-0.100518236198505	0.0147880362516122	-0.156051212033546	-0.0102832127188169	-0.017538949772968	0.0391503605477813	0.179323860613429	-0.105899637477566	0.119645581408536	-0.0298719107779218	-0.0509466847309967	-0.299015253266387	-0.207639592400927
AZIN2	-0.313158350251055	-0.137074005080459	0.372139051804169	-0.411118652837158	0.435433056158889	-0.296492105636161	-0.408567135585399	-0.467851125114796	-0.0266232602419975	0.10222120230469	0.610832980382247	-0.372715858008744	-0.469490245110726	-0.187400792981306	-0.403928116133108	-0.0582221897755592	0.485201117523649	-0.0804441003636079	0.260473314285281	-0.128123509122271	-0.165418901136859	0.201218840698468	0.519753848654031	0.110509977043899	-0.0932226695846753	-0.0322205937339402	-0.21295512561609	-0.0610538082992305	0.547451077190546	0.49127062202239	0.449932500209241	0.533961343075427	0.497170880033944	0.508173430516388	0.551510196496144	0.478565004837218	0.572747169947654	0.323984673283703	0.456191489708295	0.0471869384200899	0.236917806880531	0.490520621381507	-0.379541808680894	-0.316092232667751	-0.474367697831863	-0.449595977210702	-0.114833496997011	-0.161914079465825	-0.437317396748002
TRIM62	-0.459268131424526	0.0476978370094076	0.499602451815847	-0.363398159919924	0.568072122894951	-0.315195773204736	-0.448676583350712	-0.433342325957492	-0.118840911844151	-0.0571517305501992	0.840620098804489	-0.681774687104665	-0.673496810746384	-0.422804527322481	-0.407420118782427	0.0122331913319212	0.541167176406221	-0.135920734875242	0.561060135778846	-0.0749244416073675	-0.215858708012053	0.390385552250143	0.776788911912161	0.122671248519045	-0.0252171592482355	-0.0159374212028481	-0.26190315796802	-0.0266710783941822	0.90604795745672	0.871539380760025	0.872834090925767	0.644586178583876	0.811717773692945	0.803179795795745	0.836584037383446	0.732672404425295	0.908158299437975	0.703720091184786	0.794958555381419	0.00257584885110954	0.564048415732753	0.793865503008106	-0.711064263358183	-0.608963464522068	-0.766298480981433	-0.553908072293074	-0.615183845137708	-0.0074856296837538	-0.489544897052463
ZNF362	-0.585134107186858	-0.348141340350844	0.283578033457477	-0.551808265127811	0.23551100184871	-0.522866813900379	-0.577864139277497	-0.571143557261778	-0.460805752903261	-0.158530134613107	0.479124603744062	-0.595182563714746	-0.656371971183356	-0.181419873995333	-0.61057559855252	0.312094215898819	0.729074345023375	0.297174160437862	0.589949193179547	0.358850148641863	0.0257291615531176	0.515047324743344	0.419405009429277	0.274599698364157	0.271791894474152	0.153509192816718	0.123616526139535	0.337702648620846	0.569775565016595	0.526205282708374	0.5288590499093	0.364631281887486	0.473412714669465	0.480322372564302	0.56706825311292	0.472685016842748	0.612508488141554	0.430842152569861	0.50398983969597	-0.0842146040674461	0.344787228934715	0.509952801483314	-0.451681674800626	-0.33166723194883	-0.407667622246505	-0.54246079313156	-0.367309237972521	0.11443571670205	-0.27230026798199
PHC2	-0.0116049644718585	0.254736294087612	0.33007734637628	0.0695451692960927	0.488809978119577	0.0924895628058245	-0.0425180489629535	-0.0397847733003602	0.152987669651955	-0.0742980989766289	0.628216861760771	-0.276275173129339	-0.246923091220936	-0.150439473108466	0.0277714551782282	-0.227490993023758	0.157350772492217	-0.307480270989364	0.2056375544963	-0.199774693574356	-0.247080983165473	0.0637789237768483	0.528336711757808	-0.0548523703685704	-0.0899677397343575	-0.0136637853100223	-0.31165546532379	-0.221897972608019	0.631276487695044	0.572944422711721	0.570351252478464	0.470698083351834	0.537645011216165	0.473700623487676	0.548222977093804	0.605086832493791	0.561580499496946	0.468362193993167	0.580778877457769	-0.0241524877022675	0.371653151912772	0.526099711847937	-0.448978845569123	-0.433116497247624	-0.559041130649669	-0.227489087902243	-0.429166525574769	-0.103060120020938	-0.373606515080543
SMIM12	0.633564910520567	0.590678653546734	-0.159267592059245	0.565112830212447	0.0637167538880268	0.797419276654316	0.318858584000213	0.643246380788695	0.471943517094813	0.027842491549938	-0.188828854592561	0.427701286261232	0.512078181496023	0.17139643640956	0.480191937403134	-0.471399606358862	-0.543564504242149	-0.4022858267134	-0.325811055920769	-0.244108146786911	-0.175375024224197	-0.528082066687915	-0.157394713202155	-0.329430231184638	-0.316848824535531	-0.222962072211527	-0.164972845009703	-0.230945018493075	-0.230794728743459	-0.218821397603623	-0.218507987289072	-0.222533238618922	-0.268081760188173	-0.236249573202884	-0.295143107615603	-0.156583909605063	-0.337838558152538	-0.211093216160184	-0.0684987774604686	-0.0363328401440869	-0.120941092354408	-0.250329537892375	0.256804193984938	0.143536701351407	0.166045986679535	0.547557848039829	0.111765355886059	-0.224121761384703	0.0332057610690888
DLGAP3	-0.442758440943457	0.0925085069585605	0.578775450713288	-0.384113527212822	0.448977119294869	-0.303740233502156	-0.444826763252768	-0.442838903042082	-0.0932887330215088	-0.0833485495946878	0.758616562983237	-0.727066003040528	-0.642219758577678	-0.388261387200738	-0.413118489515757	0.0484504505248986	0.534672244811439	-0.14775384974232	0.656968707704173	-0.101916057569379	-0.296357654371502	0.300580274956508	0.795881188402259	0.0703851467211578	-0.115370589614742	-0.101219388159081	-0.292569110795447	-0.055591391685175	0.942068924827205	0.919020908788819	0.960175809246968	0.567153448083984	0.666819700917794	0.767061294978996	0.709791546386888	0.793215062354994	0.866716369909131	0.829891485909084	0.800048476185255	-0.0758083897247521	0.426988438460062	0.745448532602423	-0.691567735507263	-0.595017400724048	-0.751845426319288	-0.535057097875989	-0.625695058088755	-0.0239746448989195	-0.511165246044994
ZMYM6	-0.413462410912184	-0.085492560269927	0.499436344928473	-0.57511168919268	0.239240278893473	-0.50465123140011	-0.322835609180992	-0.626693163369783	-0.0844949340882948	0.0603861307700415	0.638793458237436	-0.612344160802815	-0.503455701866871	-0.0651669296677663	-0.534121370511881	0.0857001444644181	0.615895304568473	-0.0400945571033682	0.522535124377906	-0.0494531856555139	-0.423483661601824	0.301368665135354	0.574256498054813	0.0248750389776582	-0.0860741331975077	-0.0947271709487316	-0.198259592232326	-0.0371084085152134	0.724950289150986	0.7012154714876	0.720832637122224	0.461633926392638	0.462858233892439	0.57656839594189	0.549682217409831	0.602445612278058	0.677741031177055	0.622201346121157	0.487332837327504	-0.136715134262764	0.33074113880205	0.644378506697366	-0.339504129418652	-0.370599357197428	-0.411811549147204	-0.428462085770314	-0.383236800708274	-0.0277896402171258	-0.440887974310427
ZMYM4	-0.459502021884007	-0.0522351439543896	0.448269671499401	-0.562794768321643	0.295849149017438	-0.333775360272436	-0.40880190720367	-0.626631183086556	-0.16162617430922	0.0157946348872217	0.543013335178225	-0.480438462910687	-0.561396802983029	0.0917085109817026	-0.495263624897248	0.100301722546033	0.510367924934278	0.029282784737595	0.645747607339084	0.202282701464241	-0.229836439520883	0.345900792281625	0.565637239548759	-0.0470104716355329	-0.0233806070580407	-0.0284636876037823	-0.150187962882107	0.128533660448799	0.681329421132367	0.682886077040231	0.700773392203725	0.367022029397324	0.453645347681072	0.497278996278535	0.523337239548037	0.594692466360773	0.663680274182013	0.627133688121546	0.618358495316624	-0.185286078890381	0.384140216864303	0.566681311379284	-0.501538912811254	-0.558274122422605	-0.535285102841777	-0.513811798795771	-0.508472162162495	-0.132136848580104	-0.540900748001057
AGO4	-0.478860017203187	-0.0309160365750911	0.612353313607982	-0.463642321861049	0.466113400652626	-0.360467276276329	-0.42118953152154	-0.532976078221632	-0.228068661799433	0.0309050820751567	0.756775897969178	-0.550659337619832	-0.727389847087762	-0.245360546957726	-0.493991492672054	0.0762466744080955	0.564899462603868	-0.0976839030853161	0.582031620892979	0.00487772733774455	-0.180647526814359	0.472577522230052	0.762847792233259	0.0897582764771277	0.0500072734022283	0.0965983490489037	-0.196148400292732	0.015337285633313	0.806184210724021	0.837093803343524	0.802287733237557	0.718207833910706	0.763031106379304	0.720408129344799	0.763110832478811	0.712625839070377	0.849179550288721	0.693749585452659	0.663257622167322	0.109767789056173	0.473923242148677	0.770556345209076	-0.686223404834325	-0.614973140112356	-0.724338284048026	-0.587212248932349	-0.622256400423236	0.0104530550400148	-0.518007876756979
AGO1	-0.571560250323529	-0.0770534046655487	0.587741043446721	-0.482791040649566	0.310443740055651	-0.400823284447254	-0.476718924313871	-0.531759072576335	-0.198041455951158	-0.153694127685831	0.70032011752783	-0.695992186252199	-0.650013837587995	-0.263716347053347	-0.520098756915262	0.221977203388477	0.638650683271424	0.0543263045026507	0.704231739435046	0.0398807250221893	-0.224221508012453	0.448496057118097	0.723477492306327	0.15219561196707	-0.0376837412076375	-0.0311231418410271	-0.113546515407746	0.132725865141448	0.870658034942828	0.874519488289022	0.881647616080028	0.545215708053021	0.601269309522846	0.697663176797469	0.658300165265627	0.799910226676281	0.825438635265987	0.840116921783106	0.736248305548508	-0.0475209748744031	0.496171163424014	0.697362117298243	-0.604704874081957	-0.498917280344927	-0.647658664629748	-0.582868873933522	-0.575399512578096	0.0611284362265081	-0.453718980698881
MAP7D1	-0.35590115616764	-0.129940540447346	0.261918309290885	-0.275199350520516	0.260120124691428	-0.291976386563348	-0.256018829062705	-0.28962617838048	-0.315313839401958	0.122776060459274	0.405422639888968	-0.254634978994723	-0.508289275939881	-0.161947254992813	-0.182255929526263	0.0563536785431554	0.317371045830482	0.046048023728104	0.23595286661022	0.185829909151721	0.174844606816533	0.371006538911994	0.345158162164779	0.121126108302351	0.352201494732683	0.407507989602712	0.124029756996656	0.189483952206574	0.352534369698083	0.397764588911623	0.353362380318315	0.380262002190443	0.502140561445606	0.475387660210261	0.435367622231907	0.35558201526166	0.49094151649765	0.303033445853378	0.334360451754331	0.0570988183336037	0.0779933292787048	0.315196841901326	-0.496487152382044	-0.438448470265185	-0.44139638987175	-0.419133837421855	-0.364808367372768	0.146459273947138	-0.231220168404025
SH3D21	-0.617122063217466	-0.261522097292819	0.289092407279611	-0.464751806322184	0.261208076272077	-0.457506301436616	-0.480461805905116	-0.445575981243042	-0.341408678490038	-0.20595805743133	0.604404460253062	-0.75128371191501	-0.612578905051373	-0.331521285646817	-0.51275954925408	0.366191490247766	0.702159009554947	0.197873564036352	0.605588790504536	0.142425801364143	-0.110632959277526	0.489144161010531	0.594575150956602	0.267744105566078	0.0690234058256717	-0.0138079478919712	0.0530329663971759	0.303605792845672	0.736520527015528	0.672370536006839	0.691775705759794	0.416719743760623	0.508892756156158	0.576080808365779	0.614310317010201	0.581281075628237	0.693705858529366	0.559118795019802	0.63618538204759	-0.129802889417862	0.441508811051755	0.597750029750198	-0.495781294842729	-0.336113706887319	-0.482369120961828	-0.515430118211367	-0.52127255566214	0.122890834605081	-0.258544630357476
CSF3R	0.313496461931468	0.185712916354302	-0.402285736799737	0.671062009353439	-0.0452059662271958	0.484197938565066	0.307772151273862	0.625977283017404	0.23746485852802	-0.17692018395282	-0.394244574036007	0.402888908058229	0.544686324637936	-0.133852873332888	0.633127453558339	-0.0212799188687275	-0.409307851338913	0.00725197701594425	-0.344762209027469	-0.203687929494696	0.272956503353837	-0.238472355841782	-0.312689871531803	0.126347006712828	-0.0517722362102127	0.0677311331052648	0.0332509251063046	-0.0828911329426241	-0.390386377576445	-0.380663468724057	-0.366337924342363	-0.329859658295077	-0.315987526081223	-0.357795341271971	-0.328839646103758	-0.299215352571319	-0.40109007358683	-0.334151731866475	-0.1988799245479	-0.0117571928231096	-0.209932777763869	-0.392666880848007	0.240446776723048	0.356752674854636	0.257121700306842	0.397429571109062	0.315300586882256	0.125361231924683	0.441763169416595
INPP5B	-0.388019460528388	-0.0439597518865222	0.592333252329598	-0.534122859904018	0.274576756434065	-0.479158592815771	-0.282454343788075	-0.63054056244806	-0.0292743000058566	0.116726612131406	0.69602643289263	-0.564417640160574	-0.534738594664761	-0.0649814528056394	-0.565543314721375	-0.0494594198562729	0.521257691881931	-0.170845474921844	0.42682936328652	-0.0995828993602524	-0.423988791239848	0.27403970199495	0.577313015296684	-0.0010984151238796	-0.0712199587856676	-0.0435335222246018	-0.32088358995044	-0.121843261262097	0.725030822325188	0.706655224689649	0.693894186546814	0.544306862084875	0.532632701335632	0.637757479768911	0.550816469784512	0.597426699977178	0.699080746593166	0.602140262562719	0.474870584956963	0.0516196954000046	0.332087527087153	0.620876555017978	-0.381413335295436	-0.470603754237831	-0.489856905131731	-0.466906456738672	-0.372559413180135	-0.144703253996045	-0.545484228146961
MACF1	-0.0452877878152471	0.154340201694853	0.616159821138629	-0.462739152770716	0.356833719086025	-0.210122566372072	-0.0113057887300306	-0.516664437604462	0.270172699735771	0.390997469935964	0.609967194641956	-0.333277129543112	-0.383959251583903	0.165560630353803	-0.19304939200307	-0.35324225626578	0.184071984891855	-0.441348910943246	0.331868833911934	-0.319509391982327	-0.510512131136727	-0.0580393509185063	0.522054983777583	-0.397059961807966	-0.241505171019266	-0.160029588822707	-0.541745084432266	-0.354550552135688	0.632854949145713	0.621320724276199	0.610870304674325	0.412675150794668	0.420160302549189	0.52677666319168	0.426901613905917	0.502313472423596	0.585590365942374	0.560311900462527	0.371350226261332	0.00498573440618913	0.33381706574638	0.557517381607995	-0.405493409882162	-0.61443659849416	-0.595061422308969	-0.440208268644618	-0.252988729675255	-0.356325337649491	-0.682117708520391
PPT1	-0.374718523377401	-0.417486328171104	-0.218867409293678	-0.118590566166401	-0.0978679250186694	-0.282073620358211	-0.260812784352089	-0.0327401393622239	-0.539724598875406	-0.260960396223694	-0.0208135046980855	-0.165413699023166	-0.240207953352637	-0.0932018180681884	-0.246318540605979	0.567159856785773	0.349824460709805	0.550850246592007	0.192433583329925	0.649335655349802	0.436226681177691	0.427654620479284	-0.0854673882409299	0.280726416208124	0.387351520047508	0.254525739984664	0.665866579789077	0.696575278335616	-0.0400422785861784	-0.05387057436916	-0.0695662047110407	0.00800620212913561	0.0185385898922283	-0.0188700214376034	0.102250994978016	-0.0542210738414903	0.0205249053003957	-0.0385321491933958	0.0137504694784282	0.00622703586392133	0.0411707742281833	-0.0751140332836569	-0.135118373762787	0.0607349856862475	0.0254508371896721	-0.199455223249262	-0.206934076516761	0.399070157939442	0.345430832758451
COL9A2	-0.405104480984947	-0.354037736473728	-0.0390291125868825	-0.205178562178014	0.0727034305266125	-0.350257119594644	-0.339057360069416	-0.285146491756625	-0.625801082482534	-0.193788292290405	0.300958350642273	-0.326363987943512	-0.571157027670587	-0.22591351110261	-0.248016960224265	0.315285200337758	0.416389980387234	0.377718594756695	0.146784762248425	0.536397867110981	0.498300027117666	0.435551552055856	0.173038999907461	0.319296387435861	0.580808553358716	0.441117243780079	0.290798652285377	0.286815774515076	0.239138194101928	0.164008028278263	0.137187950814979	0.134244753832801	0.310825742520133	0.241014892448148	0.349581247530106	0.152217529900648	0.336310233356545	0.0668697252888827	0.189605640326603	-0.0569264313457743	0.0882234441921897	0.109866089368632	-0.506728694782826	-0.297759218661624	-0.264958537317069	-0.476478653854961	-0.315124641790357	0.274705085419665	0.0107685653306416
SMAP2	0.655397812957907	0.209156594544212	-0.349396199573287	0.356468155482578	-0.385669545028106	0.377117685900956	0.592097515034801	0.436581300115056	0.330975602978963	0.26089523641628	-0.519956205763374	0.518222891164802	0.678983600505131	0.526438685461317	0.337414689616016	-0.317252958708402	-0.538072897664628	-0.185133383978737	-0.627089041194461	-0.173318181381025	-0.160805690382315	-0.552803462944567	-0.62951934798654	-0.345086831924699	-0.0465657890108054	-0.0706097880118605	-0.0105332769642691	-0.205304805363777	-0.639218020261354	-0.655935275688859	-0.646795147719326	-0.493785741568122	-0.595772936042546	-0.621820658460624	-0.602959601675823	-0.555320893594501	-0.713324670537132	-0.551309879352332	-0.634144027915602	-0.0837938465487774	-0.368647131910935	-0.520310892164837	0.713720334869561	0.434583716036814	0.709424417278555	0.734655637007216	0.468048124111782	-0.169147194984025	0.263597765154401
RIMS3	-0.47287401780226	0.079977466583849	0.532650707851692	-0.37748526386917	0.468632262237194	-0.287102820164954	-0.439200180420921	-0.425763261955587	-0.0827466550205996	-0.0483668440974393	0.723739789671448	-0.688313419376746	-0.631866030265912	-0.400081666135703	-0.394328114434672	0.054339256970074	0.522990816750953	-0.155454380282293	0.672243714997107	-0.0967388762035589	-0.277296734419095	0.334444786163682	0.770035742353547	0.088822316596041	-0.132739591868621	-0.0851692738531281	-0.277048297437497	-0.0172171142401133	0.914527054761318	0.888516978438819	0.914763445995965	0.565250406575048	0.68844370991338	0.755151119201084	0.760146519984362	0.747521508568456	0.868626690363666	0.795378396375477	0.801741985489887	-0.0441149653573551	0.663017890515009	0.821098157822251	-0.681999806674014	-0.585069398497974	-0.755981346186988	-0.521061637225231	-0.627720461453825	-0.02878331063139	-0.507030971267152
NFYC	0.333069768800824	0.180452850057649	0.0368955588614367	-0.186848942164708	-0.298394419091712	0.127612749310505	0.226949816954949	-0.0837859497094997	0.432847716751819	0.300394093769404	-0.228250019326544	0.265862932244081	0.368978555880781	0.663978091696974	-0.128632657063749	-0.175058181495233	-0.207621202113986	-0.158864999594421	-0.126962876573004	-0.195159914258275	-0.467888365167902	-0.329535817970944	-0.271615854688486	-0.313654427373786	-0.303800286997899	-0.214252595763639	-0.112248704740635	-0.121363495840672	-0.271759767224268	-0.241524515541529	-0.230148123604747	-0.251819443492822	-0.412655961031856	-0.315171355580436	-0.378085336600929	-0.22302771863957	-0.330859939180704	-0.175454375508646	-0.28161206344367	-0.132858731433328	-0.151992956300223	-0.192413088714052	0.582389721247492	0.30419983170822	0.440979920133043	0.352290377909083	0.421427193862018	-0.270696559912933	-0.0861930872918666
KCNQ4	-0.436858905110156	0.131445068279033	0.643644023253306	-0.393387129264574	0.331205422005205	-0.276236716607742	-0.420180905670308	-0.434791926591063	-0.0500425914299687	-0.0223470081057896	0.69171582721731	-0.659092041431023	-0.596745429812238	-0.339344466696066	-0.383494571650872	0.0456089044764076	0.480140279002704	-0.184834308308692	0.665499647309378	-0.133262942329083	-0.323091643797331	0.258136314655352	0.790115993225728	0.0210956609600657	-0.161453075814529	-0.111119440170436	-0.294543167147614	-0.0657012226479662	0.903660577082862	0.878126002123058	0.903037600934627	0.545506506190512	0.578698361146398	0.7538985946548	0.607281062625177	0.776726255199357	0.810754445447943	0.826373378164958	0.773093367833761	-0.027182020031576	0.504734498013845	0.736334277757311	-0.641715882844116	-0.585574028906896	-0.727015375544623	-0.492326050041753	-0.598369769283786	-0.070251136775781	-0.531304647750838
CTPS1	0.420565972090942	0.21210210458329	-0.210476754066189	0.265791947331755	-0.325291241590065	0.342904802822604	0.488622193067067	0.388474872309307	0.219839246842425	0.0380264080847652	-0.396716952896233	0.302588052203016	0.458744710966648	0.382046152491437	0.26222118655214	-0.0634516225958719	-0.422027371919126	-0.0927155787185893	-0.361318404729907	-0.0746492048127863	-0.117681018826463	-0.305663312234438	-0.385710796951983	-0.186911218429859	-0.0964630279998376	-0.0853768640257726	0.113417161500926	0.0120242710768647	-0.405588577975375	-0.384663592675362	-0.367129293054802	-0.334921162587211	-0.430753295232338	-0.403888200070818	-0.461446484226492	-0.31922056991401	-0.475521273522064	-0.299304712152875	-0.378038503363987	-0.072475277147669	-0.236820664684599	-0.339632401887613	0.50754775456591	0.282659551146181	0.508638861499143	0.577552149996759	0.103197345565292	-0.0283271146176214	0.26847279894467
SLFNL1-AS1	0.501183739245759	0.298095163503801	-0.226033258829338	0.275266786266466	-0.246404906524574	0.391127986863492	0.506429503842375	0.404174872212189	0.303871713086844	0.055198639515273	-0.428776943543723	0.417535943785307	0.541268434773364	0.425425105787644	0.411307462393249	-0.160110734188871	-0.497611655564652	-0.134159381812802	-0.373969915981756	0.000360178742632591	-0.130098813576648	-0.411063715484432	-0.39832981732039	-0.246529088709838	-0.110249778131196	-0.108177837580794	0.0731251271581704	-0.0282359858905556	-0.424919950888219	-0.420424379423113	-0.395768863256232	-0.378323512692516	-0.446776483590545	-0.414118960927054	-0.459889315702014	-0.351133377870764	-0.519813196337426	-0.340901721406281	-0.366217932037043	-0.0953936668004562	-0.236785356651492	-0.351421408138799	0.518814436844367	0.252494423200313	0.499810672554028	0.614661752747468	0.113973233961158	-0.150276109541532	0.163644416846978
SCMH1	0.288913547074487	0.158086473335482	0.274362369510433	-0.229996121025025	-0.000764657918918265	0.0763284932352562	0.390491616949009	-0.191823578714829	0.408556151886406	0.25896048343265	0.0511978092406551	0.134063155270121	0.177727319130327	0.652538223481121	0.0725866656268125	-0.220896086054242	-0.15603338379309	-0.256435654051928	0.0438674284514216	-0.182920715021879	-0.528899067198758	-0.267626736197364	0.00866862200522236	-0.427471990632964	-0.297880301421724	-0.26106587854209	-0.295409540728242	-0.221673954876557	0.0449417282192805	0.0633681577124135	0.0843856052554015	0.0134707780470024	-0.126235858279825	-0.0779557755864338	-0.126005401601571	0.0507422703751347	-0.0584158373303397	0.111075875516738	-0.10183626752682	-0.0467355244613575	0.0103266895859937	0.079840521459237	0.22655153404492	-0.143554259799897	0.0581729536573211	0.0543041170793445	0.00809742940884432	-0.395081177202714	-0.296718877889934
HIVEP3	-0.148261615981159	0.173956801271256	0.418929286795415	-0.184780332856726	0.552393854183029	-0.0699554896180633	-0.264653977331306	-0.258810880102655	-0.0323136550376475	0.0238641467427133	0.73426274252211	-0.492356165290189	-0.50919919848864	-0.277564815100064	-0.188160148304993	-0.223107844919723	0.297852795893337	-0.293340615549429	0.316275642540701	-0.159607312120044	-0.249471685148568	0.0679990426062575	0.617719534116016	-0.108458476347528	-0.0687109568970556	-0.0739178951505802	-0.405134373712445	-0.199828041872838	0.749823155688632	0.671384961572788	0.669590724155917	0.543307687688553	0.667481167750466	0.638343672423304	0.659084327464395	0.544121764144901	0.674710788770527	0.548566152164327	0.60892876832723	0.11439396869327	0.372102086437519	0.59506937286901	-0.656937125951075	-0.625707669830453	-0.701670011336767	-0.432186360286936	-0.51243948860267	-0.17475364135144	-0.499236667489895
RIMKLA	-0.180331909992975	-0.276267774668607	-0.116089392905354	0.0279390027781248	-0.113275115194102	-0.182564258995838	-0.109520184628399	-0.0962794813690358	-0.332232921488765	-0.00613249976784474	-0.0918208003670861	-0.0717185667920396	-0.19275011827859	-0.109669332193921	-0.101856078189472	0.16741032622254	0.122026345490998	0.245518220288205	-0.0111771649387208	0.211922489618779	0.43649396913816	0.418591564052955	-0.117561369881978	0.254673377681542	0.816509386141126	0.945181213661806	0.227522249454564	0.12492695399474	-0.116118854312517	-0.120777130545533	-0.118208751388023	-0.0834117562657221	0.163377869591906	0.0492896184784491	0.0103922791917691	-0.0884228885865757	0.119868462772047	-0.111373953600844	-0.0564401983923251	-0.0395723145572255	-0.0622031947931269	-0.042656018672115	-0.105655531959944	-0.0174034674377077	0.0279439592215445	-0.164254968940146	0.102929003700307	0.390312500242416	0.103179906532177
PPIH	-0.493817362231744	-0.164777301661958	0.284232559160455	-0.429859553837357	0.152458986462634	-0.349890257640799	-0.36756018181711	-0.370855712821674	-0.238205413802568	-0.11751518435586	0.442758774716488	-0.505821621193804	-0.512410050774026	-0.133233963458776	-0.410220375323951	0.41295749678858	0.516175679710415	0.230640231813859	0.499519219776155	0.133387779650184	-0.0426560978056396	0.471047351940306	0.471802904301448	0.268976299628938	-0.0498896846540281	-0.0485715314224405	0.17169580960184	0.297102880937123	0.521862502997276	0.524747510946668	0.522337523348194	0.365146818429728	0.34194880057604	0.396145973145094	0.417364991364595	0.504767849977419	0.505976831868848	0.501863662846974	0.484700237435565	-0.046163808427603	0.253508037631018	0.409063711010253	-0.394933331324859	-0.245354897155686	-0.38960641244811	-0.478834531969511	-0.36269112493623	0.147258572327649	-0.126990082570908
YBX1	-0.28810663800627	-0.466052095368995	-0.280839490720995	-0.115788590915917	-0.189255432512518	-0.229074822019027	0.0661351948476848	0.00842561652614993	-0.304653488619432	-0.168085253756074	-0.238400880390078	-0.0188389970167501	-0.0750280748107734	0.118061978112933	0.051241749455504	0.582477580303996	0.170511379669473	0.618386837261092	0.112883221348976	0.459204628447034	0.467144286803402	0.385379235590911	-0.201637821199982	0.285074661626811	0.29584811722485	0.127828937357415	0.699135919876317	0.68395840637013	-0.179592728481025	-0.169159004797575	-0.14544572658437	-0.186511002439186	-0.185055568487691	-0.184865830161565	-0.129746209707067	-0.112274105805795	-0.129136944067873	-0.121587525266585	-0.114875934018418	-0.170878152850059	-0.0857852291472085	-0.199887984561831	0.0179937032021671	0.145561724098433	0.152424254983217	-0.185729455783541	0.0186802684837741	0.389341207723037	0.479094000582923
SLC2A1	-0.505264506221414	-0.308645495460946	0.224107293535141	-0.389483141475224	0.11124042181592	-0.505229346948057	-0.425321471260797	-0.44247910150515	-0.45482743052209	-0.243644843814945	0.550150612669914	-0.653858455131457	-0.615313507859694	-0.337497211947916	-0.436045680894796	0.335862989406541	0.638353491175164	0.277522369123197	0.357217066373438	0.289368719486541	0.0649170721515464	0.435703828605293	0.397501065340581	0.258681010630481	0.309722132152896	0.168679802758276	0.0833104230367804	0.262555255949158	0.618880202331069	0.521437068188976	0.513346650489109	0.352190304932653	0.423329341314718	0.495553703175916	0.527535960238426	0.537108978327545	0.585862000793541	0.47493073632941	0.414650735167865	-0.121423576182232	0.433558952930689	0.470231651474749	-0.514944424841643	-0.345869029062019	-0.435108813052323	-0.533256599364068	-0.431546446024093	0.169507465467829	-0.151183627526056
SLC2A1-AS1	-0.520459872547424	-0.0788464022851569	0.402041872081232	-0.354794767476249	0.31245656344159	-0.334123687398442	-0.439775020550726	-0.4004402920287	-0.257980247571592	-0.153585502738085	0.623221258426501	-0.575070441070212	-0.6061519650435	-0.340837740540016	-0.398018720571925	0.233298850869803	0.563862742908472	0.108562899246	0.515189253055581	0.191721993196582	-0.0895776404252177	0.428846203698151	0.59258893305691	0.216676418559387	0.0862059676811592	0.0362338452882706	-0.0320728048553349	0.205617881219592	0.758871743984373	0.735624897850116	0.705158789028566	0.515306259377448	0.588153458561955	0.61503374278688	0.667211970013441	0.759133412589745	0.716190157232528	0.620526392602133	0.668683366822675	-0.0557520343509568	0.654883410580244	0.676447927105063	-0.586465993830954	-0.456760084494799	-0.583059153428874	-0.500125652430277	-0.606148777447624	0.0384481875677841	-0.349958695176141
FAM183A	-0.405044634744092	0.155838674362743	0.588472918081448	-0.347573778710164	0.602313793969501	-0.222472255557678	-0.438880007538826	-0.391406273552283	-0.0371392832732816	-0.0555596633322929	0.824758924825263	-0.598510999460066	-0.628440533947257	-0.39085459312213	-0.365819696019471	-0.032199083581697	0.504630627852232	-0.21105997305575	0.553989986024872	-0.126648293483901	-0.283416290924887	0.259414237719625	0.831225123484841	0.0490008525061062	-0.176713538467982	-0.122473483095856	-0.307354461444342	-0.0724133999027484	0.928805114940025	0.919124947451872	0.898800657532929	0.685666374504566	0.746197651288555	0.770733300969124	0.798151381420868	0.825782650634565	0.86674376137315	0.769214729413108	0.846136652184204	0.0288223108868286	0.510917376944311	0.791266472229261	-0.719115039044569	-0.619146595999521	-0.801001206912188	-0.501966173579038	-0.649948666727649	-0.119941962029282	-0.556821226855818
EBNA1BP2	0.677466223448682	0.527127501534112	0.0411894082435442	0.164310453144833	-0.199922253455898	0.407305463527182	0.475113797618522	0.19395698558893	0.613947542906983	0.536257417966493	-0.272318663599804	0.478076769090043	0.485179270508354	0.577205546234883	0.207339518667142	-0.53107441081684	-0.590326847269005	-0.52556604578823	-0.430745288170838	-0.356411544764951	-0.406078926094279	-0.548305840792492	-0.343998672717945	-0.550471275103594	-0.247882940264622	-0.124634320580585	-0.349020803388231	-0.453284646171144	-0.347630510285173	-0.336274925141139	-0.333200850133843	-0.299418572923769	-0.389571875675218	-0.352562952858916	-0.444346031965571	-0.300897097483828	-0.414216360238899	-0.274576414868272	-0.436408046312928	-0.0528142415803539	-0.195191786668148	-0.215784263479352	0.518564609152334	0.114928189607453	0.390336314191216	0.529908775689143	0.406411905319155	-0.341139062586849	-0.144691403803655
CFAP57	0.695109173691446	0.697749711151304	-0.0496628319378044	0.474099726849868	-0.0772975688107773	0.699150817762179	0.387709866220184	0.491414016885003	0.529579192980866	0.243738809112485	-0.267518438252637	0.492714416719788	0.490603778069863	0.287022352655116	0.360323055489832	-0.497213595367738	-0.683731050921007	-0.513626742533163	-0.40827904961435	-0.319252865855914	-0.205261869933776	-0.556307319848463	-0.267914298869811	-0.348319252001459	-0.261349615668534	-0.123014268604505	-0.281353155075026	-0.404643928976837	-0.32257799521631	-0.311354856699976	-0.299909453151203	-0.277600939760504	-0.31845446668082	-0.334466254845255	-0.370403282188417	-0.256640190144402	-0.388446697876837	-0.259376125888869	-0.230731420843287	-0.0225326759241208	-0.183065485113319	-0.241337380285918	0.331906531754101	0.125155914995853	0.272759068169245	0.585119543741351	0.273361457418773	-0.221372358276988	-0.0249799480687005
PTPRF	0.309026737258099	-0.184119883203686	-0.336916600336267	0.123313393110011	-0.333999859711954	0.0423038138453628	0.517115621307896	0.120116716171259	0.145218597902561	0.139495392176552	-0.414713573660242	0.361831765018958	0.533804858712512	0.581446167044579	0.243322739487921	-0.0859890590974711	-0.20645469310911	0.131978161150506	-0.354429517451824	0.0166999968914647	-0.0574917982727124	-0.224487687600122	-0.492019049354216	-0.210519620817083	-0.0228521938122888	-0.107449799461162	0.168346398459421	0.0695132658958247	-0.464490631014878	-0.470156499590429	-0.461467702292911	-0.445014574951928	-0.533554063383058	-0.476753144459474	-0.4965258360745	-0.424467342021608	-0.54237651447469	-0.418249463748572	-0.55581897988196	-0.133007189108143	-0.230747407437032	-0.450704807847599	0.595932623384128	0.35053151899661	0.579723343844605	0.322699039043619	0.368923532497085	0.010612136361457	0.283949900745054
B4GALT2	-0.241352436378311	-0.345316230714893	-0.320700794545191	0.0325416254214141	-0.261161504694289	-0.132111976743664	-0.0106632492204868	0.0864378595585349	-0.264559119724469	-0.190097543872589	-0.271213134631071	0.0713952781502929	0.076265490587067	0.0893850146693439	-0.0694494315360159	0.525803250801591	0.161031193986769	0.573119142067901	-0.0541725144477322	0.32854810655671	0.391556107330831	0.325015364837323	-0.26860005422177	0.319898483685892	0.247944937702774	0.169537047238918	0.644980660016205	0.609951708785561	-0.281443412256186	-0.285086171206282	-0.268152545147525	-0.204240824591303	-0.234304655935967	-0.18279033458383	-0.218888775816631	-0.233867799030001	-0.247035964226321	-0.214309651877555	-0.206366218423356	-0.0731413042884328	-0.140445194466258	-0.230856566233577	0.229763875129837	0.369833891533966	0.38918003440995	0.0748321972598962	0.136983987369219	0.421780650425813	0.548049582232053
ZSWIM5	-0.417487240739103	-0.40337700917047	-0.2119972414119	-0.293897606326591	-0.140603817279644	-0.340852842878459	-0.382177212080838	-0.301855328547384	-0.141550077221659	-0.131668848068678	0.0160282382063133	-0.219134747629216	-0.233724913523375	-0.0567099349949548	-0.203668020081478	0.443864471526336	0.298944093066192	0.507192963473106	0.167914047663083	0.282775302092066	0.359120375912305	0.373702692505211	-0.0476552101712126	0.3990323295851	0.203223178246894	0.169294411611459	0.287982168344781	0.255784061399832	0.00254805221366911	-0.0263314297542172	-0.0151170219161731	-0.172913307737893	-0.0337847442440608	-0.0869049620609382	0.0272035790354212	0.0765748799680031	0.134618389596684	-0.0447089589527239	0.15382524867528	-0.283291020551821	-0.107040462563382	-0.160922609439612	-0.0408246327023394	0.186496001450508	0.0392330546314108	-0.366310263692647	0.313589016737206	0.231776356748903	0.131293330169728
MMACHC	-0.0203895633931577	-0.138102389732457	-0.421878269178513	0.422503497071688	-0.251763379145178	0.00639372610574794	0.147833065723576	0.338336023286548	-0.0757931208923197	-0.22753419955061	-0.370150338845125	0.131486932267366	0.367625486085464	-0.118485534928211	0.132100355643914	0.277152861409804	-0.0561807085979678	0.345970139839039	-0.249147222124722	0.076594152162909	0.257636137981607	0.167669435377539	-0.329766981819748	0.348158485492851	0.0456124054035845	0.0351958335577544	0.47239145088707	0.323323184595565	-0.343584538444238	-0.333507123515559	-0.321977883851692	-0.308215895060779	-0.315684882321327	-0.299931265752162	-0.298014408412107	-0.264300521111338	-0.340206230824028	-0.287624415540322	-0.245011092957935	-0.122607136028187	-0.155635007558218	-0.313975513855923	0.327306997385034	0.503354233647089	0.426121997173062	0.258905803196324	0.236291145186795	0.408173984587546	0.650706082817217
MAST2	-0.372827993406935	-0.0355363608749265	0.525015347515193	-0.635709298648903	0.240927227153554	-0.390034557359664	-0.171603743961196	-0.621635579535885	0.00279056168623851	0.131924674747239	0.613662658314915	-0.482073339287563	-0.59101390461118	0.156219804911249	-0.441052841076417	0.0762651416924449	0.391357176892536	-0.0837446306908767	0.431952566207403	0.000135555521307399	-0.315115351438889	0.302328951326607	0.553492218390311	-0.110665843897672	-0.106821984056467	-0.0897443704042117	-0.172005209771244	0.0165382159456913	0.65151052825657	0.656736857044765	0.64614354747161	0.423691960521175	0.455791706114228	0.531070721843388	0.466740246639447	0.576446216318483	0.643003890788606	0.549525025747549	0.462101525341449	-0.0799090540435868	0.263713506937545	0.528025834303906	-0.456038809638845	-0.564973954531859	-0.531623690195567	-0.533250273320878	-0.455160302820473	-0.155702550228752	-0.531566828976004
PIK3R3	-0.402712052630175	0.0652344758810082	0.578082738273451	-0.302326178004871	0.368193577642069	-0.305095232428113	-0.382741401166953	-0.375609191258217	-0.184436817829678	0.0407546272233968	0.675918385239115	-0.528140089030866	-0.651621445010334	-0.313291681745128	-0.331753570537961	0.0831053928314097	0.438118052976187	-0.0983169515312556	0.421993469903839	-0.0603824358959277	-0.01792312344927	0.406986203395725	0.667398260901043	0.114527849004191	0.132653419081327	0.204712056070872	-0.164922403044014	-0.0321943565569705	0.738345855292225	0.729527912759896	0.696361982454255	0.578809630508436	0.657427283349513	0.632271793424023	0.596488757735323	0.772520075274282	0.738346893672284	0.614240232553747	0.656940586991276	0.132659427130438	0.297986065235078	0.56017784108031	-0.688684001057152	-0.556341933661754	-0.700795305791279	-0.525760279649311	-0.495351368066549	0.0901566469733228	-0.402805446647429
LURAP1	-0.387546524564378	0.0911811673833775	0.572741911290222	-0.338304033430824	0.445849057928505	-0.270623441596946	-0.365215829283189	-0.386656526200827	-0.0841271050913729	0.00987158629364251	0.653572950044662	-0.568366259010569	-0.556331439852878	-0.341327506150846	-0.323623085433679	0.0411422325085789	0.44919044118596	-0.169526204226049	0.589584053753576	-0.132233761775297	-0.265157858358345	0.362659615277134	0.740206672195921	0.0396999991012513	-0.129209683170842	-0.0929853733397003	-0.274490634985223	-0.053273617993183	0.808677146450412	0.868571986277592	0.83171298483253	0.587470549815592	0.62155625706366	0.61104750686853	0.662816271422292	0.77342023570377	0.772398393234597	0.785257676967351	0.685196806270146	0.0350181438351548	0.447813373207101	0.687732021557693	-0.618665723823462	-0.546262274410901	-0.714911656174929	-0.494577573801343	-0.55219661322192	0.0184906518429323	-0.474919230209453
CYP4A11	0.524857897569023	0.183312927907848	-0.0868595574216038	0.0331680119539398	-0.316349515200958	0.142057126302385	0.474786538021296	0.105979088613473	0.379615693784962	0.402437219884807	-0.274621326044961	0.291039324899711	0.448863035026025	0.57819650749164	0.0443181189970472	-0.401904102588311	-0.345494997871989	-0.34272366242905	-0.415690607101667	-0.259238663689846	-0.418265109485278	-0.449310676867918	-0.390469991027414	-0.45518917294166	-0.135359501699808	-0.103118785431808	-0.151979365935003	-0.27848427357819	-0.349936420472445	-0.359663400753084	-0.357269405598171	-0.31002021896337	-0.426905429691123	-0.361946888869479	-0.436349910949339	-0.333379249598592	-0.431911403421182	-0.296386590455642	-0.508622823099773	-0.103428298656062	-0.208240260585745	-0.248753214831029	0.623732748026039	0.23914427742848	0.520859006239348	0.473569372716388	0.367646039344944	-0.23509815207261	-0.0490684391729044
CYP4A22	0.451365781019996	0.191451146113464	0.0878658270403673	-0.146268318418646	-0.216204476177804	0.139912758571134	0.359527362440439	-0.0891106799762826	0.440219822963452	0.482278443193734	-0.198419707671374	0.293844829225636	0.317773682053875	0.635629230223454	-0.0371060878198191	-0.410529081072646	-0.305599004896225	-0.370592373936586	-0.263736671064157	-0.258699577752296	-0.450289832910915	-0.429631824642644	-0.295252488382945	-0.494454146216369	-0.176135289011547	-0.105740062694731	-0.271952916051597	-0.317660454540258	-0.265152590507229	-0.255125074875392	-0.257814277539661	-0.222735820458344	-0.32872184662673	-0.273001989599961	-0.353976278611592	-0.24315538242752	-0.312999920375225	-0.206186680164366	-0.403348713702847	-0.0701036553677295	-0.148431175766745	-0.158967512201409	0.492074923488445	0.0794056247662428	0.359793286235119	0.327095617190033	0.405441054574709	-0.396756446824321	-0.230143418379733
TRABD2B	-0.517011310558646	0.0472594008377847	0.562247377771965	-0.403258860019401	0.457399751859011	-0.305851633848466	-0.474839156427117	-0.442355286716349	-0.188300268757169	-0.110044538032654	0.779947825163269	-0.716550181896347	-0.680382837860995	-0.399040977856198	-0.442196003771158	0.102405957220379	0.542123178789155	-0.1029487431351	0.719286721804546	0.0153057311261797	-0.269383322795338	0.383116286714209	0.838780884732703	0.0781416099917797	-0.109645461072736	-0.107626662879866	-0.204685516485671	0.0652889328555074	0.939996465856768	0.946066901125998	0.951558888658673	0.618239271694337	0.725257460280094	0.775122714211344	0.788795334846513	0.77603435879899	0.893290906960868	0.850110990951244	0.831809534239282	0.00407421824161557	0.608927263514625	0.790321335854335	-0.726897408592761	-0.628962618534471	-0.78585409268764	-0.553262686756758	-0.75130637787065	0.00929252576110552	-0.524728866961915
SLC5A9	-0.0225061985461202	-0.414509054115425	-0.440425876016646	-0.0126575498702434	-0.425293897265591	-0.0517233061659784	0.116126196501521	0.0948101235718465	-0.152102865426196	-0.193686094694033	-0.459406019208874	0.195233722049461	0.406653038271893	0.279665324164563	0.00770055003063465	0.256614041731853	0.0624925072528819	0.465675573293497	-0.111600036970357	0.270774897522837	0.055920385807823	-0.0563883117146963	-0.454731277703439	0.112010456672183	0.0266537697508809	-0.0977627905625556	0.432800249245014	0.371294448278417	-0.471721674899769	-0.453440934460391	-0.446939963713361	-0.389329149213855	-0.506598066276538	-0.456278859937915	-0.427934654730318	-0.383547764860903	-0.522044920767134	-0.395566623645777	-0.382844757009806	-0.131605298178907	-0.261706077635439	-0.471955567917208	0.593935737419313	0.57489056092843	0.631981007014541	0.299131960589795	0.270539303163579	0.0723104592568036	0.359281443100757
SPATA6	-0.4996871257704	-0.0284352521424007	0.406742039225668	-0.174128656139848	0.527668184820715	-0.17546596385576	-0.58883346989563	-0.26168465379464	-0.360696905704788	-0.259149991095074	0.745410817153983	-0.464401832214765	-0.672894159335999	-0.559268405471822	-0.347146885523713	0.127650791538165	0.544682971407718	0.0395375474146802	0.415116263876836	0.138645634855515	0.116910999437586	0.420811164394568	0.722938522229268	0.343499195032767	0.108751518235031	0.122992603457461	-0.0292853957536508	0.102697171450855	0.70499021811196	0.66858242759666	0.635089853458471	0.721428639410709	0.797742305772346	0.700247476907289	0.775650881595459	0.652634939046564	0.755582088408174	0.504957213404546	0.779578590486931	0.238810164554054	0.365181774835663	0.590290619559191	-0.753953144774005	-0.457273328615607	-0.700846270561718	-0.519064449011671	-0.581641574776533	0.0829999037718914	-0.339870573435661
CDKN2C	-0.298834213981297	-0.239888264599202	-0.148992668156008	-0.16416291237459	-0.217074852372942	-0.159748581332969	-0.160904380995356	-0.0499679413771148	-0.463059454421057	-0.220641645760054	-0.0691295671178569	-0.160491823083726	-0.253819516676424	0.0607453487845999	-0.204603655128614	0.523699891235595	0.194934605354635	0.46266722202331	0.232723340151655	0.481696737990592	0.335511796462279	0.344881340115223	-0.0142774985133614	0.175712949437637	0.189362277223213	0.00751737132999658	0.620448458221674	0.655505498731195	-0.00591851435001551	0.0102907570961661	0.00127666033214074	-0.0652303061396151	-0.0519215823581888	-0.0761552065418663	-0.014535463349801	-0.00290628871382001	-0.0275568754487713	0.014375576823168	0.0570469019076705	-0.0759068541763221	-0.0157364095118391	-0.083086089216583	-0.140430482341708	0.00331332204608369	0.000376323950871504	-0.174707173919857	-0.216218401738682	0.351115925320596	0.319464427297432
EPS15	0.0945962035426213	0.327494520840178	0.616613219960228	-0.205819371481225	0.427180913429193	0.0386020596814979	0.135979160025013	-0.249598686117754	0.29738465357075	0.187544574426431	0.564655676786502	-0.145558022963199	-0.179337097967315	0.222990630386599	-0.103391842773004	-0.364471931921418	0.125511665967226	-0.457059993146799	0.244269151546267	-0.24152863509913	-0.627234875255776	-0.149764338554319	0.525186749821794	-0.436893745899672	-0.342386110595949	-0.335370321323426	-0.462066447799563	-0.264250221205262	0.579935758379992	0.591911223863546	0.584284981005387	0.526131924800048	0.359628040265634	0.453646583545027	0.372450405331397	0.53400262864316	0.423381363671417	0.513830198610247	0.367648702734327	0.0733283504287435	0.203024826601108	0.529817962168176	-0.311904003328697	-0.532434580406817	-0.475697505333885	-0.187471043468534	-0.476635720467963	-0.402631388357731	-0.568451105234034
OSBPL9	0.582482890399551	0.32734328984727	0.171172271793546	0.106677046414968	0.00769674904209956	0.409792089832684	0.647314501094973	0.185101362857419	0.372416506388226	0.244881319535092	-0.138551614441613	0.502276458894259	0.365939921725492	0.664586380199004	0.38763804213923	-0.395457084898078	-0.43372816314612	-0.342346394126742	-0.294252180421953	-0.120235967937744	-0.334628457204013	-0.503988544548898	-0.140031961116937	-0.571543466609942	-0.228187783650034	-0.24587137926594	-0.213138754332575	-0.201011373221464	-0.214399042169047	-0.214660687060646	-0.202920254444699	-0.0124223263339046	-0.212967726486353	-0.202008567223107	-0.277008910320183	-0.148121712341758	-0.351139790771292	-0.158447439383758	-0.319250335479294	0.186525905494213	-0.118788779221129	-0.110396888827273	0.270203793677407	-0.117188356565871	0.171262747273023	0.355414206764989	-0.0495653437367407	-0.452056191903283	-0.172028494878064
GPX7	-0.172942870895467	-0.347326523754857	-0.166519151045843	-0.139239512218577	-0.0474741197263374	-0.15485979893736	0.00270716038752537	0.0132482375857532	-0.334310165675086	-0.179889624208184	-0.0568861166701881	0.00423442393225356	-0.0460231007739276	0.170170737078765	-0.0544085353329212	0.314437624059955	0.175964700764752	0.379121214026681	0.0260836551309733	0.464918176819388	0.17961683684603	0.163759994979944	-0.107668690025271	0.0190896045444668	0.203004570828438	0.0630340870706889	0.525103021986857	0.657702084986579	-0.075480104310457	-0.0597529267194283	-0.0969358022801795	-0.00376545104992039	-0.0538310846292855	-0.028692196731476	0.0309066194199975	-0.0194815721386548	-0.0992103070473507	-0.091396173517705	0.00978720594494752	-0.0680135944965236	0.0510222598258389	-0.0649481748569213	0.0116164752713698	0.0490527505167409	0.104160242016747	-0.0149953935937817	-0.230985046350717	0.130294382845263	0.219647567467986
SHISAL2A	0.364573416734211	-0.0351185895523909	0.126437681200291	-0.0986167782678274	0.055548631485667	-0.00238466884026758	0.535946517407417	-0.0357924204324392	0.423065667078045	0.287488580126939	-0.0913483380714877	0.277796834673236	0.257448799692834	0.381740625593748	0.425230518316154	-0.324631784109581	-0.275463800255693	-0.188150258437181	-0.137844035021402	-0.16839346360942	-0.189159338960546	-0.297718982305011	-0.187065372683041	-0.406885086636182	-0.11103125698927	-0.0918292352982612	-0.264463971123783	-0.215016892170352	-0.143501359309947	-0.141641826689774	-0.136759252857614	-0.118485089130849	-0.182452578349751	-0.147753751580192	-0.186912817615404	-0.124636509243811	-0.156840933073736	-0.0953437378261473	-0.311365797503639	-0.028530791355042	-0.0317638314863922	-0.106774109609336	0.147473826808244	-0.134882735527814	0.0045102552789458	-0.059806535828511	0.23709107555685	-0.301979093368967	-0.12871375467839
ZYG11B	0.636025282827093	0.369182297444449	0.119066099034727	0.0835376285038953	-0.104110456040696	0.31795147027153	0.562081758008069	0.0697949855712666	0.642567292142918	0.472421183750951	-0.253133767050576	0.469443735415016	0.462524132181871	0.724359841897259	0.231080554619386	-0.499900651765094	-0.496207442586715	-0.397950178958544	-0.312322386225845	-0.277979122072924	-0.423677722480132	-0.489809189112127	-0.3285903546337	-0.535580508677004	-0.239006609282061	-0.139197182007657	-0.319942429660046	-0.327492066698036	-0.285205224906365	-0.281340751694722	-0.26099352883685	-0.248174619330347	-0.355030099679444	-0.32650532635687	-0.39359462136984	-0.222787216675072	-0.352123326325373	-0.218297897672588	-0.416825166058547	-0.0937487586822489	-0.169958156731133	-0.166981420833574	0.429545007228841	0.0195904233804202	0.300278863015135	0.352681449806245	0.371603018593544	-0.405575545624484	-0.173113612345321
ECHDC2	0.683339428981833	0.355546568398485	-0.0581355482945713	0.220430887789354	-0.214098843653622	0.326606726785547	0.585106188818449	0.277449700239356	0.703417353373478	0.328583600507067	-0.330178730193	0.415052252489023	0.71758117829387	0.504623538455972	0.323495865473567	-0.541014136244461	-0.495766246927763	-0.464039238054516	-0.401970371038112	-0.45440567037106	-0.53771716814493	-0.57102590844682	-0.386142236538965	-0.425570964096366	-0.347077258153037	-0.194710472475421	-0.331069524895056	-0.481039532218805	-0.368496825453306	-0.348196694663945	-0.332762746551924	-0.37642985867366	-0.485655931214964	-0.41484604546991	-0.469023210956811	-0.30122141946552	-0.453070513507175	-0.280155414568963	-0.433754612731093	-0.144378414331284	-0.193657348592558	-0.283977909848056	0.744965929124434	0.363547031168042	0.521577489882484	0.613742708955925	0.516568395701069	-0.289576267295622	-0.0614926148365078
SCP2	0.766022380262581	0.484312537394763	0.0447175294015792	0.148257648231422	-0.204962116497828	0.469033146317642	0.582787545918672	0.231576483355167	0.601280450860884	0.458065744326248	-0.318312918301244	0.514321058480467	0.547849028925562	0.738405415907365	0.242844075025452	-0.57489528349058	-0.610709969001532	-0.5206301775407	-0.456763761092408	-0.307834558723602	-0.480844225563745	-0.64716744931443	-0.39073031862868	-0.658940592291391	-0.271954916119411	-0.201437097224207	-0.314984363900476	-0.380355378674801	-0.399240491747314	-0.39315549429054	-0.384534245882271	-0.307401325971425	-0.450504861001292	-0.405312081083961	-0.504775534177498	-0.340716559795151	-0.502103214375713	-0.321327291902161	-0.491811663851385	-0.0390198899742027	-0.226673855532453	-0.275751038567929	0.560078772247766	0.0847583910252071	0.425010239466256	0.590488497187552	0.338530198592493	-0.452156590624881	-0.138296929301385
CPT2	0.477637165636437	0.150373419897255	-0.243094063890516	0.499059355479909	-0.0969851233447672	0.454235443342678	0.455835360608339	0.500345589306346	0.342165008914075	-0.0560503726352265	-0.390037228550161	0.410993192942153	0.63496160382837	0.295874330141441	0.40344672277938	-0.288280809143159	-0.410113446942502	-0.128692435197209	-0.266983469839535	-0.0539204286085892	-0.159129765753368	-0.392930003398402	-0.295154374159536	-0.208209719427345	-0.191246867823634	-0.197917921960924	0.0632102377575762	0.00132940565595089	-0.360679089394177	-0.34489505336955	-0.320482586516353	-0.324909213492	-0.404972757151859	-0.362932423311529	-0.40457827104963	-0.29253311262238	-0.454211583375351	-0.293958461194988	-0.250898632252447	-0.0914415651339874	-0.233461023747141	-0.379199178579603	0.445696859228239	0.281107883097978	0.363314544051489	0.474449376503621	0.166298394379087	-0.0646441578755355	0.228478326419652
LRP8	-0.50090151887303	0.0662398302863704	0.567494707520088	-0.382821624247108	0.477777711386157	-0.327400290467309	-0.478903206415542	-0.454805559819318	-0.115586312741301	-0.0997193637175673	0.840013730044321	-0.714216849882977	-0.680721734046137	-0.44106768652333	-0.41754385690127	0.0374874528447298	0.564177848910262	-0.137080965855771	0.57906729809149	-0.0935608269816082	-0.259529838110378	0.381723638117103	0.811974544789803	0.120977019430004	-0.0841966099787907	-0.0495544930667205	-0.267015843804748	-0.0427794105788866	0.952667701986049	0.943689162353121	0.941670824541089	0.641719216419904	0.769644261362268	0.818117908118986	0.794519088501039	0.862444029760105	0.925601468065165	0.821986000027594	0.838256446552143	-0.0319488400945942	0.463364606705432	0.751407554822419	-0.728367004405398	-0.605342214666271	-0.79176037421523	-0.565430127076259	-0.652638329038334	0.00646012178964107	-0.516062375042444
DIO1	0.378181954089486	-0.0789649428317418	0.022786744417785	-0.26904070148939	-0.2867408751122	-0.0140108036064986	0.41334687318017	-0.14449098869328	0.300429869938167	0.344117529031359	-0.294649818779948	0.280327248193505	0.389198496038667	0.741283367387656	0.0214719898259866	-0.241428011005635	-0.19886540132488	-0.109232377277106	-0.215594177089734	-0.0957747412217918	-0.376538344485221	-0.397226656342698	-0.386099934601095	-0.472055124825208	-0.116121366002567	-0.144018785854124	-0.0813838136718574	-0.0712205285263119	-0.351629582804136	-0.34860196912594	-0.34450621294008	-0.299836010004791	-0.438142142742309	-0.347374016997116	-0.428448803688199	-0.316708249454247	-0.413683572329609	-0.284587990987451	-0.48636784554066	-0.0970728338830708	-0.20067725551578	-0.269899729913622	0.573576751529702	0.147261338620399	0.473271413844032	0.309517943647602	0.352222485815103	-0.340367734980816	-0.0988024222598582
LDLRAD1	0.529916146295014	0.625980472670626	-0.116391096473291	0.619137056917773	0.074977915893497	0.741465706495613	0.264619129544303	0.68813557795943	0.321320994700765	-0.121055438226724	-0.207191405996812	0.37551251164388	0.387549470529082	0.0108261333986063	0.514271140977307	-0.267889786413078	-0.552452080592993	-0.267501166251888	-0.212324695590883	-0.0949913863828027	0.061657426146987	-0.402964845015377	-0.0862604526244421	-0.199832318843558	-0.140457926134399	-0.122246938983274	-0.0479307945919915	-0.130225972523471	-0.159158248365356	-0.153118460255963	-0.129985859487087	-0.159353551937472	-0.160811433144537	-0.202575256714818	-0.208075535069911	-0.0805771923175049	-0.269190673890236	-0.130845063896887	0.0408665955517061	0.0347924813451869	-0.112685027185212	-0.196238913166426	0.0218454495347542	-0.00579511467480126	0.0358330975288919	0.500078638162626	-0.116230069125705	-0.0511338456298856	0.121879282985759
SSBP3	-0.433005481202339	-0.170823900032646	0.418513879615264	-0.476083546056216	0.208364138169867	-0.288184230114599	-0.457379876370103	-0.487551292416818	-0.420895603452438	-0.0709684324103698	0.584277181778534	-0.536660910524248	-0.680330738580952	-0.0458206645669622	-0.55088791063086	0.264617299814592	0.58466919182068	0.195517979359225	0.53359742991178	0.318538313724058	-0.0568104488162861	0.329364686804887	0.539286405468472	0.0201926788732151	0.166680809704278	0.0417902148500948	0.0303546250659274	0.278973642308941	0.650719521511329	0.603819670975595	0.592569627977864	0.442279854386569	0.423235174764077	0.516249321377698	0.485728665194714	0.526796178979925	0.589167782029888	0.544578263606135	0.521952497128834	-0.0915831724054296	0.296344442944083	0.540279132394861	-0.583480577039022	-0.539490939385873	-0.503224634271186	-0.541858901339265	-0.554631736059484	-0.0139906677872855	-0.387998655629486
ACOT11	-0.43947125336875	-0.242983566938529	0.366300851362268	-0.384928630342276	0.316028125327294	-0.3628892623811	-0.393713384111887	-0.402424042223401	-0.436295924290642	-0.225904445086365	0.646565578106703	-0.479524842692639	-0.59204517179782	-0.226205279572187	-0.435004952296038	0.225471037477821	0.615327082170364	0.170603084179715	0.345401871280692	0.334379029787223	-0.0755848946082991	0.306235665558618	0.518411779047883	0.145186504777989	0.096552110371683	-0.0612457858642542	0.021623344962597	0.268774848935222	0.629063746873265	0.562276862418103	0.494862376973542	0.609489067121159	0.561262027284364	0.546680576406312	0.634290379897558	0.496423046192444	0.522940810625333	0.398642861490698	0.463856538978371	0.243418564373014	0.475953237259101	0.521041386383562	-0.536127783035648	-0.411120881985598	-0.47459770220337	-0.489717526268631	-0.631580961259378	-0.0787657774162904	-0.282934742418316
TTC4	-0.226445997310882	-0.388358948786144	-0.258635815827825	0.0265560649993276	-0.304521086586869	-0.357876720391089	-0.0773204294253996	-0.0280977885398887	-0.160449673054085	-0.112525609041956	-0.20234304003988	-0.119203803124942	0.166031891885562	-0.21045364137526	-0.101573954231002	0.393614651471142	0.29191566316325	0.432036436798068	-0.00158519962659157	-0.00464835210960776	0.167212385032322	0.282347831088865	-0.226079232253278	0.530689857898287	0.119127131394231	0.055572562059521	0.304572490322916	0.161448494007089	-0.178178556951579	-0.189105949081671	-0.160539525348087	-0.193310188762652	-0.244780706820349	-0.223872212803078	-0.149562225736378	-0.155450366826309	-0.171224769396648	-0.134611308179165	-0.23255286942284	-0.121105666516018	-0.0870181268984952	-0.144458869804926	0.374000854559833	0.581984578555603	0.395222305283227	0.0675879302285239	0.440318978651504	0.457602623126795	0.473022092033996
DHCR24	0.543469429556923	0.171099263086093	-0.357661354911669	0.414673164017771	-0.381126227699147	0.38951129070221	0.508531948114156	0.524487831992933	0.435501252718395	0.151965313242468	-0.574150278210303	0.4704170865679	0.803403308403715	0.395291168219673	0.362783533062901	-0.270196874961185	-0.476281422617263	-0.168738562432616	-0.481090213778085	-0.282281361235396	-0.207893684124706	-0.469580348704405	-0.56089026274726	-0.250645147672056	-0.208430287486097	-0.160485312594713	0.140239562911449	-0.039868454427727	-0.595139345875885	-0.564558232199808	-0.549816805959409	-0.528658961052648	-0.66199025331774	-0.591266553734618	-0.654173189858754	-0.449574414822129	-0.69069198325337	-0.471259686325691	-0.507671285039688	-0.135946779959422	-0.354915845389126	-0.558525772531829	0.807305541705512	0.59374840162685	0.690669801971324	0.726107816057207	0.55118979803809	0.00518274700081677	0.332930652354749
PCSK9	0.263113005389525	-0.0913724602123641	-0.258953712616399	-0.0138310805828893	-0.388051460307652	0.0666370306096852	0.274896394827489	0.111321956804724	0.162285496428397	0.157510059833329	-0.400850009476835	0.219405559580606	0.507672135741086	0.497770117756246	-0.00952791677623986	-0.117129517105028	-0.142838652038987	-0.034478763344329	-0.304712427019673	-0.15251536350822	-0.32053539666071	-0.301424736036046	-0.454164449739876	-0.205803128134567	-0.154370266932	-0.13129579989007	0.0783393983122362	0.000963172636951359	-0.445940835393695	-0.432430169108873	-0.426042814768213	-0.368094200080838	-0.497964902052433	-0.437194574287566	-0.463114478225134	-0.37423890020369	-0.511219551810156	-0.367147545597313	-0.422069487235621	-0.108876731618928	-0.247557606486107	-0.383741329265856	0.726784377127854	0.493072341855202	0.656430368346537	0.533668557206882	0.403029715650619	-0.139241642079564	0.129029032131219
PLPP3	0.611364341342589	0.0150865581055799	-0.132323724325609	0.230786355318104	-0.170576040013043	0.255124577826828	0.709188154271774	0.237594271960906	0.409200695996891	0.28078398711378	-0.529110904110295	0.703817024638712	0.646056293034214	0.609216515985125	0.572834666742183	-0.332729267983184	-0.484931154233319	-0.123653922291785	-0.4644301251214	-0.161397026691927	-0.092161856569377	-0.467870364349041	-0.563612765355199	-0.364201076994878	-0.130413282255567	-0.0898005654629199	-0.0942200814474003	-0.198238054897494	-0.624775227588867	-0.600963000892533	-0.587686838784342	-0.33926833767607	-0.531880949023482	-0.510126302544353	-0.609185439140813	-0.509486200458314	-0.660552184114718	-0.496069304392756	-0.701290736312703	0.101893178710867	-0.357088106348403	-0.46420534073085	0.569675864505507	0.262597927340261	0.480143322591092	0.322164130418708	0.502814126890044	-0.291288065477576	0.170466255146976
FYB2	0.696060661293596	0.254279575146913	-0.446827289385774	0.545606984305862	-0.346673525396892	0.463131353770357	0.670548107326963	0.607708215308097	0.521780897658883	0.0798627295307944	-0.632045718825532	0.604101932671042	0.941406765626598	0.37493653708154	0.592647569805928	-0.366764352787731	-0.616768629825563	-0.214412929656597	-0.606018436990476	-0.293487153503285	-0.221779394517193	-0.589016954715852	-0.631155908148436	-0.232914809403068	-0.215131377935539	-0.153524572463494	-0.0425815458797241	-0.274292483913606	-0.678325221540769	-0.659221814596721	-0.645365631522519	-0.567179888681829	-0.691806562780718	-0.649242803499572	-0.674352422961011	-0.560304998968881	-0.775764863068571	-0.566259133759757	-0.636665524022572	-0.111997349380295	-0.376095089169938	-0.592358497862458	0.853875869024115	0.617998608826297	0.746614764761165	0.792958875473986	0.532753702192649	-0.0954159892343672	0.348879514149583
C8A	0.717903493700446	0.314771446676029	-0.291988286612824	0.437662153398139	-0.204559661873255	0.563371156356654	0.568586121084853	0.450491372710677	0.630995411826068	0.254946764949721	-0.568446585497774	0.678933542850631	0.842222836478354	0.55152977865392	0.589742533479548	-0.394670641773487	-0.673824622106642	-0.251690710697269	-0.485209245408346	-0.334049459344203	-0.228360228567649	-0.62423332438402	-0.562297328455579	-0.394056457173542	-0.328578616562887	-0.223650663926162	-0.171575506665334	-0.296086990554093	-0.623233416290216	-0.603772674610749	-0.590827837292353	-0.520488531012089	-0.640019759880932	-0.622378735692611	-0.675343391786778	-0.514557948018281	-0.706472534965009	-0.512481388117593	-0.528031123600042	-0.088212257424623	-0.343859832372598	-0.548196387338782	0.678773485625724	0.423382923605309	0.551999875531178	0.585185030926768	0.628128916180093	-0.270967408319114	0.233937914082844
C8B	0.450140173786341	0.0011698454932504	-0.265942395001395	0.147881225905671	-0.325262258374322	0.168850190622051	0.52399909215631	0.225010743515327	0.253871909510289	0.187423073090056	-0.437799932527389	0.389927907120137	0.660108177741845	0.565383243027664	0.331901027032674	-0.20121642411014	-0.301938774591285	-0.0594623516938962	-0.38257235240344	-0.127732054051278	-0.276699333661938	-0.389677816282322	-0.479806361320674	-0.301206820555564	-0.144496762502319	-0.131576891898051	0.0317002597202681	-0.0548812269174615	-0.47985058741157	-0.46675701645508	-0.459425153388696	-0.39932401674141	-0.531967570352069	-0.460606595042794	-0.511548095865222	-0.40499726088023	-0.565695028169244	-0.389373071849014	-0.521379536768933	-0.117651367801129	-0.26509971572165	-0.400296284994047	0.712905160089388	0.382194788976688	0.62766286886526	0.54380519918667	0.304547409859429	-0.119132434238272	0.222404617978943
FGGY	0.485408085221216	0.163815509579181	-0.188779039696258	0.109971880965403	-0.291398047249751	0.368558184805814	0.485494600559583	0.226022806246164	0.210452755413435	0.0732558723162632	-0.423150762240324	0.510063409863531	0.459621711260086	0.738700723414589	0.251284979764339	-0.132526173726566	-0.430568387228405	0.0194044290219151	-0.312364055293542	0.279414253852025	-0.086065823802765	-0.397359470151153	-0.435197826408934	-0.362998203320991	-0.012271166314379	-0.106470471670502	0.168514046095716	0.130459880473282	-0.449825802011356	-0.446524425374974	-0.43809088953629	-0.406972834454882	-0.486622278447929	-0.473340832535691	-0.473170630740178	-0.351030629528685	-0.547050034624039	-0.37944396493589	-0.408562398701399	-0.155947631080392	-0.226601293636824	-0.389081325510231	0.458019264010751	0.109946557805568	0.470916104986389	0.468459666739457	0.0736750124839779	-0.250238866799246	0.0678442015114026
HOOK1	0.370198071619027	-0.0913614540409032	-0.417773466466911	0.171336441464377	-0.199889930149497	0.19452205647851	0.521178435152413	0.24462310476846	0.150970902190566	-0.0421307157399474	-0.419470409338735	0.48245873007244	0.435388772865975	0.555785516941441	0.465370033030059	0.0098080759710277	-0.371498716054188	0.225273148345591	-0.349710222695101	0.356042522780482	0.188336930429072	-0.244120885807449	-0.499230174024536	-0.213680390750754	0.110191180640141	-0.0601698631180001	0.276377718538896	0.209107183726377	-0.489732099300482	-0.515435229526055	-0.503468569452609	-0.459089012691086	-0.522540363196211	-0.52982745879921	-0.475953959792517	-0.423968528032985	-0.553068206749429	-0.473102486620784	-0.497305931636018	-0.184119621386147	-0.335708196862293	-0.521033186173331	0.364910760366745	0.19232395960902	0.418187328954353	0.182794270011538	0.226359732136826	-0.108898169952283	0.337877207035594
CYP2J2	0.3747964503698	-0.151931607294921	-0.254757990643668	0.0113445021462241	-0.374667529367775	0.0951671352607042	0.373125237279834	0.0720500481329459	0.359960745370241	0.181590278150713	-0.472599351238331	0.340542902393874	0.577187582092899	0.59744446123469	0.057097434777153	-0.141928634824849	-0.224184997445496	-0.00315120635500443	-0.297046765021964	-0.177574832264054	-0.324758956768754	-0.371792934842887	-0.535289210783942	-0.275536445932932	-0.177406344696934	-0.150996309808461	0.0098246983030784	-0.0561876706384863	-0.532128850604965	-0.522077231377702	-0.516753980843416	-0.443249142555117	-0.595883436355406	-0.524231405874986	-0.557049523739807	-0.450128666549376	-0.565135331274421	-0.452404103626551	-0.534470069249716	-0.145821709315828	-0.302920083065345	-0.471371656170202	0.754865492082	0.537141664829206	0.640885617769877	0.393028592983199	0.643810157196423	-0.186392285679651	0.17108161033509
NFIA	0.742454604118484	0.589255014858781	-0.0121386203023416	0.283685266435452	-0.0971630632152727	0.616751341535451	0.523180406150015	0.382209575172858	0.557092613837633	0.286168123340836	-0.399665856030062	0.71028689227193	0.53298116946309	0.638347330418484	0.408000930805607	-0.490601108199273	-0.721893437601658	-0.473926100175803	-0.398114947348618	-0.0959542161204114	-0.24984928100022	-0.620350588541734	-0.350612359933046	-0.559880555794646	-0.301848183920341	-0.26433395484551	-0.234974961061056	-0.313507593217615	-0.458832347662561	-0.430394876275293	-0.417569111182656	-0.279981293190897	-0.422120034350343	-0.469894270558176	-0.456573231118591	-0.370500941017486	-0.556540702195466	-0.352197916020746	-0.40562270658313	0.0762380732428631	-0.211447632911527	-0.304982632279472	0.403742829837094	0.080965452146182	0.299294357387685	0.554281034265176	0.242139243328951	-0.493204068828018	-0.0971374778990156
KANK4	0.14254116320098	-0.121497071630761	-0.482701327990577	0.40592207576632	-0.279929539383792	0.0985308261928312	0.181227748422391	0.448031499460349	0.0851027694926091	-0.172070990752788	-0.471713922387093	0.266971732652709	0.636705019215304	-0.100555217904285	0.325308469639027	0.10975173882973	-0.0887762753006749	0.195882542443093	-0.241755344877907	-0.130130923629533	0.0746018568869524	-0.135660866501484	-0.434064620412972	0.242591911743291	-0.0694145810835516	-0.043572260083236	0.2389793787427	0.0795175445015337	-0.473589265874632	-0.45781005394739	-0.448596371186653	-0.380628470270208	-0.427781606933849	-0.443012320129797	-0.344230062503363	-0.384407600963187	-0.493334482657026	-0.401355297747262	-0.307262899484304	-0.0712445967302038	-0.262200186502732	-0.444650614827418	0.61245407214002	0.729917914920409	0.580016715479276	0.499207355732747	0.49804837623296	0.238055417235837	0.548495208116223
DOCK7	0.294971343401012	0.0528281211724874	0.0994428276450571	-0.287639371056875	-0.208191976461731	0.0399168857212628	0.339630338495707	-0.245592670019572	0.160127573946732	0.277058106642457	-0.206850218726134	0.360607055016492	0.160600020409736	0.828902879314017	-0.0245975487765849	-0.134651171905552	-0.184171891051377	-0.0269509414779184	-0.101115575288867	0.219433013184499	-0.177102383817107	-0.267462390372611	-0.268210317655075	-0.439647953519138	-0.0279543623649311	-0.119836897900758	-0.0424655955261265	0.0183423805457502	-0.2522308471647	-0.265301241316251	-0.245226128531064	-0.218881741178399	-0.353802865516249	-0.328237000526899	-0.324190727655804	-0.216414244546643	-0.326448758393295	-0.203756647309541	-0.375252468962857	-0.0865857662446454	-0.159172176664406	-0.176228043896691	0.293952851933795	-0.0675973117534605	0.286371256881344	0.152246233296264	0.10382894419845	-0.372020892051414	-0.176070067814261
ANGPTL3	0.277657276993044	-0.0935698088493997	-0.239241598320938	0.0528415609404001	-0.466623223451081	-0.0917416790882288	0.325038709271715	0.0263674397204827	0.359512624594455	0.243779195741999	-0.446000702503181	0.301124576066013	0.564514822842165	0.336028963653144	0.0100411936650758	-0.1208347532916	-0.17379625327171	-0.0212056017674175	-0.392602063585416	-0.269831907589383	-0.220124597838211	-0.225962356730761	-0.544118028811237	-0.0177712317357779	-0.113944746809392	-0.0670473640053476	-0.0139556336726897	-0.176741337220654	-0.527274664642294	-0.519122559653981	-0.512336337608891	-0.447902296538688	-0.566450479631634	-0.495431158486898	-0.517171243246448	-0.45553926316661	-0.519381129768511	-0.442574961481475	-0.617045012043389	-0.123782192830103	-0.296128781661748	-0.416716214572173	0.806729854133311	0.641884803061918	0.704995161922018	0.446663295582138	0.770666796487307	0.016234382703057	0.255191352645825
PGM1	0.461978665659835	0.000796101564987957	-0.18814257753119	-0.0552460435585663	-0.428982970582502	0.021892804159948	0.44816616815674	0.0296590474271228	0.465573997270646	0.367581668171425	-0.477049030943992	0.42349985601705	0.613732311971421	0.631493021372876	0.149238647558994	-0.176703081438011	-0.328150452937468	-0.0831718617350251	-0.424501676491888	-0.219500169731884	-0.317537004735861	-0.40649995769455	-0.590183488845075	-0.289770436355616	-0.17023876740835	-0.129856508338502	-0.0593439994373783	-0.169471175186294	-0.559767964744059	-0.557343468815094	-0.550575418999649	-0.473373771446404	-0.621303498112749	-0.539566745737457	-0.591510334057639	-0.490772795283929	-0.602426948385754	-0.469131309136958	-0.664465589150745	-0.124049275505288	-0.297867227523752	-0.429123055062261	0.825702670742072	0.486449153765642	0.694399322888379	0.458557133376136	0.707263779241262	-0.175410946299813	0.156046807260692
ROR1	-0.403190589850162	-0.562193618760966	0.0525521265105905	-0.312483252331254	-0.107814107646121	-0.407379874122568	-0.318401981935229	-0.342320185558315	-0.656175859350288	-0.129482706920699	0.0437804523529558	-0.0429482952004167	-0.371678732750022	0.0115006315640598	-0.357059674218643	0.420557570326454	0.468405729774881	0.550977592398501	0.160068386926221	0.740753175378665	0.371491401652319	0.397666018084022	-0.0546895909107921	0.296608290317141	0.491474744731854	0.256162082627281	0.451555064241233	0.514339949952867	-0.0821799745895776	-0.107117029855637	-0.128088286032813	0.203145828794816	0.0977027856496409	0.0497441939452297	0.11367662262449	-0.0382778676898226	0.0342276777071806	-0.106029374279389	-0.0791540287224518	0.219659659397313	-0.0670299373245312	-0.0309623803514427	-0.172748870175483	-0.032567379614036	0.0189892561400039	-0.374404871351908	-0.130211380976764	0.1848798545288	0.134482065818795
CACHD1	-0.230603457996108	-0.366396173639925	-0.161582374547946	-0.10192129926698	-0.086817820399572	-0.113021000168431	-0.140882163606272	-0.0929743280414428	-0.628458449783933	-0.12869896505019	-0.200503251717824	0.199513223845674	-0.242843825016905	0.215344669617353	-0.122452823669201	0.411963761883457	0.143934318188712	0.495093882019329	0.0698487181334545	0.813458705122693	0.554002648924944	0.310367775008901	-0.133211114181782	0.10939437717092	0.593440263568581	0.447133140260738	0.534612409803766	0.567208755911001	-0.240730807443262	-0.239957389795283	-0.24360284636524	-0.0126350250371981	0.0400615612555646	-0.120679182563209	0.0261318390284766	-0.192249600668401	-0.133402947467056	-0.214193395220123	-0.104862088405982	0.100262649329243	-0.132893557903572	-0.134099258324622	-0.162167624017127	-0.131803332096036	0.0301909242421615	-0.18038487908943	-0.26991467542088	0.106182332840679	0.117589651198027
RAVER2	-0.2344683572217	-0.437577029465693	-0.240304817254556	-0.18381123650605	-0.133682070100215	-0.11978202097095	-0.102739737206969	-0.087046922598601	-0.414568017292831	-0.236410293966211	-0.243300778039655	0.149540551764659	-0.0524207285627997	0.297640077455421	-0.147399593137325	0.508041268874668	0.171834322186506	0.556818742944393	0.115751998489888	0.720012796117306	0.311673772164112	0.246411440070383	-0.220348177340153	0.144398555075957	0.264364000322495	0.0633086942294691	0.520327466198636	0.635060744333275	-0.267251365805057	-0.253214780513789	-0.253831633813724	-0.0802389903876204	-0.179849715647808	-0.229307593140297	-0.101790520698266	-0.223942987855143	-0.232735924896155	-0.237508354858637	-0.17063227341211	0.00708381622081388	-0.122879322976123	-0.191290328160293	0.0841813383871654	0.110877035534862	0.202532908737568	-0.130970315281128	-0.113567990900343	0.0532440222296908	0.230706599400685
JAK1	0.738939984033135	0.433931181414349	0.137414083074176	0.232458914038295	0.244754815961896	0.51381419134406	0.610039605333178	0.21243782133175	0.622266598809292	0.403805624497897	-0.0556619997957508	0.568863376876086	0.367940721885575	0.570980527850991	0.430531392876911	-0.705803788624683	-0.58209528639826	-0.570228597264043	-0.42532813980244	-0.31805165843279	-0.351612721738544	-0.589820570994129	-0.179248012725668	-0.629242221600587	-0.28623277305746	-0.217206799849789	-0.465401679763106	-0.469717513498571	-0.199158772780724	-0.209778625481218	-0.230088360629457	-0.0299992615516632	-0.138973024823433	-0.185420030995067	-0.20860170350328	-0.201337696566444	-0.281251574344505	-0.244277178149488	-0.325423859433009	0.12909477111374	-0.0656302622498779	-0.0808779231157574	0.150076790368055	-0.176195500822722	0.00726003288407579	0.196563909804431	0.201912326660484	-0.561949069555461	-0.277401350755043
AK4	0.520773854885254	0.0408624406282081	-0.194237941841676	0.00690257662622869	-0.40867705600602	0.216646560942391	0.517502889840243	0.138441988248517	0.424051677044522	0.350386394260996	-0.519467065789505	0.468481038807487	0.59983386902559	0.767510136289067	0.120458546458476	-0.251994612616059	-0.410971435582818	-0.13579189774672	-0.433516096597553	-0.178689003329176	-0.322939941331523	-0.469098404996082	-0.584988009264701	-0.459847384131832	-0.186370820428113	-0.171451303276997	0.0313480525774806	-0.0707078345645571	-0.593785339097118	-0.573372469087559	-0.564451575801219	-0.480612406779054	-0.648156362183411	-0.56781243531532	-0.653500128457079	-0.503693611690994	-0.656893164005278	-0.479906230616262	-0.632950475887488	-0.123734531732107	-0.330346428081363	-0.481794491941883	0.761554187508709	0.405363016630704	0.669987540295946	0.521363708694101	0.579432701994715	-0.26007312816569	0.104491180039976
LEPR	0.574522122811132	0.129188974335793	-0.254605968729098	0.234068461759186	-0.318533568192254	0.267421765564062	0.500783176336764	0.209664151496184	0.537861922762166	0.36439740819867	-0.522937153485639	0.497713375065931	0.561252392318601	0.454497007871262	0.3279138552823	-0.356553236855367	-0.537141480651136	-0.218109481105566	-0.53612447070647	-0.385834043519894	-0.10004670468499	-0.376481459623012	-0.595459453052262	-0.234035297423649	-0.0153921316614986	0.111574614284691	-0.170395353896768	-0.38393260047535	-0.628966439228427	-0.617721667246047	-0.608313086593349	-0.506750247884573	-0.541497713885873	-0.544389982652928	-0.631004229716008	-0.527202327519396	-0.560332679752588	-0.527812085824937	-0.657697554921234	-0.0954844381007718	-0.354846285067932	-0.494961973359958	0.618699638259665	0.409912612558718	0.556347137223915	0.394063905043293	0.817468076634497	-0.120470788753398	0.171521586790279
MIER1	-0.260701664582518	0.139428163699079	0.43574274747961	-0.325938635111413	0.372846725055774	-0.0275738502843515	-0.238793919948517	-0.259036804199466	-0.190424602316771	-0.0387561884694075	0.504835740971976	-0.250447354498812	-0.57231572581888	0.0549536555867853	-0.213271401468311	0.132362483192469	0.253678871462676	-0.0197603770931532	0.4181075491693	0.264298484784706	0.0285174621451689	0.267592550712593	0.543364141996106	-0.0518684090781051	0.0589818352390808	-0.00852386081835535	0.0208403524384158	0.212763778922564	0.591701814090397	0.579285882826162	0.591562314600354	0.470045557162979	0.517199841075578	0.461148435839923	0.501632045808483	0.588303582964457	0.516890071121147	0.504701565141776	0.565198798787382	0.0678262711935043	0.335162985710908	0.503239300203446	-0.652369004021097	-0.626347410228897	-0.605755540188373	-0.391973699864065	-0.678384293363382	-0.0878897099335333	-0.391300106485111
GNG12	0.0802590902204775	0.43128992332782	0.610911503025851	-0.0814594258617916	0.454345838281233	0.124908742848451	-0.031170943303551	-0.134714916997593	0.263795720029411	0.194335723421644	0.605842034770287	-0.202585257558201	-0.378226745177903	-0.0614470657497063	-0.069984299402341	-0.322112477109529	-0.00965818609744266	-0.508994633437196	0.215046049025498	-0.345725820458422	-0.297482097196724	-0.0556697471157859	0.58094348722238	-0.268351357049192	-0.204154399166377	-0.0754693641214137	-0.475898878441938	-0.361139899778099	0.610404813802135	0.588879753882032	0.600130028296157	0.518388167133793	0.545644273493417	0.491342159518806	0.484094814904276	0.55911916358456	0.560440511387802	0.545129720264054	0.509517823611678	0.187389653306283	0.351934855333545	0.549751636881462	-0.562496081461187	-0.580302929748482	-0.679129514975804	-0.276607513065962	-0.387647822593722	-0.242580500313994	-0.532958485786134
WLS	-0.508370105106103	0.0736054741069867	0.583312987119021	-0.375651425180243	0.566708778069528	-0.313970893206433	-0.503893848611271	-0.446817182348305	-0.154502263894569	-0.0926362088002315	0.841363582500112	-0.70449703244892	-0.722353603019145	-0.490557788333815	-0.415011849041118	0.0358009795449012	0.558497837979631	-0.159538620059335	0.624043536565091	-0.0793172696813197	-0.227183812392862	0.376922975392286	0.86289100359781	0.111434972521309	-0.0705669798679511	-0.00913963449030427	-0.280774423128348	-0.0303822718532098	0.961589560676131	0.954479494915443	0.943212753819286	0.689178519694254	0.812279488996713	0.853309868493135	0.846717616092301	0.816035368442192	0.952728674293389	0.813465532236454	0.863552750782087	0.0325155329509092	0.525835531588942	0.820375304625054	-0.797753315558212	-0.659568796050033	-0.856442868618988	-0.59815218900582	-0.707275559411054	-0.00554717549348716	-0.547760730257789
NEGR1	-0.509096847420761	-0.167824040921237	0.327440113277314	-0.391269532311318	0.14415416768735	-0.312505894752561	-0.457637648700319	-0.404911672665374	-0.534053709042089	-0.230947816008654	0.449525298974726	-0.49909463107978	-0.622228990113369	-0.13505081529846	-0.435627957129286	0.372416920794052	0.55932161531579	0.293469291479212	0.64921722149868	0.572796471047089	0.0284748846899911	0.382161699910414	0.494975784069138	0.0858887246196221	0.153340898518411	-0.0470777331623262	0.175667325936285	0.409932853235419	0.581380486037844	0.553568647732432	0.589565815154235	0.362985602412649	0.402812766005935	0.439528526720759	0.47592944217069	0.481703177704228	0.524387745631323	0.539324733364106	0.523965768277509	-0.0256384918004018	0.261248289861641	0.417768688524373	-0.592346064421987	-0.513167308431647	-0.498959414826136	-0.503917072850592	-0.739930442497549	0.0350395589556551	-0.264906137001545
CRYZ	0.682707183595786	0.300491419811565	-0.365804496473625	0.447737453370161	-0.266549186004131	0.620539306781513	0.590694361420906	0.570562311975248	0.495414593766358	0.112970039956286	-0.595026471405088	0.688106342232551	0.738772480616594	0.574681180662569	0.466732899262153	-0.318169141615133	-0.674267125779521	-0.167050108278075	-0.503893328844322	-0.128031046639105	-0.0697407976762263	-0.553933039380367	-0.566708603767274	-0.339397201275725	-0.14241101945261	-0.126448761477189	0.0936558161899503	-0.0680637466676655	-0.665240866128005	-0.642265536927973	-0.623624056284299	-0.508842993438546	-0.600773090596019	-0.632008731080883	-0.631053663409237	-0.527214963724212	-0.722556944405061	-0.550385624667171	-0.487304888080251	-0.0816708076715219	-0.347757728356058	-0.556433018757327	0.635410463572756	0.422448288893241	0.580119802146926	0.678789840243955	0.462464877822633	-0.163261742140176	0.226066362949426
SLC44A5	-0.697417539554366	-0.0965982569960698	0.297967214446509	-0.259675594090533	0.327539178205526	-0.362849735741076	-0.615760129197557	-0.319427243646406	-0.359380781279642	-0.360645905027402	0.627827868904321	-0.698306615972199	-0.662187886547025	-0.626658843425022	-0.38131037071071	0.374605918932749	0.624391868394668	0.212325732500038	0.629651208897588	0.192603383030285	0.129944680887344	0.561068774082578	0.715903699785614	0.46492632901995	0.14485751725895	0.157518675313726	0.0715030227069358	0.226559087476014	0.786910971603683	0.783646376174573	0.787283850305689	0.467184605437562	0.648574409858139	0.679638796227832	0.700320150915286	0.733923868965523	0.823945892900498	0.699813729469499	0.850773952390875	-0.0902962763877218	0.35612902447051	0.565979426938386	-0.69681668002543	-0.395455109556965	-0.644691708338353	-0.52195451632083	-0.637843584958076	0.300979300052977	-0.23308777766131
ACADM	0.411119037214986	-0.0561742380528781	-0.063530632739592	-0.0720036520514793	-0.30521500027828	0.0348122839957087	0.445293266992765	-0.0263341395444161	0.400967970438916	0.234875796441786	-0.332499686354883	0.286623070871028	0.526372370962444	0.664790048577514	0.00478128109365708	-0.255924904177937	-0.191178140580685	-0.133008106935141	-0.262346309854186	-0.195696008705731	-0.422011280222846	-0.387084592568903	-0.432384098763768	-0.323413597485112	-0.185214190152348	-0.152966716605852	-0.0879544352771962	-0.153264448135061	-0.385581294769316	-0.385921339294685	-0.371973388436522	-0.341667363148177	-0.514570962557491	-0.421293934235305	-0.46345867317664	-0.324946588645096	-0.446546443061585	-0.31656507890433	-0.494498989212691	-0.141438747396736	-0.215556659334852	-0.317396540542735	0.689304792091535	0.33670393683955	0.553503585147306	0.365516809614158	0.510766532912825	-0.234219675740449	0.00605412358587977
ST6GALNAC3	0.0992824524020062	-0.0355570448979303	0.420421182281321	-0.0482872853747877	0.25050683692043	-0.119840012225748	0.0131305477551248	-0.126414446051795	-0.225025844007634	0.356770663411762	0.261771704297224	0.147798625725702	-0.234547341835315	-0.0534277550698233	-0.0878473338282089	-0.190469952067448	0.130982964164312	-0.164009258702513	-0.0956600127363567	-0.0595630420309226	-0.010079255070131	-0.0512743587077225	0.163376041351586	-0.12696465351114	0.156903482732613	0.12202644232592	-0.163448754282781	-0.12107847498188	0.0397616974567751	0.00197843623679622	-0.030045099572178	0.572364062227011	0.38945438214292	0.285335667451015	0.213668136010775	-0.00468634394352775	0.0633396342299298	-0.00554417453390227	-0.102060112783852	0.695966124478171	-0.0105725353183003	0.234589669965429	-0.251065791339195	-0.274118324456993	-0.251092107388612	-0.180680926297729	-0.142887989755739	-0.170250226296122	-0.207066752717812
ST6GALNAC5	-0.161030628199991	-0.30111823828701	-0.14014124404214	-0.0247187703533242	-0.166646952160133	-0.244486701067396	-0.116080728646215	-0.14390026530335	-0.377026969574625	-0.0933788132998111	0.0180076219698211	-0.227836355245233	-0.250196372887177	-0.15418372126966	-0.158471460868483	0.254122337551972	0.206538042981771	0.333972998088904	-0.0451187551670787	0.131722754772103	0.402050222117923	0.297528288444473	-0.107729458921858	0.28485508472018	0.59001599700778	0.618184678724679	0.162914488079497	0.0464201045799703	-0.0330467010801348	-0.112967226293107	-0.112044522389069	-0.0737254936158118	0.0514695188334715	0.00679472487130233	-0.0193835936955323	-0.0873158306297181	0.089872187124989	-0.0962393848205258	-0.111524634345408	-0.0146857981791117	-0.0475169105620841	-0.0651702137728688	-0.14105516428112	-0.0213965230212057	0.051930994434709	-0.213639293130827	0.120855847885914	0.378869706552619	0.175651032882701
USP33	-0.44185637054839	-0.174875398805289	0.524777804309939	-0.563481820153012	0.321095480314223	-0.457014587211153	-0.406495254462338	-0.679073688829928	-0.291164054114527	0.178123265174511	0.584107324384517	-0.512986084089087	-0.732528756885985	-0.0161476325966694	-0.534291687574329	0.11926585049535	0.556930375900864	0.0318172057536053	0.565420362264118	0.107613778557478	-0.0481243364419306	0.443402833974954	0.573409571553386	0.0402320659502149	0.18742394607935	0.162394395257942	-0.149853278940891	0.00997136658762513	0.653212749222393	0.626972227357889	0.640665522970266	0.477935290875262	0.590876840874107	0.532536930514839	0.600530603676833	0.53549347167073	0.709022842891823	0.555212304083592	0.469144616352958	0.0287106662790759	0.351974472923853	0.596409235226467	-0.611575906966344	-0.588039847614062	-0.587838285556959	-0.669601848598096	-0.358092768831039	0.0115567392090149	-0.470042546161519
MIGA1	-0.576606155665796	-0.265906759688626	0.466683216095615	-0.59662226357594	0.301436584536061	-0.545178262949286	-0.422947139674881	-0.631292773990549	-0.363576139072661	-0.0121953066710843	0.576867896439719	-0.509446072580005	-0.670182824879357	-0.0746682728120531	-0.546298320394618	0.29376399467025	0.677361236411853	0.206342510572963	0.633071897347728	0.311260039143505	-0.0774808595011012	0.518859413101618	0.573690849537889	0.156583062036455	0.106658522902516	0.0331036152735588	0.0786224373664394	0.31290115589822	0.676159210977659	0.669500554473734	0.685679407106007	0.521933731125873	0.582000562454709	0.546946186551028	0.661964080367371	0.602838138537435	0.688128695418458	0.582085596584919	0.557999934207012	-0.0312012806074138	0.396598341369621	0.624354979063706	-0.530143388201906	-0.489110150239243	-0.515741287269579	-0.597747623187048	-0.558930993397222	0.0439312745557475	-0.390072864226299
NEXN	-0.473160527880964	-0.0069680242916759	0.467308612934739	-0.401134310409012	0.598567899342979	-0.349628965453496	-0.46552129357716	-0.475547612386328	-0.15307477136183	-0.0663576311269844	0.809037926980215	-0.676679091975892	-0.689655318950383	-0.437679684980672	-0.428274410815599	0.00895530857372366	0.560187061608301	-0.12523498341329	0.578122877816538	-0.0668803776060081	-0.227684493261324	0.378331995281616	0.785522714559732	0.105111752077195	-0.0779582190872033	-0.0409155377064709	-0.26389994538137	-0.0212068918781958	0.896242664850419	0.871780839149343	0.84710866749314	0.655780246460899	0.81821803852864	0.776693951485049	0.869422319723723	0.687466169480522	0.901781750970122	0.663121256789286	0.757401267861145	0.0595093350134277	0.565972186661832	0.797054847613648	-0.719373610859968	-0.600745549721896	-0.772932825567415	-0.580319481461741	-0.626026168875412	-0.00760732862773984	-0.507300148161526
GIPC2	0.151448285835862	-0.158412464245759	-0.36864707131347	-0.00799218445812948	-0.479693721591858	-0.0198387245094524	0.276730104043792	0.122614722849641	0.1319205973805	-0.0664946451704384	-0.480925461615378	0.251363059440418	0.516807041982125	0.457578850201864	0.0309528759979898	0.189757676027665	-0.132719664197139	0.243335552491199	-0.228282797640093	0.113861724560641	-0.12988735270097	-0.188802185251418	-0.509280923557255	0.0035135641371659	-0.0627580453199766	-0.125870968387995	0.336021132275848	0.25465830694386	-0.50101838122411	-0.4807847156973	-0.469455931858066	-0.445322290675203	-0.581754201369643	-0.512116159633177	-0.505364975132524	-0.414949792067709	-0.559262776501824	-0.399260804907902	-0.434500177544871	-0.188985857984456	-0.247920128603722	-0.422882461983561	0.763428980063668	0.598785871964006	0.725974439871294	0.492644775133804	0.341730018585097	0.0620394277935258	0.350875410346778
PTGFR	0.517249395535557	0.364086660836462	0.304373695421652	0.164946166803214	0.045108418734195	0.448877696067319	0.284847536038099	0.157946527174226	0.363921846406704	0.321582484514495	-0.149181505730588	0.559696384907634	0.29101564413786	0.421044629762591	0.210135030602134	-0.487390824922893	-0.421020737473166	-0.445870451365728	-0.29071573410611	-0.281735833542573	-0.256557874937731	-0.470935880917984	-0.14671736294189	-0.450477033413248	-0.211491763082376	-0.132275726162965	-0.336546262161429	-0.338211794200343	-0.289216929113149	-0.270535955861441	-0.282037194140492	0.10744227673547	-0.0764236372850016	-0.121092262861064	-0.284298215170469	-0.229233495535495	-0.325543119289208	-0.23679537127232	-0.283485073212977	0.537728466056651	-0.168084113846929	-0.185162957226652	0.190868094852484	-0.0188895552006954	0.087143966788437	0.226164997414346	0.2811661764515	-0.460233747330804	-0.173288650225464
IFI44	-0.265936163132291	0.234445244167441	0.135876425254151	0.0591728281874371	0.540280832023096	0.0385638778541636	-0.388237467208482	0.0351493779665864	-0.103838506265676	-0.129402022740063	0.356626222664061	-0.169706860122564	-0.357589295139999	-0.506474283449511	0.0180199384229287	-0.0500489896709491	0.0830728259911718	-0.156133114580877	0.214901036598	-0.0344220719671542	0.254883819067442	0.215016153724424	0.469353244281471	0.246164584265746	0.0109944593353946	0.0627016156531193	-0.0697645703015593	-0.0740093147899309	0.376867787472637	0.387882729086699	0.370470063939428	0.3698347354534	0.609755896549383	0.386282441684462	0.578738600510575	0.361609687381329	0.470948278914987	0.26463140622994	0.626009701360765	0.136863581939066	0.250040594088312	0.387360664486111	-0.531645928548511	-0.27769961295276	-0.535386672566548	-0.185090704257244	-0.317846933261974	0.0977724336196416	-0.216259451891162
SAMD13	-0.565267824121709	-0.281271544260151	0.213511905149418	-0.479917910856312	0.194992613174668	-0.446271839036803	-0.476413426181517	-0.521824721592283	-0.209536118577306	-0.0860609065330397	0.48621809974765	-0.570194540950942	-0.540250258401668	-0.237042362055335	-0.514321537292104	0.331894117579259	0.592827535752909	0.266177155332671	0.529174857421377	0.18017614851878	-0.0825169520627952	0.460784605394504	0.48991451055018	0.25006214858123	0.0525208374204112	0.0532619358733299	0.0250909859022278	0.2489796897365	0.56977035540114	0.53596527610383	0.511679274886061	0.33069003328891	0.429644876868353	0.505318603057127	0.529409517566924	0.390939719994197	0.613800024605073	0.376691784897768	0.509116763941225	-0.11540168480115	0.409713400555712	0.497058602850053	-0.398205252151648	-0.274826481301068	-0.405632411902687	-0.507890445169091	-0.32663767426061	0.102478153578415	-0.24020842358948
SSX2IP	-0.157680293895555	-0.524790082584231	-0.328934691136022	-0.243906314724385	-0.441350373195115	-0.15841865660932	-0.0276493808145078	-0.115003233466133	-0.314334225346673	-0.100498367975676	-0.409994742201138	0.123581102513762	0.0506777587789816	0.433875412978113	-0.240093694575371	0.537369884669708	0.116908586758105	0.60432730036956	-0.00500008140233078	0.554740563694646	0.278664076051357	0.183542328083835	-0.451101308721754	0.113957833458347	0.247069001832978	0.0911003959195629	0.565085740425314	0.588402760595046	-0.448732086038776	-0.442720545540912	-0.431920607111071	-0.345799784480964	-0.439576635909663	-0.412079578665353	-0.368681220554847	-0.394097629563165	-0.398915978807944	-0.369782380133875	-0.384242578857225	-0.12910083169959	-0.236890204766141	-0.41097024593354	0.334558623506187	0.355456881587553	0.469316989115221	-0.0161083911553267	0.246516517180727	0.114911236278804	0.358866953298033
DDAH1	0.454425591394244	-0.00793588449806194	-0.225284243057955	0.221816250361453	-0.339270147406467	0.216710667513546	0.501914307048168	0.296028514497932	0.207036728060065	0.150150632882008	-0.526667489472022	0.631503447322057	0.576290643751749	0.519324052377668	0.315409418952826	-0.0447641088764587	-0.402816987062156	0.00942580788221229	-0.508148019160759	-0.0226896203002926	-0.0378446567742938	-0.34330972667778	-0.560122354665569	-0.163943869016909	-0.0168197560628352	-0.0284646028939691	0.159859952975817	0.000553415536837793	-0.698821180986313	-0.683799927979075	-0.690090933390615	-0.246557842157837	-0.480939385646484	-0.502950691375394	-0.57272777921999	-0.588637174294346	-0.713966787102673	-0.590073429747592	-0.68279920873004	0.298203916309612	-0.392522593491544	-0.490969229853818	0.666846178304271	0.477731089147948	0.619381383617022	0.469145085774405	0.450865941472715	-0.0831494801054908	0.353271978598364
ODF2L	-0.469796230697889	-0.100573753371258	0.397394939543422	-0.239628388764531	0.494198874860921	-0.253388142490096	-0.483059335252836	-0.31017082032967	-0.532096802572261	-0.101395088627668	0.565714921265407	-0.25761020610062	-0.727868426574124	-0.381114575550186	-0.295197421031072	0.240267255997511	0.493998751239999	0.122327807629631	0.37684145906247	0.373242824983146	0.310989261427538	0.416153434216894	0.580933637691579	0.245811052587866	0.224750220179191	0.147902750620901	0.0765555048310623	0.233514304168125	0.532448015353073	0.49607134878867	0.479841830514136	0.693296698492224	0.691077665805263	0.564289115746782	0.681193530568502	0.486898169319304	0.572896811757187	0.401872002712194	0.54765555456421	0.309025920121597	0.23666656745847	0.541514124137825	-0.80950764373452	-0.571812261514687	-0.704122113615414	-0.588173106118026	-0.634829761499493	0.019325728286409	-0.277583298201269
HS2ST1	0.0148702485167806	-0.195903796415823	-0.130203250408011	-0.273074919828517	-0.302916571930086	-0.0666214636989664	0.153530664370521	-0.177997832283759	-0.0874675596027572	0.0945127010812755	-0.299025324522366	0.311548025501242	0.139213317431812	0.690747396255559	-0.105217728290597	0.211437797022094	0.00582575267084974	0.301599886620087	-0.0814262629229756	0.407665234683136	0.0541938697100136	-0.0140629820038883	-0.313552068964449	-0.137062431562948	0.0740717152673604	-0.0374697147988629	0.320031005608494	0.3703837286391	-0.336838116691882	-0.326289995552398	-0.313517755270138	-0.250763378557829	-0.353353483831482	-0.359467074496491	-0.312339391300452	-0.233740623161455	-0.369405301596302	-0.251292583709647	-0.308284667177482	-0.134679142577048	-0.231815448375678	-0.281150718635957	0.330869378382571	0.125486150049851	0.385295965603517	0.156672063845592	0.103283170125779	-0.141933477038848	0.0815503186550425
LMO4	-0.546531723098686	0.00211422916313896	0.476232066381838	-0.330863077054806	0.578543465531853	-0.338905170347272	-0.493054454767459	-0.42797033995052	-0.18730411259699	-0.104761372831829	0.778665041428662	-0.632563760788758	-0.71216464024307	-0.479141916634374	-0.372976160192064	0.12820844300128	0.568281853781413	-0.0259043367303782	0.627748265295746	0.056673497946874	-0.0592661155840009	0.524989071920243	0.803231476312832	0.23717184559156	0.0529165704059995	0.0700607455550234	-0.146649389007801	0.0663063984013752	0.873766810149642	0.857348150844104	0.860902721168602	0.653248029844196	0.831032422795012	0.789716882760696	0.843285976402267	0.719867153294036	0.925904376741845	0.693126794637232	0.803355508496687	0.0187886490788834	0.519804816270205	0.79153886474992	-0.781981485035643	-0.591706485029016	-0.790508221684164	-0.620277991450169	-0.630204629070643	0.0970137080140146	-0.395149698044744
PKN2	-0.435782488434241	0.0971566589125521	0.642365249587656	-0.505587423424225	0.419013195697996	-0.323176562442464	-0.401723988757107	-0.54945306033962	-0.0414870792621175	-0.020540406665086	0.756098048808598	-0.657248909646332	-0.637252733988331	-0.204115405132184	-0.436593270193206	0.032716438695949	0.509839599065291	-0.159382848818081	0.689340007053551	-0.0860178394958495	-0.37347616733744	0.286070618853879	0.792909484817871	-0.0337393700025872	-0.177394069654291	-0.119782785260491	-0.314228445362396	-0.0381622697487029	0.909223525592922	0.909724640690047	0.92828528629037	0.568961849441067	0.643872390075032	0.748607323532336	0.682434456763035	0.767378606032696	0.861236841373614	0.839894770373995	0.769455988397042	-0.0357185843664136	0.457058797145122	0.745634648447266	-0.65308717625623	-0.638078163825108	-0.750963846363704	-0.557792125306057	-0.621585725824165	-0.0904068854443911	-0.601988050816831
GBP2	0.667079804557974	0.467188022636421	-0.188258348719791	0.666162790153525	-0.0320042605848437	0.63983364856567	0.668977874455338	0.638016662985562	0.518168226879628	0.0937239740183253	-0.333584970505428	0.577234316530098	0.577458200311319	0.180270485393534	0.720657679244484	-0.416741866452508	-0.701661997487207	-0.372644885681168	-0.492499015743106	-0.327347210333724	-0.0106492100598892	-0.471691139725203	-0.295067272659337	-0.241601689572767	-0.198551940569673	-0.104908771385117	-0.163313071112196	-0.389141477774692	-0.379912976492895	-0.366466545883634	-0.360439412662702	-0.275482282617968	-0.320816957232202	-0.340701529885762	-0.378603369065132	-0.302754367929359	-0.43793521701861	-0.316969091402308	-0.357126811392274	0.0304129355983402	-0.208304377482192	-0.311391078807151	0.293791853870528	0.165837350626845	0.233501155913019	0.473483831868938	0.218361232173465	-0.0812498206763931	0.204483589799567
LRRC8B	-0.0795684850518932	-0.238800832059855	-0.479592439950259	0.24348628268693	-0.185559715647298	0.112712500612058	0.0815463799684368	0.292135027801154	-0.348922627895129	-0.264543889893532	-0.396719316060776	0.300289320957169	0.0770649403862206	0.0484290604588591	0.264118799510159	0.456584037702403	-0.144941308557907	0.568277721313756	-0.0905017051534183	0.663865370629609	0.703066916279727	0.191465637993346	-0.352476806794268	0.271158266223509	0.394622462254322	0.156973768642737	0.583422789677299	0.509569662818679	-0.410536458558207	-0.408704217089076	-0.396396176684535	-0.32030584233637	-0.27781935368042	-0.363954762232724	-0.256791567337649	-0.329396558309901	-0.361951283637089	-0.353077068576016	-0.234763265522792	-0.0659922577255758	-0.241786790262066	-0.418908682002478	0.00554893525247418	0.16763796481288	0.215282213486649	-0.0029432752626479	-0.0381622313874766	0.285830046000852	0.522763870865155
LINC02609	-0.0632251762574366	-0.141919823072708	-0.00297800441162807	-0.145713676076627	-0.109656345343794	-0.180520183149198	0.0657177185505002	-0.0888534661240777	0.0982726796274656	-0.0971924679513213	0.0377494327216441	-0.202577839293492	0.196808466904393	0.137190446031268	-0.225784665613374	-0.0523280509470478	0.217238979105458	-0.025452142333986	0.0069440313712478	-0.215646308016377	-0.4248103527637	-0.0607039704575327	0.0158083257538431	0.00279657938142416	-0.213449769818439	-0.175966745421685	-0.00448035078038165	0.00459678136904726	0.0665341729378891	0.0729373401030034	0.0749599039508093	-0.00892814779449247	-0.0601135197133118	-0.00341395129010887	0.0204245979179928	0.0928457834340937	0.00505542819451269	0.0534153608916757	0.0520457917796049	-0.140190663153972	0.0442695993701429	0.0534708472489824	0.400390528316968	0.26853252889891	0.260962534463802	0.249744419804106	0.0432769975309296	-0.0355062262140427	-0.0595312782417587
ZNF644	0.436159533960907	0.0569838234507533	-0.0998790320826222	-0.133280054763885	-0.297537842566365	0.150309009718022	0.532346556055181	-0.00209696549521748	0.342472867651276	0.293577293630547	-0.371263296172933	0.508976992227765	0.368473519999959	0.833345351708574	0.180355811594769	-0.112584563155368	-0.382091006911219	-0.0136356110224347	-0.32875507411987	0.118679737330686	-0.114066513644982	-0.325817531233635	-0.446815004179376	-0.396533977700175	-0.043815839229364	-0.0829696649221523	0.0628415828539223	0.00715267267065066	-0.473630402739531	-0.456369198677302	-0.451926776021182	-0.361518679374296	-0.500256710336185	-0.483294524543526	-0.491295544736944	-0.38967721716122	-0.509956448607871	-0.379806776179622	-0.537196940169629	-0.125586157420832	-0.268065010372889	-0.353970320037858	0.503009533782993	0.134067317518197	0.460286797683312	0.318840365577282	0.308636225153464	-0.27019205293804	0.00767587809950229
TGFBR3	-0.31152316389391	-0.235738079466401	0.590433360427611	-0.416862524904713	0.306901560967947	-0.295419210527658	-0.225024504453612	-0.506883285995427	-0.109363662079761	0.144579809704354	0.553266063910444	-0.299790335222389	-0.510211847132875	-0.0212782356084017	-0.322445474665835	0.0237541504087052	0.397417199704229	-0.0156280126359529	0.352834627533145	0.0757357209469747	-0.169411480996966	0.267251852830622	0.456298690475102	-0.0485791200290309	0.0941610521727827	0.104167123931982	-0.176030267748908	0.0335245587673508	0.514490840987424	0.507395410002687	0.477945087309473	0.576059797425389	0.544580244091553	0.55964173752118	0.466163561877546	0.471246308157679	0.543325581551615	0.427772904343277	0.354521818605171	0.374411562969677	0.343392603038662	0.43784120632918	-0.491716842797986	-0.489001728949983	-0.570038299415733	-0.649337176325356	-0.278919758929607	-0.160686750032436	-0.445646670281809
GLMN	-0.662460530267556	-0.547391236178767	0.130004698679489	-0.51724389955392	0.0531859888631262	-0.520537949035784	-0.458628045842196	-0.488141263549151	-0.554182214406738	-0.226368510809834	0.228373729016242	-0.332117254574757	-0.548104115104654	-0.0564178026472575	-0.436639869165909	0.712277410768418	0.631997609347518	0.627831862801803	0.498248863582152	0.52395815583571	0.329417517845248	0.609748213280163	0.267018827057648	0.437320531651053	0.25758782455672	0.162868092950187	0.414161952294842	0.590562635048353	0.26218208358263	0.272752383802846	0.270482389427746	0.3009727990794	0.289556977243165	0.258356996276166	0.331666344199332	0.236942912308139	0.330745444641497	0.238401923412028	0.281992176341944	0.052353780400835	0.18281435389345	0.276894831093808	-0.331035181413454	-0.151385597174948	-0.215537438886089	-0.543028369842627	-0.296330691962238	0.225896656909937	0.0336111793045074
DIPK1A	0.347116051441411	-0.130872266897988	-0.0785496250359806	-0.231009312247486	-0.385113151502808	-0.0342034711981582	0.45751494356899	-0.137913050236315	0.210579898345007	0.367232261778341	-0.374649073335513	0.339153680771846	0.345605521732301	0.805792059607337	-0.0105521205567477	-0.157701192367542	-0.223315885944394	-0.0277965030406393	-0.335210659590479	-0.0815399319148854	-0.268551707517785	-0.283442617594491	-0.488210262560536	-0.388935810296347	-0.0942766548698386	-0.109648112504444	-0.00545365980784498	-0.0416590686389238	-0.474407515552727	-0.463090402392384	-0.462666335639684	-0.338282082116287	-0.48384781758635	-0.427861677004507	-0.518496071028343	-0.421225160377855	-0.503264203083714	-0.382603867063564	-0.637032313584067	-0.0460373114139259	-0.25745298690205	-0.349490567600874	0.604202124798874	0.218461807002588	0.552010897098682	0.298975173232949	0.381640731914324	-0.267851248251262	0.0209028386886678
TMED5	0.464013958931829	-0.0199081365685228	-0.0964983213258127	-0.0200436530482506	-0.214544350340371	0.240396600797438	0.559082348197015	0.0996095806314646	0.32536329186342	0.340406230956951	-0.388708904109627	0.505519252386477	0.449727083131025	0.831689566537156	0.240985142862756	-0.224334422453319	-0.351968594402631	-0.0698972195366592	-0.271998085721855	0.0113914832587685	-0.20969986564926	-0.364577892723641	-0.420176474914481	-0.502654499042	-0.136164628851233	-0.170852463888889	0.08526957241298	0.0809086394461113	-0.453880483588397	-0.428112051140765	-0.413082134780232	-0.314256708473806	-0.485801456180321	-0.433709379023616	-0.506940519294362	-0.358099942463599	-0.518809972445904	-0.354452464469255	-0.512500641877477	-0.0709899595402377	-0.264986729274019	-0.356040715843447	0.501791789478218	0.137422849700439	0.418912373205809	0.259734983579378	0.325780204860251	-0.291587694019832	0.055092629238377
GCLM	0.684278113923924	0.458380151119989	0.0970082838927881	0.0923080167247802	-0.10563023573516	0.399935203067729	0.650749851243565	0.171001971867462	0.555075628885946	0.400249978546515	-0.136604678551278	0.371951890969586	0.340690745239843	0.68131132900128	0.269454168935403	-0.528789074827349	-0.575717215564965	-0.515854639274418	-0.414622102668451	-0.289818890169926	-0.408228591173972	-0.55368843829269	-0.247240200201226	-0.650806914404123	-0.24414893879389	-0.209805451345477	-0.323420310494454	-0.347922380720662	-0.205721674942832	-0.217861986898609	-0.21440152166044	-0.209741870717369	-0.311351439591791	-0.254421326785835	-0.337812211394954	-0.214147322407279	-0.322486412533359	-0.181491638630968	-0.387012654498917	-0.0842080471882385	-0.123029899366335	-0.133929190234465	0.29692922474579	-0.121180347494865	0.203025166014606	0.384893401410444	0.121507073573392	-0.404456203865154	-0.162085197188139
ABCA4	-0.38130231965314	-0.0724441576414164	0.307859536543981	-0.282299851776806	0.654884903641886	-0.228380457913526	-0.425199772644434	-0.320851961890141	-0.26589984435651	-0.0774240500759324	0.651108604994574	-0.386406342764821	-0.604211133775324	-0.399258811755497	-0.337173782560581	0.0723053973238215	0.531442240378332	-0.0480125686517931	0.367958107755506	0.0964633692582954	-0.0355187828740786	0.346019407449519	0.631745504620767	0.200846194053763	0.074089107137723	0.106811131197387	-0.0904122805485042	0.0915233830155198	0.639892733582016	0.608336400075958	0.589752837016552	0.719432463540814	0.694224135636457	0.647407698707442	0.804394731484915	0.486342576695348	0.679924175315571	0.454283985234876	0.593639640479329	0.0186748077532158	0.387077741344721	0.799899381963751	-0.646466485391926	-0.470801033970555	-0.64554392838476	-0.458096605091442	-0.573032412676513	-0.00715806748203821	-0.365537386290386
ARHGAP29	-0.530874790927041	-0.0441743718687617	0.585345572698242	-0.587610136557848	0.41465090477664	-0.392713327646689	-0.415695672211494	-0.618761378563435	-0.181751770819694	0.0424227768277175	0.71110693521686	-0.597400326095376	-0.769616724828312	-0.149752240942287	-0.4723293532562	0.147042753341605	0.521618683977561	-0.0461056252551464	0.63398183782925	0.0277453998683502	-0.157648787791505	0.38608822122111	0.749723987983512	0.0182012273002535	-0.0912657161932817	-0.0404687169244827	-0.176784311080029	0.083445082423	0.827026772548315	0.833926144393032	0.834148024529709	0.583818776611199	0.679925711584101	0.698030253465169	0.712099647238703	0.706840753684705	0.841706226236631	0.741540354054799	0.732572385872597	6.79252164007567e-05	0.475645095414268	0.731512717730851	-0.724120631595859	-0.684259186233363	-0.763605456922264	-0.643534696954194	-0.62459660791126	-0.0778178009460116	-0.555603766263369
ABCD3	0.35479569247304	-0.0511720424106174	-0.376924705356449	0.033168701984693	-0.506310710016301	0.221563137455686	0.374722822758645	0.138237103010021	0.236523718587654	0.131477549607522	-0.616506737099156	0.506850998107967	0.596832428558891	0.740622509565833	0.159819576652614	0.0317687549025977	-0.326123301432246	0.183998110946811	-0.327969144897585	0.0829795122574357	-0.0589353264816686	-0.342747305496323	-0.633106121453589	-0.224591222484943	-0.132923589269053	-0.17479782104248	0.197307666038581	0.106140813343623	-0.656592702440357	-0.643249510271322	-0.616907589727661	-0.58784486835095	-0.758435660656397	-0.697072388162509	-0.718256221887899	-0.52434855878272	-0.738978161346878	-0.530240562271173	-0.593290723825233	-0.201848037860082	-0.411502975645437	-0.622119775466169	0.743826454601958	0.517937374729406	0.75150558139693	0.486233724509428	0.52868879619463	-0.140560180547575	0.275876092227074
SLC44A3	-0.0868122154198449	-0.222150549608077	-0.262511097910319	-0.107957643877712	-0.327677556179505	0.00794093019609723	0.0519013965753023	-0.0154421424307827	-0.363308553050866	-0.155601646895964	-0.292020489843352	0.224523297586411	0.0172868425845336	0.435849087909052	-0.119315425517193	0.342739840252145	0.00992827295505611	0.461272487566371	-0.00801923692247926	0.74228706360082	0.251213560409428	0.0889290074894512	-0.285721624586083	-0.0101316217879577	0.239573727487863	-0.0166093037075019	0.522415940772741	0.57563450620672	-0.297956940419898	-0.288717286758347	-0.287370422105641	-0.243642223984369	-0.31743858319636	-0.311198978654184	-0.25008542719973	-0.239457815470918	-0.341378695982392	-0.242159716181207	-0.246762669345684	-0.0994303708404023	-0.137263164494652	-0.291825593011977	0.161183899873262	0.0848975757575559	0.307788635051833	0.0756248296566372	-0.229820863030214	0.0304919069342861	0.177783286097456
ALG14	0.553223417289902	0.563897398955881	-0.0668133090662815	0.310233060689209	-0.114682711891757	0.669116194845091	0.277667738184324	0.483063620539642	0.516988310961736	0.113293251771623	-0.289123384017759	0.413385484760306	0.465026205594594	0.412219420627753	0.280405227092033	-0.297980998735249	-0.576846048585239	-0.31682466960704	-0.291526482640606	-0.256130104881289	-0.22631178142403	-0.544014524754048	-0.260136344706028	-0.326330949843162	-0.378270929401502	-0.254113182658034	-0.0970199871752858	-0.157184954884762	-0.296503708975142	-0.259623335360287	-0.248338436467117	-0.242402882517279	-0.342935956341278	-0.361035978877351	-0.370570598650108	-0.147803081047412	-0.404323369811071	-0.20261747996861	-0.0914106785910868	-0.044336976475618	-0.144702688975794	-0.255131648335259	0.370996245974998	0.21322775207169	0.300361415538208	0.621431993372967	0.215926175912375	-0.276242920164034	-0.00760188246963805
RWDD3	0.498587190011308	0.0557247683494708	-0.334478671731146	0.259486986961569	-0.35566981646956	0.327422461576002	0.382690278088083	0.368210501966918	0.3221284847045	0.102322366724846	-0.524616580982253	0.481251569536653	0.62074362212094	0.41404788135911	0.205333716766407	-0.109053444963757	-0.348217495526789	-0.0055328661837987	-0.399295210571608	-0.117027032188276	-0.102271230048684	-0.370091949228759	-0.56324393009399	-0.100310782491491	-0.105388188369227	-0.0715440752849807	0.124770758154943	-0.0400560362537679	-0.61409149276318	-0.611414131491017	-0.599926941318068	-0.424764433495052	-0.598814317116187	-0.58859507030387	-0.545087304725254	-0.536764798012957	-0.644995117536247	-0.543867343151104	-0.526243223279963	-0.0967481354030677	-0.314412428475456	-0.467770777517929	0.73569400378121	0.643219276420529	0.71833250150383	0.578092640525674	0.618629614918823	-0.0018586583095891	0.355253533444755
SNX7	0.263758891646381	-0.153334893037562	-0.360533268699857	0.0290880409353255	-0.399825693685584	0.160121939492425	0.353405800290814	0.150639106252126	0.00936961134935127	0.0469046850675187	-0.538317016689865	0.498881938058327	0.435109325252085	0.703560303859497	0.0909620544634512	0.0776576428039015	-0.249444129768509	0.20124383804037	-0.343883918782997	0.242350381293902	0.0132639116852222	-0.204272492379999	-0.534704068657785	-0.219293025728904	0.0296872503917279	-0.0436459183472793	0.33706346010316	0.272252667328975	-0.625544530447643	-0.598784997901076	-0.598097191373357	-0.37276362516992	-0.547274262196075	-0.56143063696569	-0.532149033590146	-0.485524452116776	-0.652260411585837	-0.512209963081583	-0.545980565884401	-0.0533759800746291	-0.345854172904741	-0.481154686254388	0.594087029720358	0.387489348168858	0.619091287227163	0.387783515380478	0.252394230104675	-0.101320004773631	0.249811078205224
PLPPR4	0.0266882746995554	-0.134311817858162	0.255386695387198	-0.102052332642493	0.673675167019612	-0.13336994597574	0.0345508696509918	-0.130251487152	-0.0541011599007482	0.0428941041650709	0.286028845989477	0.0168385298679482	-0.201505594489909	-0.144250726211243	0.0568774327691948	-0.169356523708144	0.147362467268766	-0.116223784908795	0.0585691768755993	-0.0364658375915276	-0.0485171665679747	0.0198552434881262	0.189007330878602	-0.12312624134141	0.0159261210460135	0.0230921982785991	-0.199703576037878	-0.0682009797705783	0.210350340148486	0.211621891678673	0.14920014208092	0.481404161559188	0.469985095350018	0.320736754327264	0.474441237226714	0.14251534791621	0.256177793727797	0.0310461218975168	0.063844544524899	0.321507614365191	0.243678424631572	0.437872856705997	-0.32169643473086	-0.312320933621812	-0.36961452649919	-0.297499585893971	-0.236784755144979	-0.170056745990168	-0.202038985964596
PALMD	0.401051306376259	-0.130909490325014	-0.246328069882227	0.0714978297270917	-0.34181926075661	-0.0567499004385852	0.583865719960184	0.191593831148652	0.34612847383066	0.141422928570796	-0.441139456802957	0.332875835626701	0.676381189073511	0.373804570798112	0.335830401205529	-0.17220624621221	-0.242860169947778	-0.0421321746149713	-0.398497567115139	-0.220535591696557	-0.276202932511015	-0.373545952182807	-0.493539709015764	-0.148413128034217	-0.141837006164646	-0.12605430802733	0.0400012915455859	-0.114716304000952	-0.490553603004683	-0.478519152649109	-0.474193525153987	-0.378734857911357	-0.517266894436975	-0.442880000798451	-0.473540847002159	-0.423844396268317	-0.557349109638632	-0.405295378564204	-0.584997783004359	-0.0606855836950736	-0.276423543068094	-0.396892433284696	0.793632912512594	0.515068575823262	0.654874687996708	0.495876510268138	0.474201596437336	-0.0541696444594048	0.238997296495121
FRRS1	0.660728445094668	0.110428245842089	-0.179735845687536	0.143470825005098	-0.3111376849144	0.232530269314449	0.730356568251962	0.245699733780771	0.556285934088353	0.247512260080858	-0.511476232909832	0.523894950868156	0.745664963482174	0.650159211850851	0.419457039120067	-0.382771386206656	-0.507855365104642	-0.236286607529209	-0.496801642053788	-0.289668878271828	-0.364141007732069	-0.580053086377801	-0.569817871676281	-0.435082853321991	-0.235776282309952	-0.184398514847616	-0.132290802375923	-0.255159572110068	-0.579465862043824	-0.561113827511792	-0.551603888085016	-0.454840262677571	-0.621349807480278	-0.544716528950752	-0.626296889977431	-0.490486749583404	-0.65970844548257	-0.467020530772752	-0.664704426836735	-0.0736046116839012	-0.323258172766245	-0.465001628954573	0.786044746456265	0.383552241380363	0.637033966964688	0.577310427537699	0.524897987326929	-0.286067557933813	0.113778860941821
RTCA-AS1	-0.0521877987055531	-0.179378468892184	-0.356090900949723	0.131908610630691	-0.356378307425873	-0.0784611662011471	-0.102636244415544	0.208722304970597	-0.128634552485398	-0.206528164491742	-0.267938332075512	-0.0354530755893675	0.270088200903716	-0.19826446384835	-0.0974191229062437	0.160410926237934	0.135473756136011	0.230098449113994	-0.117793975757757	0.0574563616598425	0.0888187432088835	0.0210624041709793	-0.261891091476686	0.401429273663835	0.125536498876981	0.100029913406149	0.321594906373542	0.161352221627785	-0.267063296431127	-0.276235141945742	-0.265415818273628	-0.272131629912673	-0.257978169308625	-0.254132633104212	-0.182866096997714	-0.217269419449623	-0.266025260721794	-0.247872637640495	-0.13776853783588	-0.098786960827611	-0.155709021266016	-0.271126924939823	0.508736677130537	0.670083641448574	0.541580965849259	0.371989314753234	0.307427611899414	0.379645648639509	0.316120923645489
CDC14A	-0.586033318823032	-0.178523815421904	0.458026439701444	-0.539012653856564	0.431647739278345	-0.440325265357042	-0.457489190014667	-0.587622849371594	-0.269840790479082	0.000558571784172957	0.705099641038868	-0.660451475588991	-0.746962540417662	-0.205056195668192	-0.540342967271731	0.222418991952599	0.629452872618479	0.0868912996408962	0.630503013790023	0.118488624673497	-0.131268856356448	0.503778899805899	0.695215460305703	0.136030624133419	0.0841580673187004	0.11008430120402	-0.059646074068932	0.160100381000301	0.781529674846138	0.766469215218278	0.782889620867681	0.560946427872641	0.70995168804659	0.703676462995685	0.746187177175422	0.668557769630195	0.857630214873926	0.646186245362852	0.720143221626394	-0.0479634723645702	0.4440763697436	0.69187386713615	-0.674550974878705	-0.582840900857551	-0.693589179805482	-0.6430699987355	-0.598674739688514	0.0464737373133122	-0.47182003955901
S1PR1	0.154742729836974	0.0149516058932745	-0.264966312781794	0.249048278737176	-0.105713572037466	0.278303520247426	0.186177483487277	0.413193578379055	-0.13973477508318	-0.128738922696208	-0.322014350690475	0.2936270882703	0.25862927193884	0.213167736191604	0.243123159838465	0.0778531739478801	-0.218812045553819	0.160048502346922	-0.163199612144416	0.257356974397151	0.251983134051643	-0.1439890178554	-0.251448895821098	-0.0988086606416593	0.0748279082129194	-0.0568538140370096	0.440629100426346	0.444524397883445	-0.318470008462263	-0.306425587674621	-0.298528645105579	-0.198141159975897	-0.235869944477451	-0.25024121084935	-0.26070874686455	-0.227526584880627	-0.373775463661171	-0.276267633135909	-0.127855636522357	0.0258774374718211	-0.175344211665957	-0.333343786264324	0.173295494214659	0.121309999366342	0.25796266275709	0.352254757445233	-0.0924676092512367	0.129031322143102	0.291694367536621
COL11A1	-0.493025457717739	0.113422053934237	0.637639193365569	-0.388091813451931	0.405973593747443	-0.305350480745605	-0.473731696920805	-0.440742266321714	-0.105396227997212	-0.0764619642408755	0.771498659945568	-0.716550408730449	-0.654459777527351	-0.436683069072344	-0.408554181165782	0.0536817458483589	0.527644833057122	-0.169413593032854	0.686010012074585	-0.115217978710742	-0.303481963819935	0.314251504951071	0.832901863752796	0.0690479550820754	-0.151682990267562	-0.103569446661617	-0.288233998983297	-0.0582231777263556	0.937394976595281	0.941625686020864	0.966748222979132	0.599318516848848	0.673266551122443	0.797101996542926	0.694397864024881	0.824022057628316	0.890766300529082	0.895675263163781	0.837245593133772	-0.0112836680189163	0.398963889303104	0.725134695360425	-0.712374490594674	-0.607734191788156	-0.793690044457544	-0.544778013873125	-0.66191917084907	-0.0160181839795114	-0.538230918228228
AMY2B	0.211099958026773	0.0150570732517012	-0.176469393994484	0.337933373994817	-0.148623006872466	0.0320447145309391	0.226106674320879	0.244132696066424	0.305360787620531	0.0583054641457428	-0.30069690976839	0.278969491972977	0.479875082571003	-0.0839710575336012	0.187285200532527	-0.147499495953967	-0.142533177999735	-0.0212884575478667	-0.332272889543604	-0.272611547675839	0.00502524553041276	-0.101371705582214	-0.347581853324478	0.271177462421077	-0.0585952992928038	0.0631621639495086	-0.028824634278284	-0.233943993946346	-0.364441687200749	-0.353200427813831	-0.360397762384658	-0.229144172324406	-0.262101977932525	-0.278083423572065	-0.26735129162048	-0.24471335396217	-0.301638985911686	-0.319911646144595	-0.318335733203658	0.0474017254903513	-0.191834452222488	-0.261724208010565	0.509758240469925	0.539036755705734	0.419842925129675	0.327781383558656	0.603757027298812	0.154689454005003	0.272775404887957
SLC25A24	-0.407181509476448	0.020735941917808	0.669839845446255	-0.378360623641677	0.631743815475558	-0.304028331703286	-0.407011656308147	-0.421973163549914	-0.262393004634358	0.0514188391899491	0.696006257606157	-0.397255265639818	-0.651011390771609	-0.342114333689695	-0.382425276145916	0.0314716935022515	0.544256991581882	-0.168013274604369	0.58088558829657	0.0208489323856225	-0.193782986491317	0.32561104793101	0.794059214931404	0.00485270576731657	-0.0551560265495009	-0.0784995242035546	-0.230818061754957	0.0179576387642577	0.734925399190677	0.767722241801485	0.748002367245255	0.842567246221659	0.786827135906947	0.739358821057803	0.774332591707395	0.618554270374421	0.73602914161912	0.617565245866583	0.624716374275222	0.3357386212787	0.355656823674297	0.792959359954571	-0.691978350933778	-0.621541662011624	-0.760456234967739	-0.52872012151858	-0.6665756894124	-0.113403518087306	-0.501719102507714
PRPF38B	-0.185608393854652	-0.494808664938677	-0.319639861898948	-0.0175030400135842	-0.332973530859734	-0.283810643576294	0.0480656789203374	0.0739936532880943	-0.203443258281597	-0.119434177699188	-0.324664721205945	0.0386476708451983	0.0771609942878686	-0.0422954232051807	0.072866625116561	0.440708816950388	0.12829894621627	0.531645288949558	-0.0936093072516661	0.19558357249141	0.462897509855918	0.247253600517485	-0.326321954336249	0.396436553947639	0.292199465358774	0.192518107795643	0.541553931676514	0.451840976236514	-0.303988906881415	-0.308163298004949	-0.342515285486794	-0.255758067206734	-0.243184509505197	-0.17065500483676	-0.214898371001704	-0.250191564018756	-0.240187933210224	-0.312767190981635	-0.295048483601024	-0.0340122077811951	-0.18524460338885	-0.309810792425153	0.24631468601165	0.449524981586206	0.345994128581647	-0.0373002871048015	0.371051012829552	0.464805617486684	0.538402478011891
WDR47	-0.38794638824302	-0.0541653604496875	0.461947933918016	-0.412854077713727	0.404927946052007	-0.365133470861601	-0.308032035428405	-0.467519480162723	-0.201746787890114	0.0450634779247883	0.712044114404835	-0.510222076741843	-0.612040295516477	-0.185553682292827	-0.410570573603924	0.0428144688130886	0.531203838410976	-0.0531312907534557	0.371630469617415	-0.0087780147853865	-0.196407635683869	0.292033416769073	0.570950620427047	0.0112816351940187	-0.0291234550559895	-0.103271196932542	-0.243083406794306	-0.0148791717159315	0.701795243205284	0.658596677518723	0.646991191951275	0.595796692282242	0.620036137875082	0.601191446508071	0.654870277246704	0.58962078351403	0.664756314661088	0.5324636710647	0.472715246371037	0.0887158871539689	0.436008637834075	0.660614923013886	-0.530790923746849	-0.484810644935154	-0.562376842413557	-0.521141774647389	-0.50227997705163	-0.0749459531124408	-0.406979281288551
SORT1	0.500210944057737	0.289078531857273	-0.552993359465862	0.712468907410408	-0.238594887754141	0.647837677117984	0.420979954307684	0.76486161725513	0.275064706497886	-0.202243706709108	-0.541127478237257	0.477718063541901	0.657041253070204	0.118863315028206	0.606090209706515	0.027521787985741	-0.58960418863063	0.0519042459347393	-0.456844491032747	-0.0507870640092716	0.198753863310793	-0.352858806341808	-0.483317300375416	0.029326305397202	-0.0542515213516244	-0.0541903613655879	0.24238173908421	0.0486553760811568	-0.555711621620919	-0.556763147640708	-0.538664430293477	-0.495794551543036	-0.53340314757755	-0.552799732096842	-0.543305423030454	-0.460893950541374	-0.633845522236879	-0.47666530374602	-0.336263532825748	-0.0924007501865976	-0.310188689765224	-0.552891917383791	0.419413346369001	0.485305584043005	0.469503895402502	0.590938051656132	0.296164991698415	0.140962734685079	0.578862967169709
ATXN7L2	-0.395024088532884	0.0851270657795091	0.353451180391885	-0.0877723036803148	0.176061414997854	-0.21164350419845	-0.284862387517984	-0.215414425858576	-0.0219271403185905	-0.0352369437245339	0.377173231085859	-0.413889758566396	-0.358401100380792	-0.407573344604137	-0.187605167991595	0.165442438670102	0.292821177733036	-0.0147737196693972	0.451707112046627	-0.16148570730394	0.012745404591994	0.360663239092113	0.483942013186511	0.269340335983906	-0.0704271067666922	0.00301689565143272	-0.126296973785404	-0.093111118506003	0.53504250863636	0.531930663386273	0.563119616340557	0.251602280865273	0.337213856187851	0.410321381404833	0.307257317379481	0.455762967045746	0.533196793533683	0.514830726225351	0.519465506095243	-0.0476661949036969	0.222296970962635	0.406381585577395	-0.423674494527599	-0.260295895402829	-0.436549094372624	-0.328818667364138	-0.227050841310125	0.194542328657918	-0.142388200693999
AMPD2	0.19803117657678	-0.139735417397253	-0.194304488720689	0.0321856982950293	-0.348290618168293	-0.0115211424293341	0.165611654131692	0.0288376565095737	0.274342104387446	0.276222876128765	-0.386413708208204	0.296410321630178	0.45505608588833	0.322776448736403	0.00614101492327549	-0.0956491548280421	-0.122956548864226	0.0629882162096029	-0.219141143924415	-0.143888967983993	-0.10364412546558	-0.193040614120031	-0.444983129813959	-0.0658097804387244	0.0173507280765622	0.0753627030741623	0.0388369501153378	-0.0719563593616519	-0.452553147046875	-0.438813228272714	-0.427802951719462	-0.380530404669967	-0.446298669509612	-0.3828423932636	-0.453374627481512	-0.376973552142513	-0.410444382663586	-0.355742166855417	-0.413178629910717	-0.0792365374165247	-0.251818251319201	-0.378545339983455	0.635148049582437	0.538828384392721	0.553258160645267	0.263163093877694	0.729489044705727	0.0171973040334573	0.165506319539889
GSTM2	-0.263261841785451	0.0267660427348894	0.496189207396102	-0.339338173278638	0.225174563708402	-0.382585149587637	-0.279003147054632	-0.428010640419088	-0.00450645255977073	0.0981698358773325	0.461743890783953	-0.360196648266869	-0.262108793478642	-0.219027371981273	-0.400729635275331	-0.151996824064962	0.481965018234568	-0.22826733182601	0.291117619457686	-0.224231442299009	-0.44108037774855	0.102859134683743	0.422761392922196	0.0438334005559244	-0.224748260485445	-0.136409360535394	-0.346740056510979	-0.206629551153257	0.509952519097538	0.499043346681804	0.481566830042086	0.454879654331864	0.37402733341841	0.499529710120579	0.437277922493476	0.452324827188379	0.458536271234844	0.431404774910008	0.341918408252072	0.15867292327907	0.344175450119541	0.521671412743031	-0.150584824920393	-0.182867617157161	-0.318793981755886	-0.204498897067174	-0.18200855188351	-0.162358691248818	-0.437892483726332
LRIF1	-0.442910073522015	-0.464606411239665	-0.246761368456742	-0.0866073591018061	-0.175826041968504	-0.333991827069123	-0.292731025725364	0.020709006892514	-0.245485213457133	-0.344986113933609	-0.0984249134759997	-0.293243409012857	0.00785587835139608	-0.360311126871605	-0.204235302528378	0.549078679458828	0.429068179200932	0.504871203555183	0.260881645963457	0.181570464740408	0.187224688816844	0.388063091734286	-0.0316033893581189	0.483653684334569	0.0805884073863114	0.00652071111637274	0.501278359357596	0.441546798682075	0.0115196507444869	0.0277767913412926	0.0494443560029157	-0.0700660508031118	-0.0614571215986909	-0.0191699338522998	0.0713627076192655	0.0754904581023584	0.0302958608117854	0.00813192519034037	0.105881990669165	-0.135789376993392	-0.032537204914096	-0.0840909751913684	0.187230407390317	0.482515119578851	0.219210158108153	-0.0297865082565999	0.119871890584852	0.473017975738465	0.402851099210987
DRAM2	-0.0287207129804842	-0.213940117869968	-0.226940556334168	-0.17447265756666	-0.311637696926224	-0.0508898907068742	-0.0132159972982976	-0.0936649451266175	-0.109976159715098	0.0641579277784209	-0.365575688819541	0.2344827880374	0.113964409479988	0.448300122035508	-0.159000740075903	0.343580072979817	-0.00572872270257487	0.41745594619986	-0.138780284438278	0.280148444297173	0.243759297001503	0.118370238305411	-0.386747445105494	0.149913690957955	0.198907448329669	0.171274410163469	0.462109566044585	0.381522024959405	-0.423341075516191	-0.424388648739908	-0.419330693338993	-0.291561737325767	-0.327979893212948	-0.37616492018466	-0.335357473677969	-0.341317739540856	-0.360278508331363	-0.395272995341212	-0.285432548954987	-0.0849012048906173	-0.2333761579529	-0.313000727163766	0.377435190295577	0.364418475138746	0.513359278030144	0.190614794038403	0.368571696169495	0.164934875110717	0.278407370882224
CEPT1	0.591340556039138	0.258028960122163	-0.156968558402839	0.0719878570821962	-0.335599355737763	0.345099711607272	0.488561259411604	0.189404882438409	0.406591554501962	0.262871101278141	-0.47485441927685	0.566980134831981	0.556332611295227	0.800727726166603	0.211737296251869	-0.2801128824475	-0.492058173129351	-0.172820463623136	-0.430251309617936	-0.0394265322971847	-0.219232535374007	-0.489859117560719	-0.523978055315148	-0.441564560411718	-0.173106209805139	-0.16827698030027	-0.0411255549370703	-0.12564688999603	-0.545826199661996	-0.538077206853977	-0.526250287894948	-0.456423082116801	-0.569458877011194	-0.573576597797548	-0.567389099110461	-0.437802646255871	-0.628520656647364	-0.453492348817999	-0.542467009314203	-0.102046757443038	-0.300337145709312	-0.439798104087984	0.634684051869904	0.287840402517339	0.590311697817889	0.558261824620415	0.417971306432721	-0.329262779834394	0.0231407330578543
DENND2D	0.479266254059012	0.300028623519462	-0.155751190034295	0.241888603853509	-0.277449076456036	0.219927454901829	0.496192611566467	0.192851302485953	0.463371085392976	0.348277672478028	-0.367508885504049	0.476312484393403	0.56144318668864	0.469499277141941	0.205710855839166	-0.326065467576075	-0.468907240337097	-0.25153503091627	-0.469511740680542	-0.246021540882821	-0.214204888006923	-0.330033854203751	-0.448810611411288	-0.268364227688159	-0.145632374811181	-0.0718793690866653	-0.113332444105432	-0.255382885578752	-0.466734292959405	-0.440031519204919	-0.446002958021423	-0.3770712230467	-0.452603367018578	-0.435588546480253	-0.480004799247974	-0.386536405422104	-0.482181764087906	-0.374849331800806	-0.486046357715743	-0.0868261105602711	-0.22839843196477	-0.343251107418285	0.606032135623463	0.310881065359706	0.514932719274291	0.513550792311853	0.459559896432266	-0.133368941949898	0.105545835230512
RAP1A	0.0630484958254221	-0.102759695035867	0.0861449027028478	-0.216758780476467	-0.0890944796816248	-0.11203420315145	0.33172113950809	-0.266705281323224	0.0737801993834443	0.268183473066567	-0.0693009376783712	0.232151135157375	0.112013709096131	0.685100430047695	-0.0678976216564164	-0.0411380472069619	0.0462834567342703	0.0625433634771899	-0.0282654235714225	0.115943362490138	-0.205755073616156	-0.0306470278911588	-0.125337626456952	-0.283451169103439	-0.040358690228008	-0.123450810215406	0.0100295583087931	0.111646403506976	-0.0889520570360461	-0.0850626560383453	-0.069842347522303	-0.0283869740813691	-0.178012608848046	-0.13498445048234	-0.171767932047614	-0.0308761481586172	-0.168776938696978	-0.0616536021172248	-0.249977532700808	-0.077452619560111	-0.0621904073743682	-0.0104678052989202	0.206410091128895	-0.0967419802861708	0.175560099396702	0.0300227877891607	-0.0535050898345907	-0.221890774245414	-0.0868351977787689
CTTNBP2NL	-0.483261435613411	-0.156457820984926	0.411138566928038	-0.380822084818259	0.335325985314501	-0.225868750894385	-0.435130414452852	-0.364250323356421	-0.534293741226631	-0.0758139701380678	0.468828982683539	-0.283198302095202	-0.699933776676155	-0.0808771349026557	-0.392683656619981	0.221028078939804	0.450905461501261	0.16905018406373	0.464638929663722	0.530352219512868	0.196793571803154	0.391949247170992	0.503913750040826	0.0735949740695137	0.222490703346347	0.0823117613979912	0.158890360939378	0.371192431368686	0.507429525850537	0.50536814286487	0.49460906588658	0.518284634270841	0.572563507549943	0.516213143844231	0.565624095218089	0.520890642213618	0.513252391182806	0.430605604204166	0.497091432254212	0.228547353228856	0.228054336316556	0.422583391166402	-0.694648548197733	-0.588850500705419	-0.602552253446975	-0.539885280584219	-0.715313598236937	-0.0174562736141967	-0.373220057876625
SLC16A1	-0.446763743821371	0.00751897471365189	0.330741157757222	-0.283756345497292	0.539764150221038	-0.248150980681773	-0.425941097170664	-0.332117698019217	-0.0219150906169226	-0.162063770593763	0.711311134518027	-0.605232549361093	-0.543311831863487	-0.393033123113204	-0.274834769160895	0.105077679301793	0.471514895561165	-0.0290059051378175	0.55555933553498	-0.0440546481240469	-0.145245564050061	0.364503806475523	0.714133796156844	0.13056216806693	-0.139418312746336	-0.0516385931867572	-0.174614480047752	0.0726065043196215	0.829393812414518	0.805038433033653	0.817029031174918	0.513643955574674	0.681803839015323	0.638331777616049	0.782476251110928	0.696105742956093	0.820675940768709	0.679213696395491	0.801272652406186	-0.0992326596464742	0.586306928985312	0.679300971750226	-0.663926278295247	-0.496698727140872	-0.728009190663446	-0.549004484710164	-0.513480027687242	0.037474859563313	-0.356808172941495
SLC16A1-AS1	-0.470773071741426	0.105354004501381	0.39073987174175	-0.224624191730066	0.448032183653951	-0.123847781431333	-0.554888538865181	-0.230993268708432	-0.0607857694164572	-0.208371267388198	0.63048274745635	-0.579205862076005	-0.508743069913574	-0.435612049680076	-0.307169080904336	0.175943375132226	0.429076471684268	-0.0440018187391341	0.643120700663858	-0.0666366182411139	-0.155138485625763	0.36001187002778	0.726434375061882	0.205506943846705	-0.190539921679046	-0.0845073787930937	-0.14045563361788	0.0818250654997787	0.752321608902461	0.78268788124739	0.774028817798869	0.506512960374134	0.620955152860999	0.605267320641833	0.669520306308681	0.669497522697658	0.753865955974677	0.701219449426404	0.873328902380378	0.00223935576717796	0.494346557058092	0.611060077510096	-0.59882370346788	-0.365681685061697	-0.675089297467588	-0.43754175698173	-0.488956948500737	0.0579135728309182	-0.35430576120649
LRIG2	-0.484365096510887	-0.343403954213345	0.398299029913968	-0.666614311196364	0.0484363206165247	-0.571212771357464	-0.415322410861706	-0.670295263534317	-0.305608095753536	0.00767379998772229	0.482915401141683	-0.512487201180282	-0.509908919989395	0.0517882290511256	-0.665342447820627	0.271771577908224	0.700090474269294	0.22462628009714	0.570164362127541	0.244118989025323	-0.246712909792495	0.326809951367238	0.38133355860674	0.0503278897449877	0.0543142554872964	-0.101794425145161	-0.0134881927240786	0.20659239284192	0.522581512274508	0.48103561424758	0.502453447783309	0.351689307352538	0.298438448587684	0.393559352416879	0.402541962915668	0.436859626898329	0.477969669989983	0.442168726360538	0.335400086701316	-0.0692759351344653	0.27694911269611	0.444633174519335	-0.232021196954154	-0.225926804867144	-0.242502404022285	-0.469083655668981	-0.270379233946636	-0.0136987008056801	-0.320094145768589
AP4B1	-0.546774033918371	-0.333530089099323	0.257177301232404	-0.375740255236738	0.145342880354171	-0.476616156076979	-0.389605999956315	-0.417563565471807	-0.335113287169414	-0.10049326968767	0.491946541096364	-0.442636267309994	-0.546748732783603	-0.29636861083845	-0.428557378800961	0.384580605206191	0.572907054343912	0.258322393184242	0.395030608890512	0.127143067511146	0.101793897410917	0.582988598761987	0.413897537300393	0.389287788847826	0.214555982293293	0.207361048425178	0.171091414018252	0.219153946847918	0.444098799321974	0.451006913518736	0.404368826528185	0.49962610757861	0.505721956799583	0.384081485981662	0.502898468202187	0.350484591804351	0.531326143432439	0.358397373866929	0.342086109053381	0.163044767845906	0.347205390715243	0.424128256766002	-0.360139535728749	-0.170383626600006	-0.332671330863785	-0.49821973264089	-0.245769273149669	0.279326377703204	-0.0547030674695284
HIPK1	-0.214873260511495	0.0357943430174612	0.279673381008641	-0.213189382370591	0.263770881796454	-0.0642834090551708	-0.0708914584223796	-0.254815520231463	-0.124858240977439	-0.0370189476195307	0.446823450083365	-0.311688023671221	-0.466793192847633	0.116234241198972	-0.171386552598438	0.102245480995862	0.257105007507101	0.039227304453746	0.332769092809106	0.246344316330703	-0.0067626401695326	0.245582770546139	0.414424080294254	-0.077269260549219	0.0647037987743592	-0.0169051794315959	0.0508620305329329	0.241072244377809	0.534729031789452	0.493030472603651	0.520993032718353	0.29448241579057	0.362350445872441	0.387724598375126	0.394615831163757	0.500398392905086	0.468667126452046	0.438900978942341	0.41993236636808	-0.115166557325194	0.254269917706158	0.388901858621096	-0.537617606085835	-0.555424773055735	-0.484361100598712	-0.436610734407838	-0.528568331708734	-0.0147233375193079	-0.235117612240872
NHLH2	-0.157721762653739	-0.190972061578573	-0.0745087573106885	0.100162737119492	-0.0860202020688778	-0.146949864919317	-0.0860250366800568	-0.069146510645033	-0.278671211710911	0.0654759865765516	-0.0572055720136438	-0.0718716905546523	-0.159486591610389	-0.157359281841166	-0.0404334952626971	0.0196698392620529	0.112028351951669	0.157616009999753	-0.038650687325514	0.0563679853691681	0.312713056813142	0.398018544393016	-0.0935270308250545	0.278518803792199	0.718444830173313	0.693628644076844	0.152283103195737	0.0434820439598953	-0.0959753821351489	-0.0943071357171164	-0.0909463585074356	-0.0573887865528445	0.226672755870003	0.103255955171639	-0.0155521398534163	-0.0565423526203719	0.129471997008935	-0.0865552186580837	-0.0307150484556154	-0.0133391979552895	-0.0542381133752284	-0.00802802215498739	-0.0760323480337106	-0.011515908285874	0.0500567247284938	-0.117832610335679	0.13483429074483	0.360420329429315	0.104254816519323
SLC22A15	-0.0805811308828911	-0.255327273868447	-0.0912916052009901	0.118945135929115	-0.160264433813353	-0.104337475721311	-0.0588574506339097	-0.0574704429770103	-0.260714561504747	0.120533044613001	-0.160492202590989	0.0407973999873383	-0.107578152041555	-0.0415973170298792	-0.0615422733561049	0.00923291244550086	0.0462039773154223	0.177555847229931	-0.154340814056405	0.0376145778145042	0.354366803633237	0.277262974876841	-0.21695517971521	0.270503026337861	0.579693869744019	0.566425079443004	0.158286655393499	-0.00540576269801097	-0.267533261199224	-0.285594935838091	-0.282997511147989	-0.114945234898448	0.0784323374969252	-0.0595929733070927	-0.139577100227603	-0.21587537582001	-0.0247832802471382	-0.2571394473367	-0.177931168596957	0.120523415307236	-0.16264563721658	-0.176831287427183	0.0159455257719156	0.117662446787695	0.150385969517626	-0.0983183533899182	0.362782281919212	0.288247458426964	0.162431892489385
MAB21L3	-0.0785653266570453	-0.204110632266575	-0.13998284354648	0.154299373392721	-0.100226123539227	-0.10166787779352	0.022474145447205	0.0319653407683447	-0.197571245670833	0.0021917241363066	-0.134604416505786	0.0313719349663505	-0.046162678092218	-0.16110139095688	0.0811685609426192	-0.00769227197770501	0.024145487252433	0.136921091734686	-0.104507159946577	0.0484754409452576	0.332401789147369	0.307282027344971	-0.145923100867633	0.22141904527178	0.631451944069334	0.602608907720195	0.147322567137026	-0.00590268259736845	-0.173783058341457	-0.167555376308862	-0.162743723396369	-0.121598109311086	0.145616415862017	0.00379895038388862	-0.057140003284411	-0.116474607598059	0.01648334996585	-0.147019012099894	-0.10989108884485	-0.0218507936909479	-0.0967489138331816	-0.0963045175981279	-0.00464221291711386	0.0514184617051144	0.105454546752216	-0.0758217567713902	0.178553404431849	0.299778854870629	0.145430398684025
ATP1A1	-0.315491362905635	-0.43254807895442	-0.0385616350922789	-0.168263268744411	0.092900284449603	-0.277598893337417	0.0367567018962421	-0.146690778159624	-0.400808141032771	-0.151864110639599	0.0716373343579731	-0.135665042299665	-0.35595880303984	-0.050327080188028	0.0740921896773664	0.314972817242202	0.1951985219198	0.402394689935249	0.197803555440349	0.521346320078892	0.502095504772814	0.414948423248527	0.0998308425358012	0.197516714596628	0.55462216245313	0.376956922776723	0.404359975173049	0.381430442450652	0.0910363963884165	0.075623310848761	0.0934687015641548	0.052955175011256	0.234582255122659	0.110706631455949	0.223927885162332	0.106580994566239	0.223994209320868	0.0706843778897826	0.116442150188339	-0.0173249741389175	0.0438187016569578	0.0364716813290687	-0.372851101881131	-0.274009308815368	-0.263995211163311	-0.444313583415201	-0.25752408516596	0.225231822260542	0.0384567211221962
ATP1A1-AS1	0.0949378852239961	-0.179737454298175	-0.556882887137348	0.347646394016285	-0.359127273893595	0.100897860241467	0.196656544207004	0.40130986508156	-0.10011114462141	-0.250626913201117	-0.557711962566765	0.285059094626318	0.527016133712198	0.0500489943824503	0.259235778254378	0.202566219015434	-0.114735231560414	0.386324989125199	-0.269090421140142	0.224938527226664	0.258468254428969	-0.0427047766903925	-0.479939214251558	0.320643203160974	0.123489831161701	0.0648196836855883	0.464386485066592	0.288707848919706	-0.550257014174756	-0.530481055863241	-0.515540649782339	-0.484511417873898	-0.46855775861681	-0.507634654984081	-0.388743314105264	-0.421672019875254	-0.540558910126536	-0.443595702273251	-0.318530098852573	-0.132477154244905	-0.287071083379607	-0.508945550913597	0.581529553806078	0.652273692838619	0.637554441879282	0.487183164114373	0.324704475993131	0.285395017506339	0.523967246385061
LINC01762	0.280280203222364	0.00760881526886144	-0.315165883286666	0.33843347492794	-0.245197884649505	0.345933644746764	0.255716351382734	0.443203110059286	0.0051484368206938	-0.214165709299388	-0.354684722097758	0.252710818898022	0.437832912344228	0.112001373853765	0.165491766619391	0.0381788539383036	-0.204490156044931	0.125847551222766	-0.248846667324939	0.0813089453529059	-0.0409153619298136	-0.265793322421784	-0.277663922362294	0.0299162983639322	-0.0200206559698871	-0.109580086460272	0.23603649486502	0.142373424033143	-0.378661810166774	-0.367957648211033	-0.365515374739802	-0.191795833097549	-0.320577470874661	-0.32511050879647	-0.297751842398289	-0.308454909660085	-0.455251755370837	-0.318778288216746	-0.221385554954441	0.029567791386199	-0.155608615891216	-0.288199866325385	0.425183355582878	0.450203241644506	0.470017743567765	0.498098166404019	0.0469622874078571	0.0641252821530927	0.29853209987748
PTGFRN	-0.520785466792524	0.106308184517421	0.596853078591767	-0.345163416965305	0.411918531773447	-0.27592365845005	-0.453530662702653	-0.391565675223244	-0.15865843533927	-0.117201093548834	0.651921827989719	-0.616116314693855	-0.645884367399168	-0.367588827306783	-0.349921319072553	0.200243459919714	0.478390528569975	-0.0512362223233868	0.726015463923855	0.0398358820048191	-0.148854000978638	0.411076535632983	0.793006583521259	0.132163180695226	-0.114133915650286	-0.0917943780842735	-0.121078855313966	0.117441759920941	0.870483080286332	0.894474026452899	0.922090099580501	0.559412598392392	0.621672150117261	0.727558004793631	0.659849664059636	0.790542441749628	0.812918496144415	0.849298943690156	0.801482924779004	-0.000609107372764039	0.42329122354922	0.709661899692947	-0.723500652025656	-0.587171724651318	-0.762340895753809	-0.544654122415729	-0.691138656467608	0.0578828789959953	-0.416202801380159
CD101	-0.445174423454412	0.14026029195303	0.506601111682199	-0.325073231609001	0.445355165148384	-0.226036861226091	-0.477662395891038	-0.359538478658838	-0.0749606129759651	-0.104013341919325	0.724631339443074	-0.613093835959207	-0.603542495138429	-0.41044512957546	-0.336977096439983	0.0661613234466255	0.455900464278186	-0.125584881499273	0.573265851341907	-0.0615012550773658	-0.205488199449538	0.2587611171494	0.733375910948879	0.106827417392261	-0.157518096840358	-0.0859174422155468	-0.254684590952711	-0.0115722881061723	0.826063687887428	0.807139781320672	0.840340496094421	0.536111593831066	0.630215780199109	0.770486203382692	0.684760188327889	0.7117693144069	0.824747890549845	0.775111829685832	0.816207345976723	-0.0428545279304534	0.377203196105031	0.68013795993387	-0.677816116020749	-0.543297779945264	-0.753954278486245	-0.497190395380149	-0.594302404545615	-0.051107899014163	-0.47230283077036
ZNF697	0.10033223443831	-0.411625309840757	-0.268474877874555	-0.0826210338934951	-0.253430704821666	-0.0783088253159266	0.234583997400632	-0.0306482005903275	-0.103316516880922	-0.0551111259101753	-0.36068221208789	0.236957855938438	0.324450768404937	0.436828842902656	0.0337459651869934	0.102156560268275	0.0519932125995887	0.345864450785527	-0.116430702428975	0.224530738072451	-0.0181048690596401	-0.118485482209518	-0.35924287713365	-0.0765648729828746	0.0661272397829186	-0.0625311079598425	0.283745706897599	0.266441264491496	-0.411624388887409	-0.414369726544023	-0.407174264241902	-0.258326220866556	-0.381002391633143	-0.400940394075519	-0.315841222281153	-0.357179829871403	-0.432087532716725	-0.365678663709573	-0.381854745134025	-0.100845709773277	-0.232867443990742	-0.325148302657836	0.460515907965263	0.344065714635842	0.502457735850494	0.180902652148533	0.25034798669998	-0.0800406247910356	0.211350574328491
PHGDH	-0.0705961294903439	-0.372832523052684	-0.20066946981508	-0.256711397856982	-0.410588565860924	-0.202290539103465	0.0673707426593863	-0.115304729659081	-0.185363509219009	0.0267902993308654	-0.278417255256072	0.0326596520817135	0.125051888398961	0.406670839612042	-0.250769426743046	0.38064639356601	0.130366944336858	0.349835270653173	-0.111416119690422	0.176589846022144	-0.0119789407145729	0.0569870787783736	-0.349474961943774	0.0674125888625166	0.0732923358396607	-0.0497879082830891	0.441783362053885	0.413209372257966	-0.334411433111347	-0.347019306494028	-0.347763235824681	-0.207110331529824	-0.357594046445737	-0.308957499518325	-0.307542957455735	-0.309280588774769	-0.362781553429706	-0.293176336412516	-0.376899013182779	-0.0227540261959843	-0.17126709416782	-0.272344252732843	0.443897234710491	0.344869834998358	0.502635445869963	0.166746541880755	0.267487868795229	0.0921772039788619	0.290128660960741
HMGCS2	0.383268478705819	-0.027433297668706	-0.286659441015842	0.18113662280463	-0.334336153829704	0.181734863509323	0.393002783068843	0.335340345511799	0.176815251381288	0.00975814201187282	-0.403622259155829	0.224277198386112	0.574539324157746	0.306400917486032	0.146052225599804	-0.192301363567823	-0.190089130694863	-0.0889003517282968	-0.325142899994876	-0.14346406543718	-0.267597591825401	-0.384784877700825	-0.418098287219065	-0.161567067389389	-0.108967918798626	-0.117261914123983	0.108429086994517	-0.0035013597866007	-0.422445741054521	-0.414507412151567	-0.406505628903701	-0.348172763596997	-0.465364781077755	-0.405004693841763	-0.408361892480492	-0.355347419989237	-0.503094210958774	-0.356712036857889	-0.410993179847128	-0.091613732442029	-0.235612627792681	-0.379153467442484	0.697929727972953	0.485144599064867	0.617528290960255	0.62977316873557	0.311785998682183	-0.063988736395711	0.1947229911155
SEC22B	0.474390960990515	0.16802325582003	-0.250762653212126	0.432124787269474	-0.0317460338048777	0.502671606185933	0.491547636291724	0.514358101786109	0.146413384923778	-0.167499117690408	-0.352004968356746	0.567980243290183	0.489734376921916	0.349474857980111	0.560673558830725	-0.0831448068782947	-0.452621568806707	0.0632624637721341	-0.324684520553034	0.238160878202096	0.125957696521429	-0.358628972769151	-0.320357933123731	-0.193553343416531	0.0339503320914283	-0.107766059615865	0.246645385422997	0.152531274609522	-0.431828203635003	-0.428647087055654	-0.426588211399634	-0.195461491691064	-0.292341191223752	-0.372318650959128	-0.346568262243922	-0.348382264084793	-0.521755914360941	-0.398508708530335	-0.305820849376033	0.113883463648503	-0.233943470024014	-0.362495214551865	0.262813502021027	0.144517950867719	0.310905483749312	0.379245159373255	-0.0331253402539312	-0.0992696630027028	0.262409892955814
LINC00623	0.0880833230407089	0.0818794734963798	-0.351392198293628	0.53324170518844	0.0376940471758966	0.379129797241247	0.0512908573816273	0.468448858384259	-0.172708928154718	-0.352709024009069	-0.258684844062997	0.279835014526243	0.192370270573908	-0.100338998132579	0.398050818600218	0.096993585669364	-0.249037378058962	0.194607751985678	-0.107703764032293	0.413765392911975	0.461140450219875	0.117990529904451	-0.154016611475704	0.154487019345061	0.352485862644796	0.236389161586315	0.303132118518704	0.227214060289263	-0.227748159835603	-0.2196842253203	-0.210625869402015	-0.198497281840977	-8.85621742691738e-06	-0.184267190088542	-0.057009544069497	-0.152606184197889	-0.179517225281339	-0.210445258225551	0.0130718851821444	-0.0412160018933924	-0.0915695067770204	-0.218081520123572	-0.049478816455629	0.0650627201896783	0.0615888675466309	0.175689953659526	-0.145948164905363	0.192300112150833	0.307040688996258
SRGAP2C	-0.54941508037865	-0.186979325554068	0.0206835934692022	-0.194235484763906	0.0481647874895272	-0.147536623527219	-0.448057640650021	-0.151860799854586	-0.543846517277897	-0.346415707581616	0.0804325268005109	-0.221452807994326	-0.481063693278671	-0.186597004496781	-0.27080040547365	0.616696263673974	0.344229496772048	0.533884929901443	0.426956429447648	0.574415964572654	0.51092261942761	0.514938525031071	0.245874402346936	0.432391372264132	0.234663716167067	0.117336287543313	0.527543739999752	0.609933163822612	0.190029444637905	0.220368088477993	0.241311818580554	0.155360420490725	0.228540459259425	0.161567832286346	0.233710489159852	0.282646450474733	0.246842224878434	0.20884308670534	0.4218572902497	-0.0189170318430854	0.0820685115270364	0.135412652656509	-0.428561740262308	-0.153504274247359	-0.236429270185884	-0.33435597191133	-0.423022362042653	0.317150048795214	0.088207844001255
SRGAP2B	-0.475673211591685	-0.106116045516598	-0.051062347223384	-0.120626376133418	0.0423568117243897	-0.0782152327932201	-0.430823917016217	-0.053423429842257	-0.503107704540284	-0.3323385066295	0.0806538440350197	-0.217418066691428	-0.450412598411425	-0.188433275424868	-0.192532333281026	0.617012010708852	0.257356474007322	0.512510774541444	0.380164019163112	0.585031302008052	0.554492479869241	0.487238143997721	0.230802969715718	0.417168140546679	0.25976151000368	0.151968390834066	0.554851040108611	0.596089910525472	0.189235507208566	0.190179091700941	0.215519057978	0.0782605538131671	0.209251759349775	0.112712029195441	0.230798479458037	0.233261165979653	0.225190798107473	0.196141182382323	0.434475558916281	-0.0460858348052038	0.104126753979078	0.0913850684752933	-0.451895622987074	-0.155974666205808	-0.255244861318005	-0.295776236147126	-0.408589120983252	0.358040468287017	0.152623977805743
NBPF20	0.399999167523451	0.4092338139641	-0.315892532163591	0.563726602721067	-0.0549968963255841	0.616025335702219	0.252283427759385	0.635989724152436	0.204161240770061	-0.0942932586463062	-0.269749876194189	0.364015421267627	0.397295442033881	0.0381040836249344	0.515306539485712	-0.134343040869518	-0.499327854028618	-0.153970480538612	-0.340586775940404	-0.0888103910079194	0.170742998767704	-0.303109185487243	-0.222254778880403	-0.0966411898061012	-0.0874565534750717	-0.0668850989592063	0.0486089688307326	-0.0618314149792773	-0.30718255267729	-0.312177165063284	-0.320539902866196	-0.24899782066004	-0.245251639053306	-0.302999740191207	-0.247842098842002	-0.242545765529917	-0.362029251224153	-0.271185164544069	-0.160629796964875	0.0294483503358228	-0.121416577059407	-0.288117378722895	0.173777925272386	0.193566541829001	0.234852079545045	0.458251106441151	0.1109666453273	0.00868174216567493	0.319955746537277
GPR89A	0.023543950069796	0.0302136486130155	-0.507999766302588	0.364572334456786	-0.177308097714807	0.295059185777414	0.0177816344373549	0.430645556566108	-0.113898608399828	-0.358667866899869	-0.495242027923307	0.339486972058751	0.280931089436616	0.0391846334350108	0.330570322501202	0.395502272608317	-0.234170266408657	0.415092320558719	-0.138531044612456	0.330333151681727	0.561521464700999	0.117838535717699	-0.372220163076266	0.332766465559582	0.201284723284372	0.20258726013951	0.484581299122376	0.373572254008534	-0.458085603602106	-0.44051796260564	-0.402523891908339	-0.394298708637636	-0.299130374467765	-0.453750441007991	-0.306861845263733	-0.313761088331805	-0.39763837028564	-0.357930321890691	-0.101463121007053	-0.1089730356985	-0.247977446187517	-0.428849846979005	0.188584958796936	0.370730427735216	0.339559859683122	0.277310252883494	0.168813937876096	0.332633172285055	0.579217100581243
PDZK1	0.57942222958034	0.26566268281418	-0.464778840105879	0.52544863800702	-0.317693673484614	0.490447640578566	0.39864806735818	0.591399871282208	0.475991767165824	0.0382941514474485	-0.671486573156147	0.615093324948365	0.811381754641943	0.239711394616427	0.497426127521502	-0.289885117394229	-0.613015764657646	-0.129014643157804	-0.541319259926833	-0.246540842709972	0.0433368944938768	-0.499473285472508	-0.629778565507764	-0.0711233943054508	-0.205974658267531	-0.111269865562955	0.0621053506754941	-0.207033396611477	-0.734099275137921	-0.713156792971216	-0.694979565734278	-0.607857778444005	-0.664680498893028	-0.686770389309394	-0.666265195723299	-0.588234708928166	-0.747688033809315	-0.62153596397592	-0.491947616357654	-0.092441597301857	-0.399680576158336	-0.659919446684747	0.737396314168848	0.692762343124246	0.69229336062834	0.726569190536505	0.713872858563474	0.0013459340397012	0.369065377941022
ITGA10	-0.372479503845328	-0.09940074870844	0.178791270843563	-0.276412029379371	0.363527637175941	-0.241310246057243	-0.349524167628573	-0.313678729338008	-0.193979296069942	-0.115331915896858	0.663444807258681	-0.534907340154313	-0.55339980196078	-0.285066082624963	-0.347512798850627	0.13449937878471	0.397601575344039	0.0322923786399647	0.303957905798152	0.187701114114718	-0.0543744564674697	0.321016787901325	0.503115750253666	0.106292805013254	0.0827755852931572	0.0159677580742129	-0.0592300866255944	0.165598341622419	0.665494149205094	0.597082576428736	0.542187498394721	0.465584780316243	0.572821683349821	0.502067925975302	0.720075957394411	0.478194107121237	0.647375234423053	0.418042327731538	0.536651845818474	-0.0873105753503123	0.754155341246742	0.639038253240652	-0.571281564122595	-0.453723853042049	-0.542407920900451	-0.456429281885818	-0.510133952454457	0.00662044533313092	-0.286259459211331
RBM8A	-0.160979972395423	-0.260411774368217	-0.475765614180581	0.273515336173455	-0.26629630999338	-0.0297712190871493	-0.0137932089096352	0.364883529173562	-0.291587640633361	-0.287932304438839	-0.366233119532917	0.0749085745384494	0.188677350967278	-0.202440932823927	0.088874490481597	0.527561878983433	0.0407423295738582	0.546753066351427	-0.110957664134385	0.322583314829902	0.562296617286988	0.277317283140832	-0.30229759796043	0.425240714976143	0.305401438465192	0.192016224607029	0.763305600297443	0.64803113129192	-0.35216016736683	-0.328461617524372	-0.326331006440378	-0.276180246126805	-0.263906821049114	-0.271931497267113	-0.230368334880827	-0.269249232703989	-0.300934940158682	-0.310509251107021	-0.150653818509111	-0.10278643498124	-0.194934333337679	-0.340970554342889	0.227789250854325	0.472023368759799	0.372502773808903	0.223299519007896	0.161917831855789	0.657381920613972	0.765791218883665
TXNIP	0.301480312618521	0.162079123259468	-0.450499664214899	0.577247036324547	-0.116859007600714	0.431152081847547	0.138026892367004	0.590979030418456	0.19299846085439	-0.0421543641441756	-0.520295931086659	0.48763195025945	0.421912177948504	-0.144954504596008	0.523796704354878	0.0215960677194614	-0.498352101678474	0.0619386400405896	-0.373039702071674	-0.084750415743013	0.535121621042535	-0.148778607114757	-0.410738374353323	0.219584384163084	0.0579942208300033	0.139281469080599	0.202840382876441	-0.0630893545211692	-0.559996138163614	-0.546322544126326	-0.531540482203359	-0.414459107441576	-0.32715265753149	-0.464238991472681	-0.383629186596894	-0.428441156107086	-0.466106496574145	-0.482877967906725	-0.274267628619814	0.0288051417049388	-0.303249912775206	-0.501584219406231	0.248900163924604	0.44496302285785	0.318226388971272	0.347051447709645	0.559216652836215	0.247910983741418	0.469541554479844
HJV	0.500455829517871	0.320910015587091	-0.277408377189129	0.627975009134465	-0.148953492283436	0.555985834587155	0.294279667024743	0.674885365602965	0.227620395152245	-0.110981728806095	-0.290966514515481	0.299399972161538	0.500825643667674	-0.0389574404714648	0.363472105111457	-0.216505457490474	-0.439998331958543	-0.229610239562382	-0.361900547122619	-0.186063694277184	-0.0823975086285115	-0.34765596151191	-0.254589445302378	-0.115431462447384	-0.159901336343554	-0.0955229382818107	0.000517317865817155	-0.131281841207423	-0.313821260119527	-0.301618977661788	-0.301509227361144	-0.255816058944182	-0.297256402154362	-0.275031998823981	-0.308029045363247	-0.24700267931773	-0.366454820137165	-0.265717145482792	-0.215494201526327	-0.0298161456782957	-0.185063249875526	-0.299759483573153	0.357527105275224	0.33450025074834	0.330942443826294	0.522967701899453	0.120656536362489	0.0566591257079776	0.292445745568961
LINC01719	0.282395950098624	-0.0918877502197868	-0.351357016069801	0.258536249325899	-0.304345352810203	0.12708895643556	0.305267176225629	0.276114530314554	0.0714410170347871	-0.0343123625881745	-0.399124901605992	0.296048728580163	0.532795224864552	0.251407308401449	0.159643477751152	-0.0946025878225162	-0.197755663950488	0.102337485972961	-0.423937200040929	-0.0321134630908753	-0.0705728473475957	-0.243426455335583	-0.479266446893617	0.00976402700428552	-0.0327496922321428	-0.0467008239481869	0.172047841035345	0.0536188745173546	-0.474117232485532	-0.48704956149373	-0.492225069478545	-0.339524679719862	-0.426697550161978	-0.436898111239491	-0.406077278105083	-0.427296257017385	-0.528629084962671	-0.465692854507877	-0.421590930824527	-0.00497819115685204	-0.232554588466922	-0.408931532598896	0.621929083979147	0.516301751196235	0.622547004561761	0.521303664684141	0.385443336863795	0.0457427726302002	0.35009667462742
NOTCH2NLA	0.0478836692650617	-0.231442715113096	-0.248236138941579	0.0991021826867303	-0.298751365187914	-0.0369070099837918	0.234269669272935	0.192518292310825	-0.181137458356196	-0.0933670865872474	-0.342033528166449	0.144271683197208	0.272884654497354	0.140884855638535	-0.0283508790957236	0.18176618990335	0.0300174479325709	0.230231705073112	-0.217322322264325	0.124108642913727	0.0669827867244287	0.0329319867065621	-0.338678157613659	0.173030402698085	0.152402151658795	0.129254303322185	0.357400297963608	0.221452546928475	-0.375207172498256	-0.367534104793155	-0.356218667093916	-0.194361145400761	-0.272687019786098	-0.271922738087385	-0.248391086292342	-0.299399692001446	-0.353065044364437	-0.307879877613028	-0.349956173868451	0.000646502368077234	-0.174659473480829	-0.231083651487395	0.471993871913898	0.411725387901523	0.508608463778823	0.401355975317565	0.111524930303404	0.197782232297495	0.30779457992269
NBPF12	0.725434544390054	0.64009212946922	-0.170776353123257	0.535632822422854	-0.164804532228866	0.641921164621091	0.551713831301313	0.612009427844415	0.505832529174006	0.101623322553597	-0.37142470921545	0.529695557103108	0.612198489752924	0.317656742890071	0.489522657292572	-0.411117916517329	-0.706757546541349	-0.424981766134582	-0.543241043809045	-0.236453844906763	-0.153128860553501	-0.551731979793226	-0.368808283482989	-0.338759477230484	-0.185172033695269	-0.0979607362662819	-0.12808315504286	-0.299818624543769	-0.416990980078492	-0.411010121231703	-0.399089507080095	-0.348219997650452	-0.399350687778473	-0.409057717762777	-0.435673616469463	-0.341705097426806	-0.51010355857757	-0.346473733789706	-0.352215428542571	-0.047542375465081	-0.224652840637071	-0.3213985543774	0.452738794256635	0.209002745203793	0.41678357633669	0.78306654141913	0.156997043810363	-0.147751867011302	0.150649129943896
PRKAB2	0.309864384652806	0.130571338740961	-0.35714768153549	0.265200715111485	-0.349344132619145	0.285125585329539	0.345708312434507	0.396231742727224	0.167643931598535	-0.113796047987799	-0.450647690162813	0.278166642375833	0.496319724734418	0.302680784520452	0.112725720758129	0.00833530641846669	-0.280588685577802	0.0586169184589401	-0.352452868733027	-0.0198260083131324	-0.0265700462596148	-0.22904615247842	-0.399604891370099	0.00113436065925572	-0.0642784495944689	-0.0602466261479468	0.263979750938203	0.128941354661928	-0.434391774472386	-0.422967654769564	-0.393876391483248	-0.425317789970066	-0.444878888445894	-0.441602901948349	-0.412111738164888	-0.342612176848642	-0.493662086751882	-0.364217453163205	-0.323744667442436	-0.177026775399815	-0.23607966309883	-0.371954409371039	0.612391162069285	0.467568944675857	0.645877471719458	0.710239232671823	0.191042054882265	0.102429079486804	0.318558487508254
CHD1L	0.0887181955502598	-0.0332658935163694	-0.585500811297363	0.346606981342875	-0.469735871910066	0.244034583961092	0.104470536365189	0.395589090717351	-0.0805422250826772	-0.1790986544475	-0.643508809141098	0.340014172748704	0.323975217607568	0.132966614919507	0.208644812939401	0.379927972181621	-0.330799769616015	0.394897051138173	-0.327085867659171	0.220495917196198	0.568393946273364	0.0695617609563476	-0.553557029620412	0.340018567408099	0.311531429205948	0.314019917823679	0.49553289005544	0.241805157099045	-0.649252306403851	-0.647667133822048	-0.614028551546332	-0.601359680470585	-0.484184928318281	-0.590774329134047	-0.524185558016561	-0.507440261036078	-0.548627737192412	-0.548652561349227	-0.371135748713835	-0.158238994652052	-0.385126149854603	-0.605273284461566	0.410316093559261	0.549669553809708	0.608037862063063	0.418236805273963	0.448988094311541	0.381864265968175	0.603230893691345
FMO5	0.746172237946752	0.548038324978262	-0.449418184974286	0.743674935194377	-0.235606673249627	0.799323088508746	0.469472251524586	0.824415868640624	0.537439433513797	0.0276377564540053	-0.614606475324905	0.672213858055277	0.806085277173915	0.206678353684193	0.616018274809411	-0.34782261844262	-0.813280447936143	-0.295086990573509	-0.582563776319481	-0.219100803355292	0.01067615649851	-0.612687334851991	-0.551226793608249	-0.206475688743672	-0.194797306430592	-0.107572742681105	-0.0184432881214307	-0.234467219321862	-0.65197957632078	-0.634380378212605	-0.616897691698887	-0.54006503861151	-0.600129914563609	-0.6284883594745	-0.633453053239574	-0.517975501300381	-0.729893533752968	-0.551979659508568	-0.42738868024454	-0.0570038302714616	-0.357832672111047	-0.589507890172073	0.594415994442406	0.505887406715588	0.559298566638154	0.796693747586355	0.466913220554225	-0.0772134917442064	0.341049512573904
LINC00624	0.106677779481181	0.0692828920811988	-0.513756743792094	0.470459030882816	-0.201375722140586	0.457209129276904	0.0617220763232448	0.539336066951436	-0.161096698445895	-0.313369130971175	-0.483611168888865	0.378127260427606	0.267751177479752	0.0302687974097615	0.321931194683837	0.269483645471042	-0.356547826819644	0.282984782135109	-0.251347646679312	0.374347248832379	0.532217872357338	-0.0216348237126374	-0.345864705404581	0.244234610277329	0.194573791557723	0.168320715100911	0.44809502275308	0.328248281798065	-0.483066662581649	-0.468401064072934	-0.453327016947801	-0.392986694984424	-0.292345906669353	-0.439218738680838	-0.313215512893026	-0.366000050280294	-0.444153715002873	-0.413080255899823	-0.121255952958158	-0.0637802571715212	-0.2619156338637	-0.471268188679828	0.152102832608976	0.304406440545444	0.313818015686854	0.348027653351053	0.0566579407256186	0.185462963487415	0.442127996331115
BCL9	-0.0646847914981615	-0.258564469462155	-0.259335443207693	0.112235147681881	-0.120664748538959	0.00825994567542907	-0.0868087562983399	0.120659838313136	-0.552671979804229	-0.122439060703995	-0.268494963552922	0.271741631844468	-0.131565977306691	0.017496229104149	0.0476097053931755	0.309180806004257	0.0160407424903456	0.424273729661227	-0.148985716163656	0.577256363067533	0.698414232414587	0.161094112649447	-0.271981375601767	0.246981528951625	0.503377908827303	0.330944962752135	0.472121978047677	0.392209413266504	-0.372435850217127	-0.420176006350296	-0.413984265163761	-0.0941432880142685	-0.0648513710257632	-0.238592086017627	-0.113528702296835	-0.3313991125283	-0.288521813598922	-0.380187214966215	-0.248350935415258	0.19013067055109	-0.229581055133069	-0.276228410836333	-0.104314587137922	0.0429291769555895	0.154690750189804	-0.0277161190255986	-0.0122964276053402	0.233915809219911	0.314556886292733
ACP6	-0.1306742754592	-0.300604845645529	-0.524055896125724	0.126333833777712	-0.515111920893642	-0.087756249347937	-0.0174180478965912	0.193134157314197	-0.265260848291563	-0.283198983609451	-0.540408246711851	0.166743397826468	0.351794373055962	0.0851097217933168	-0.043526739261876	0.485011217917769	0.0741657021372405	0.606756723646619	-0.139854934142256	0.431587185103448	0.33063937263382	0.139233147715483	-0.487320813103504	0.395209236112689	0.215035976030338	0.10613222225	0.624421680499966	0.494617730502498	-0.511465448415254	-0.493686193170313	-0.470280588965933	-0.471283836273133	-0.473644161585439	-0.486310593410558	-0.385218933714497	-0.386316161704244	-0.494905369073608	-0.405965304026894	-0.322806997388193	-0.178604316041725	-0.263538110738174	-0.4684896565177	0.575608795521557	0.667583737146795	0.707517442077595	0.437141685098158	0.248533571807532	0.383089479876515	0.556858344698429
GPR89B	0.0895360588724952	0.0323182700086127	-0.529046256561597	0.408016847112233	-0.288509693486135	0.198646002795002	0.114762224995206	0.457930208466784	0.069790122954843	-0.254259610770049	-0.53378668964779	0.366966741343187	0.447173776551984	-0.0155711851374533	0.316740971695353	0.311151581208105	-0.258374077185026	0.322598992595619	-0.273972446797591	0.0641854045300942	0.450636918745886	0.0284589718625135	-0.437543938426453	0.404207960354162	0.0589158170421017	0.145571964398393	0.405422898951056	0.190130825767946	-0.526706977814468	-0.508310776714271	-0.485947178230305	-0.453846976630055	-0.398205147819804	-0.492411321003654	-0.383518611280881	-0.377131660953355	-0.477623094563447	-0.462692802718264	-0.230085407558495	-0.0802804597517364	-0.269987139229118	-0.478717430531373	0.454232523607667	0.650662841508341	0.536038674000553	0.469510678155571	0.409840768055354	0.381702592399682	0.614366280108143
NBPF11	0.506240438489026	0.646691018526184	-0.309106616073095	0.714097279307363	0.0441575681880782	0.776023853897473	0.271744840465329	0.789384083130278	0.330058833164753	-0.164691422313459	-0.280007088553871	0.407302552627635	0.504381562828579	-0.0563889109060349	0.563563675043485	-0.238322373966667	-0.602845599239285	-0.288971767990835	-0.353955698015677	-0.124101521427192	0.0867085499990051	-0.376993132189174	-0.170442766011164	-0.102549111851435	-0.154856962545902	-0.0602944162202039	-0.00510829319450085	-0.132697478448456	-0.266562927404231	-0.261175720633943	-0.249606893865866	-0.254399331202751	-0.215182947955403	-0.296079849408716	-0.227780551939466	-0.203645220216278	-0.345090842992082	-0.245710375071629	-0.0174536242439536	-0.0327937145327462	-0.0952252225620248	-0.238653842380461	0.208966791889653	0.192379636611418	0.20569728172066	0.666441839153083	-0.00556465369073727	0.0360272908781073	0.229101089342516
LINC01138	-0.564097572830582	-0.284229788717963	-0.120662744993864	-0.0368408713902467	0.123774323828506	-0.333345387982631	-0.378225585892654	-0.173089225471041	-0.302014009864415	-0.331117422583602	0.337643740111499	-0.478594288119586	-0.349003017031343	-0.473566097816123	-0.335016607480121	0.398566054798986	0.49402212948006	0.398283417482783	0.282272115677417	0.251928738422012	0.242284414380892	0.582166976642823	0.305854518023799	0.614598991133598	0.310135737112531	0.283266822014663	0.261856069632174	0.278012930168046	0.377516853911905	0.362516193138067	0.345052902058841	0.182487380580158	0.41891612562055	0.375819221607929	0.490008427071345	0.312349973995123	0.501643837645052	0.231425291004294	0.469203009010765	-0.175069911805534	0.326467109240625	0.326738422920706	-0.260367208477834	0.00853869785192292	-0.17001028601977	-0.243293550503204	-0.294215073979307	0.485390766243923	0.0787453772124035
NBPF14	0.187548145151896	-0.00339753853907688	0.0743264770337182	-0.113847335217799	-0.0528084897228955	-0.0308667368323653	0.277998101631959	-0.0272805932902338	-0.0279777773057254	0.0940105631473146	-0.0242494522549912	0.0513022269114682	0.0464380572160565	0.335866680163107	-0.097685072174371	-0.153101004084696	0.00546451924163488	-0.132845979067982	-0.135899576346377	-0.0253242736550324	-0.214799899678157	-0.0822563790451721	-0.0901864682481569	-0.19750024405959	0.0683184674059335	0.0241213775862106	0.038465602308963	0.0388783120831535	-0.0523795806376569	-0.0577856413821968	-0.0677433594061667	0.0394771019655444	0.0191280314179291	-0.00714696193383965	0.00652988758544332	-0.0591016598180077	-0.0808351172415323	-0.0569770430060624	-0.17218720632314	0.00144215323401491	0.0612840234297777	0.112489206234908	0.203990053164933	-0.0199741459519829	0.175571544406366	0.259432163068685	-0.111754543778619	-0.0493503634892008	-0.079860806107631
NBPF9	0.54566160829379	0.424754481619555	-0.412398727220395	0.747541784640108	-0.160673075218623	0.675072814057673	0.459826498707995	0.732623899370774	0.248539642270689	-0.127031330257872	-0.44152830033041	0.530726976871691	0.584447279890069	0.133979510957518	0.616841918902222	-0.115573032698022	-0.61061009025867	-0.0810598816707605	-0.504880792537455	-0.0555451114020885	0.209286896096918	-0.334844864640556	-0.4125966557009	-0.0579180145468344	-0.0289553716830243	-0.00489087139079589	0.105642795559512	-0.0792713397138405	-0.474202327031615	-0.487285951791083	-0.470844800995468	-0.398709749369791	-0.41130861577782	-0.470827168819307	-0.449505930493508	-0.372427724039761	-0.547974632146561	-0.429333906540283	-0.338653524814548	-0.0557112768488518	-0.24899212273468	-0.429275783927905	0.332859894934833	0.300773853924589	0.417741089823234	0.632745701315921	0.148923229655672	0.105943542720037	0.472869613574539
HIST2H2BF	-0.255602944744853	-0.425447249258193	-0.264198304716571	-0.134304926859373	-0.224627860938586	-0.21856525101894	-0.0635286648689995	-0.0639622196216711	-0.503912694439667	-0.236160193706579	-0.260301106456248	0.0963166681656581	-0.118274042611522	0.116862636440574	-0.0448234512390949	0.498551933678851	0.191545675780992	0.637502367067206	0.0945558060646865	0.701944561544692	0.501722951881254	0.331511917650781	-0.236762662965659	0.327537487315135	0.342677151592153	0.127657177749089	0.645691460362776	0.648352590775163	-0.254154048455292	-0.243728697780174	-0.240400564146719	-0.199526476349593	-0.166238820968137	-0.207637658817966	-0.128559697332066	-0.20441139214922	-0.200786467275454	-0.220008940666353	-0.188387951791373	-0.0760652017337387	-0.128940422307572	-0.242352131581823	0.026137242089423	0.137587632042169	0.193932066782809	-0.165331194242942	-0.0878853909151698	0.270245657700867	0.347880004812555
HIST2H2BE	-0.114482164154326	-0.259907628905874	-0.388641260190008	0.0807268167081063	-0.206320824546768	-0.0189031875880944	0.00570832346632593	0.184455610297056	-0.423622575153086	-0.246223681470507	-0.379587408950574	0.255480583311267	0.0480010015813468	0.0758428710333755	0.136775849291124	0.383823537808106	-0.030645841605276	0.528817524493343	-0.062886314483009	0.635114143640453	0.599114792388827	0.179370508006379	-0.307437741482027	0.272452888145983	0.303837887942559	0.0867545923084784	0.634116480081404	0.560653818702833	-0.38382715041258	-0.370655975285601	-0.360562022186309	-0.289905035482619	-0.223655815356044	-0.332530087283033	-0.200606467614384	-0.290774699312812	-0.354164754388282	-0.326068696476889	-0.213083141584632	-0.0355130079403027	-0.198305583721533	-0.348857528382314	0.114405988464	0.213477208242683	0.276739387542862	0.0610580826990693	-0.0292933318746312	0.229666271603676	0.364436286275458
HIST2H2AC	-0.187674717926508	-0.264726951895513	-0.340239985832974	0.0207000750544114	-0.275908937726124	-0.0711270377337997	-0.0656527620691317	0.162624368671856	-0.408090496180815	-0.234362915155376	-0.303047502234986	0.0706258561104106	-0.00448249421816809	0.0334135419791209	-0.0158008448225895	0.558055658527633	0.0779174657404946	0.540393491844204	-0.0212026282078637	0.499354411574239	0.457788265829922	0.29635895085501	-0.250389592218903	0.342753615444859	0.255294222567112	0.11691867451643	0.769333029344632	0.662117500879575	-0.304985126694302	-0.295642478019265	-0.290246493470388	-0.205058810076492	-0.189208281698343	-0.245973525730842	-0.168204896892044	-0.2353488742157	-0.272351727423282	-0.261597181999859	-0.129121255987764	-0.0173104233310135	-0.151216325388511	-0.281104607575441	0.111586372474695	0.29269635087718	0.263059495624012	0.06217578045648	0.00855939112114389	0.382732875973246	0.524763152973554
BOLA1	-0.0867447043949089	-0.307787865702222	-0.4853484293975	0.228857023484364	-0.421320465249209	0.0363413191702591	0.0161207335818169	0.340453882411204	-0.298857457464984	-0.328344647083705	-0.402951588117808	0.0899917457971574	0.27470256138124	-0.049188592210088	0.0115080054370666	0.397876867210292	0.0392408087617618	0.48073794738349	-0.142655892601704	0.27714387090141	0.360770927960807	0.0954014147878252	-0.369849777020266	0.387744164957851	0.240131331857297	0.0671448437881121	0.604065148377758	0.433726449463274	-0.406609235286689	-0.418319065898018	-0.401852704449833	-0.353187224349968	-0.348524801477835	-0.37246266999129	-0.300859006140451	-0.334063471813012	-0.411884489927969	-0.369422781633471	-0.259051171595781	-0.117940327909323	-0.24816317311791	-0.424029626874262	0.42291058024949	0.60092174050562	0.587347896035535	0.342487111578926	0.20029782671854	0.456799040310884	0.547166696738607
SV2A	-0.542556030762038	-0.379286039108274	-0.00360419358747601	-0.203455830457958	0.0126191921182844	-0.439633001771546	-0.431324177628148	-0.32778373242422	-0.576987161399002	-0.154250502018778	0.235333886724025	-0.474653504237964	-0.591624281483282	-0.406163363335151	-0.35096930814063	0.424651553681696	0.476026595541712	0.368017286820012	0.342718874395362	0.275429424175901	0.471223431923369	0.693030441128654	0.254900218683136	0.492513636841176	0.661214221260108	0.636324668560621	0.278953811843916	0.194624035850726	0.249768434028238	0.221479361541493	0.226770091261951	0.1614582752683	0.416894654004443	0.283372023906543	0.340678432245854	0.166711295760975	0.47167985293289	0.151529142737397	0.254651277350859	-0.0429004566370947	0.106176675104608	0.216601709330436	-0.45816080763694	-0.175695824263364	-0.246739991215145	-0.498966004143112	-0.137811950866708	0.524931966110775	0.0917508773412008
OTUD7B	0.261718032453065	0.0395455431649144	-0.172998327300933	0.0419830256597098	-0.389611539383741	-0.0617937707095821	0.451302065648401	0.0333730842862596	0.328880320895093	0.243754336934284	-0.35714907777152	0.33432197966318	0.394368490781955	0.38259328129498	0.123819792799447	-0.107076985856706	-0.222582482812176	-0.0295098671907201	-0.40516551958453	-0.22579218603333	-0.0627813277771378	-0.144129594192822	-0.425308067811258	-0.0200444851202203	-0.0610636426752183	-0.0218467722565712	0.00263275371072851	-0.200784372737886	-0.419460468675071	-0.401946873836392	-0.392899511375181	-0.361138816992809	-0.442476809448028	-0.412752489189252	-0.427708011120848	-0.333905496111746	-0.41854648767996	-0.33418391394538	-0.578286096932612	-0.120882110341809	-0.256185587456166	-0.31116057846505	0.594456232164438	0.407970138913487	0.539492965097323	0.34638382323105	0.54041046772052	0.032883347585308	0.191284775651433
PLEKHO1	-0.412759033938545	-0.442505090126976	-0.161486491621754	-0.0828056956691168	-0.148819283961922	-0.394242072732646	-0.182511419059875	-0.176661282869038	-0.478064022237852	-0.0499636004366392	-0.036248179890664	-0.0679554092967011	-0.324288340293837	-0.155894791870212	-0.203594014776188	0.498453766101215	0.332726121835231	0.529125494548304	0.111559739025358	0.390656868872839	0.632335657360294	0.611268201789034	-0.0868188389801491	0.450615567429616	0.618083925572892	0.589685006990181	0.481184418313074	0.414013003744079	-0.0912743904821531	-0.0824645368967232	-0.0912176461361521	0.00660371331302446	0.114645123411696	0.0429681287748184	0.080012711192016	-0.0667588749605125	0.122030155997349	-0.0843600179285022	-0.0971812376332741	-0.0368275063648841	-0.0387103865713751	-0.0294239956398781	-0.192259440119623	0.0457388526469107	0.0077812333615252	-0.340583843202708	0.0459745296493121	0.521465275212628	0.355155674477415
ANP32E	-0.30066713846469	-0.331987715757668	-0.262265267794799	-0.0882777157746824	-0.264738293810459	-0.242986463818758	-0.111661636413636	-0.0117854260554096	-0.415521457306175	-0.221335974338197	-0.105286014411769	-0.205716881232334	-0.135848155260432	0.0338022467348783	-0.198655112296689	0.612502029589454	0.24803684291954	0.57818521245651	0.0815780370991351	0.333334224061493	0.340016008439873	0.40760884839208	-0.138515650823917	0.31520187527556	0.259692644043171	0.110456216598958	0.662267603519644	0.620046270753442	-0.08733587519372	-0.104137869272514	-0.0897574242872178	-0.135843128096809	-0.119262485951623	-0.141831251987645	-0.0847460015073409	-0.0873527601426045	-0.0759944074195121	-0.0569255715411233	-0.0489869396459821	-0.137012877599462	-0.0677203614133464	-0.142789627930857	0.000848440579722892	0.185738016161983	0.19396481780033	-0.120077902210475	-0.0117596219469068	0.512413454401521	0.527484269272501
MRPS21	-0.241147652254142	-0.305637871421785	-0.545724643021467	0.233937229231058	-0.40166683744111	-0.0985422251114404	-0.103584139751155	0.300543818558983	-0.247294700544247	-0.303221860659548	-0.407781508023674	0.0335415788048622	0.188871320410536	-0.228559598968712	0.00118221873005491	0.628401074195769	0.078645704023717	0.622872153394605	-0.153692350175191	0.223130067233215	0.562540853455589	0.338299418823373	-0.376366363831162	0.633841467069593	0.227456149447792	0.203507659178967	0.700193447107193	0.490888957043828	-0.413263980956224	-0.40637978985099	-0.393037958362984	-0.363356276590877	-0.334382673453139	-0.35230462237957	-0.280626301537418	-0.328909850129947	-0.329207983616119	-0.351300459696545	-0.20609813119931	-0.132320409528135	-0.213288874688285	-0.400916470297102	0.344014925658265	0.68000921502363	0.533384887620847	0.250779688803184	0.341258321533176	0.66236403382058	0.754311301677708
RPRD2	-0.273747990231452	-0.289553545922307	-0.417644550065694	-0.0586240269555444	-0.321188274531348	-0.120179261430041	-0.133106469230053	0.0254969230444629	-0.416340794910793	-0.307526474034225	-0.269678527734919	-0.0152051691017622	0.0377784283011391	0.169582819799362	-0.173974555533114	0.577894953454487	0.228580111344783	0.613798354618823	0.0422599884739246	0.566582032718455	0.372403646889117	0.325684223067005	-0.222777533329174	0.353682837551758	0.312941829310346	0.161722849722181	0.637034457210504	0.576587926136708	-0.218183539830152	-0.236356812975574	-0.206929888562023	-0.268945773249881	-0.240935887825239	-0.321267592965852	-0.137565149467429	-0.145097216342381	-0.225592266270447	-0.203256960186094	-0.0890204939911771	-0.224095070842128	-0.138126539601561	-0.227207034827806	0.24891168331899	0.291619952945202	0.425648850215054	0.164975154884053	-0.0472004874310115	0.404338555880979	0.395603905617658
TARS2	-0.39974162093215	-0.492426386014784	-0.314908871322881	-0.0196266375314939	-0.341364267113514	-0.40585135298828	-0.199718075553319	-0.0538133472062999	-0.317773885667313	-0.19352190104744	-0.265760550489518	-0.0982652668556251	0.0306140826016055	-0.262930195135364	-0.139918906803392	0.598562371712577	0.309972395877526	0.603582212282527	0.0425964829982602	0.192985763433257	0.43479664793529	0.484724839050642	-0.263740819674549	0.645480281879898	0.36048907512518	0.357157818644919	0.504021625203036	0.312739026106617	-0.255458505867882	-0.24111120212383	-0.231039164182512	-0.205023847012288	-0.157811977454528	-0.173875477579913	-0.131493404450211	-0.205539558939536	-0.117881663095599	-0.204851109981261	-0.219769659647373	-0.0934300517772757	-0.119323200811399	-0.188889056508217	0.259611011838895	0.540844948400649	0.400790762793326	-0.0348855637759546	0.36034233018155	0.605848313672613	0.529881768373275
FALEC	-0.225107586268189	-0.412236063527197	-0.418661474351751	-0.0265646385525297	-0.325347979244768	-0.224910486196219	-0.175892630325155	0.0696084553956738	-0.376926946087175	-0.265570080361859	-0.355867774555898	0.0878970666588449	0.118441327850571	-0.0619331083513049	-0.0936441985901374	0.48933702365589	0.197972125993347	0.575195164981423	-0.0417747057253104	0.532309241024573	0.394804721806969	0.278672503540407	-0.34868960806367	0.419059916292331	0.340565738512146	0.214703357065448	0.56423597559246	0.527657201236179	-0.358396022220112	-0.348740529344258	-0.341144602778747	-0.298285229697645	-0.265718004988138	-0.29698805834238	-0.189008470667503	-0.300696247787214	-0.293682578216998	-0.322763430107957	-0.234050835877044	-0.114706256639054	-0.157412555243995	-0.311172771859958	0.292630717601352	0.438870593314817	0.421416160776504	0.0972437651956117	0.131838276117698	0.397478069840699	0.459274085122061
ADAMTSL4	0.54175060936816	0.233980402594644	-0.0917655472024368	0.378693003097193	-0.238116501676256	0.223236792194511	0.556031698239153	0.34340019083809	0.397795566249805	0.323052314708514	-0.349251600899157	0.531265764225528	0.601558821551841	0.291918763768886	0.412482657560845	-0.338178346701842	-0.418731385497659	-0.266463037986567	-0.505257895234039	-0.330953529763546	-0.155678830788429	-0.344274448273232	-0.398958392703192	-0.180821141370022	-0.130201909496062	-0.0237088878192811	-0.125007256567174	-0.322420322462457	-0.453113161339968	-0.441711579007684	-0.441007128024449	-0.247103829322395	-0.355250863039179	-0.348828868829302	-0.443021438656756	-0.379570615140093	-0.493828127101418	-0.375527313869718	-0.553964914143941	0.181481903953537	-0.260455766554164	-0.33974943000721	0.587643402267895	0.373199154281222	0.481740728320271	0.528682797496137	0.427674335732845	-0.0702785147952962	0.191109290519538
MCL1	0.621020530519854	0.205947122428632	-0.309733278886553	0.514519990140651	-0.194223611480262	0.413453242516423	0.777266800093646	0.558238238253581	0.386781471085813	0.130579732089274	-0.464186071743622	0.586380908630602	0.555733142052297	0.325920676654721	0.702839895225139	-0.250356160918727	-0.650918740585399	-0.138679056825012	-0.582101198713937	-0.170329342385201	0.167113135022213	-0.379524348315483	-0.497513613489376	-0.236583297690594	-0.00168628655230003	-0.0416331764069456	0.0832287380977679	-0.156931253134127	-0.550571647200242	-0.551797176404452	-0.542592490533765	-0.421699770472953	-0.479628849864687	-0.484292654580263	-0.544322282465373	-0.4647670209919	-0.587756385370285	-0.470075582340937	-0.588388974544156	-0.00556578665662323	-0.31609614566519	-0.479515686530601	0.362858807230071	0.249311287828522	0.380441238604682	0.412188552262587	0.334161998800981	0.0356196003813768	0.422465999665252
ENSA	0.407919046920118	0.232713844057808	-0.433332052818419	0.389691774766777	-0.442929883361877	0.405385192167381	0.298111829204662	0.467490218245073	0.188875498338116	-0.0352399694021288	-0.591376680944826	0.520128615897824	0.62070674113417	0.41564892707072	0.188930860711048	0.0274217663746004	-0.417077863075733	0.115848468505402	-0.488326405814017	0.0499205075969039	0.107591818288079	-0.27812898045761	-0.590721522878514	0.000566349937708388	-0.0208885465622702	-0.0525358702605516	0.310913405771606	0.121811974970312	-0.650496546626144	-0.645182331199608	-0.625232199479781	-0.523955183183906	-0.617642641183426	-0.64067717420753	-0.618357394268959	-0.484886947806242	-0.71166538242841	-0.55043771742597	-0.479302923861691	-0.114396533340681	-0.394789914501994	-0.567292098569895	0.683478187083008	0.575852480137064	0.756911894629239	0.738190221638633	0.436147469338606	0.107383207745433	0.457981296021531
ARNT	0.453890635338403	0.333195937730491	0.0282932420484826	-0.0332739120560394	-0.207930786018018	0.169537130972485	0.363061789919457	0.011374459993202	0.262996415158589	0.317876364283007	-0.253413369615524	0.419153860641855	0.260058037835285	0.592418188514819	0.0910744647317453	-0.30118423008437	-0.371542932379813	-0.251596849142941	-0.369015536255905	-0.0902160225456037	-0.134697719705933	-0.280900855167452	-0.320978162190233	-0.320374440915228	0.0197725760720499	0.0653650777138048	-0.0951605375773281	-0.220249329005169	-0.355402602855038	-0.359279884258582	-0.356861546520276	-0.204308089677403	-0.247267247222716	-0.319721504506634	-0.322373095594463	-0.273593741602432	-0.368561534780689	-0.30118624889269	-0.414054403019728	0.0644698656992022	-0.164681606434892	-0.182879104179963	0.395513320817724	0.0858338163828285	0.39547596231047	0.439361223265192	0.250215719123813	-0.185409518211957	-0.0606505715058962
SETDB1	-0.205797688955378	-0.245206672727754	-0.486093029705033	0.154397904239966	-0.449668766556978	-0.13154405963796	-0.166932328357084	0.178368875957452	-0.242559819171197	-0.267171249871946	-0.444994772358206	0.110412798485004	0.191559402523492	-0.165201684386	-0.033985737311936	0.548167021219486	0.0717042011219419	0.563021888982901	-0.116489453587079	0.278004661758222	0.521862916090118	0.289248550885313	-0.420164936134644	0.603214418486963	0.298161994283456	0.297464811982096	0.553180766839955	0.337703317062009	-0.462286054412034	-0.450733787543018	-0.4291426664077	-0.394089949387778	-0.331967945524065	-0.382046141079586	-0.306157149232649	-0.355652383383375	-0.347803495007008	-0.388302054096254	-0.242830937525635	-0.109829285512568	-0.275682129596714	-0.411267099753186	0.418826677006621	0.698960475827269	0.5875015224436	0.290372089810963	0.406878721950201	0.559265207851986	0.61461239252391
CERS2	0.553374716503073	0.302269265569559	-0.522506103233269	0.654098928399923	-0.299964630359129	0.580837929923446	0.428344821759147	0.799794798415805	0.175018603948161	-0.0935017592986947	-0.600201614009401	0.542219594428201	0.662785456177447	0.187732999566967	0.49517353360282	-0.113210540154465	-0.567755458940432	-0.0169208203854653	-0.50487531018535	0.047332300339397	0.213251802085396	-0.394036163511664	-0.557330035458133	-0.115233441796405	-0.00264707979740472	-0.0450537388357583	0.359556912093206	0.147685401047903	-0.629487852807134	-0.626447792933834	-0.606323341798664	-0.51494843355693	-0.56669118083981	-0.577777387091898	-0.569117976932506	-0.502328730987038	-0.705483384263798	-0.537206979687334	-0.432238689395039	-0.0720556644200215	-0.347282780155882	-0.596435267886383	0.503570153747279	0.482638665650713	0.577611341360345	0.743874708638386	0.257311079423913	0.163408937200035	0.531840802374552
ANXA9	-0.0114465053109544	-0.294335046431448	-0.326154952219289	-0.019286724110517	-0.404644833012298	-0.183415061709375	0.0686709944108732	0.111890077205258	-0.0768779382026527	0.0438029481977373	-0.396412863083173	0.0973354285680654	0.365910719042392	0.0936125611402378	-0.0322989703834491	0.220684929687942	0.103155906695813	0.271036814220693	-0.154987248949556	-0.0128527995758628	0.058154078473649	-0.015411607711683	-0.417202327259949	0.115265007734674	0.0855646115617236	0.049173943320073	0.367331510745015	0.263556969356341	-0.409576908316848	-0.400570840613561	-0.392947280822969	-0.319677384549518	-0.39652608963419	-0.342115592003982	-0.343885061256773	-0.345102927091882	-0.414934359564357	-0.359913337772656	-0.373370873699329	-0.058408635018133	-0.23413058637002	-0.368060022520821	0.609990629034554	0.61179837023843	0.622818312205465	0.343509562362554	0.436513595454288	0.294713560219407	0.415567059599896
PRUNE1	0.184855899468813	0.0100907892392345	-0.498258953240004	0.336076558353375	-0.380145749092622	0.180681661349535	0.133699988930557	0.468214622238238	0.133383186058233	-0.213022830346195	-0.5629117247981	0.345090475222445	0.559176709555013	-0.006003385105837	0.194060062464421	0.203688507719999	-0.213170199094695	0.214383972891662	-0.349638474416706	-0.0151139333168334	0.172650537962057	-0.106404407167253	-0.516630658719656	0.294755994160764	-0.0547276999029268	-0.0205468367820976	0.361404928443873	0.178101461746349	-0.60104841105331	-0.57548055300226	-0.562026759743716	-0.419056422027407	-0.504649190901194	-0.537947496890277	-0.459693722078977	-0.455232804876562	-0.590185442283849	-0.514250719250209	-0.37587151491078	-0.060441401398251	-0.346113267752425	-0.486172955717057	0.682767886468992	0.805123241965685	0.70499828213399	0.602840168588601	0.529723077113169	0.326760515230964	0.582942440820466
C1orf56	-0.0671257789274498	-0.164469461315024	-0.324782472736838	0.170378752595209	-0.186733384790991	0.0888353347752824	0.0676175767696262	0.33850804923003	-0.324535501346059	-0.13511408009779	-0.320929910019757	0.141247522268427	0.0442016917734786	0.0196377479259628	0.11440644180993	0.321186462551956	-0.115115264122093	0.344158173068083	-0.0879622845115064	0.457906924528032	0.47241383213032	0.128936621508156	-0.223816533881383	0.112584663638135	0.221625192586037	0.104762495401485	0.619473297545219	0.591061908073885	-0.294737541830149	-0.27069574232644	-0.257802326738981	-0.238504451320085	-0.186284842627198	-0.244095181079164	-0.160022294271895	-0.22211732100683	-0.263679658035322	-0.229028326290462	-0.104352120129146	-0.052493674181381	-0.171463542654222	-0.314531892733208	0.0147992178886175	0.100185613460696	0.195283061590669	0.115954882494353	-0.137311683421737	0.271856368979935	0.368179797751711
CDC42SE1	-0.409617780886723	-0.236248118221226	-0.112635372735325	-0.0516633522656718	-0.035389413163593	-0.118130350050689	-0.27824910438124	-0.0267945356334174	-0.511525220902341	-0.35477132554677	0.0876596230356833	-0.277329073547482	-0.384675300334557	-0.170879457798167	-0.220464402107114	0.442029529492462	0.275788080857405	0.400000010456349	0.2300029282324	0.501135915513095	0.474181599603241	0.477790334620651	0.11926492547038	0.327758637909907	0.406427873593439	0.295833304334213	0.490460359982087	0.476003768613317	0.167749948267632	0.151101336347285	0.173666002044394	0.0152905239446113	0.200159489744983	0.123299217090433	0.202800400856309	0.174769913434644	0.205960872430795	0.209230559083154	0.288608772490503	-0.0997380578345252	0.0830601334712533	0.0476399160404546	-0.344201386733989	-0.149530929865872	-0.164114776739955	-0.18400708735429	-0.413657515952154	0.342266085361327	0.0652907142294503
GABPB2	-0.27944351312219	-0.370334850321833	-0.390392368731723	0.0651166844553245	-0.382905357803549	-0.300939094145435	-0.177719037303321	0.0846344725997087	-0.351293696020981	-0.206657303404839	-0.27626174364999	-0.094541731134287	0.0503208329635298	-0.292552437152765	-0.146599381318394	0.404605193595257	0.223983024373042	0.47353072244684	-0.149280924143842	0.169517413182395	0.419033953679169	0.387618389660919	-0.323885789441517	0.604658029685571	0.383746651720025	0.349395999993289	0.494866575813709	0.26851774210519	-0.323888879887616	-0.328191379232951	-0.326981501089411	-0.246306509309804	-0.17790764586525	-0.237026989609962	-0.174912620343536	-0.2370386523891	-0.18835961181382	-0.28730029243154	-0.202189226243956	-0.0769222065905903	-0.200120586848368	-0.282112544371505	0.318353843737436	0.58291142582429	0.459233784296173	0.120840963601329	0.337871482808877	0.569632201291031	0.497295457457004
SEMA6C	-0.0346709981673732	-0.296841222492231	-0.268195157724814	-0.0369197442671738	-0.385063683120051	-0.323806479954495	0.0981176609441545	0.0212506927068339	-0.00863780347579477	0.00127486043740523	-0.287767033827868	0.0211280285392981	0.364173310461821	-0.0146649478247836	-0.0783874740049208	0.0969982543547485	0.174939955215313	0.148373994474618	-0.196593356473649	-0.133558982406077	-0.0986045996982834	0.0273693805864281	-0.351988038910195	0.247519631751109	0.00401216588892015	0.027138225922897	0.160644377235871	0.00460340816292791	-0.312527602553389	-0.309294332987085	-0.307315387501492	-0.252062937866414	-0.320483940557889	-0.271699090239881	-0.215190425634701	-0.273016382529321	-0.302450534956718	-0.26190345240511	-0.371932035251241	-0.0634554771315015	-0.123166221446028	-0.230421443374637	0.661773350407573	0.658676710982067	0.582220150861984	0.339368427541177	0.47516808931869	0.214711341710682	0.285707874589238
LYSMD1	0.0667655451254244	-0.00399213807479933	-0.407006330813463	0.277915638164978	-0.316123978745866	0.145601522284326	0.00828444698675315	0.353870022581428	-0.0312747431756377	-0.182750903646875	-0.37599054769437	0.0705314226559729	0.321651258981401	-0.112266514741435	0.0944273240068162	0.159586190879333	-0.0960954822282853	0.159890357597478	-0.170496430128105	-0.0559766610063547	0.194566412719436	0.0161774772364852	-0.309218638545531	0.351042216266556	0.0882388163109789	0.069706201381658	0.3153237504316	0.110548401458405	-0.360603541154625	-0.356671897819983	-0.346217189957072	-0.352200547904673	-0.339444842179421	-0.330273051608187	-0.322109406677776	-0.292404112302132	-0.326868830904399	-0.344326541185541	-0.181568365356715	-0.0826735057815759	-0.235104707798267	-0.344400921287245	0.453384984358574	0.547816258316848	0.51834668735062	0.427426798115628	0.373623694618779	0.387676850074654	0.413695656238422
SCNM1	-0.229895692351608	-0.0951720094037035	-0.298316618283717	0.118503335466372	-0.254615820447168	-0.0226756253784864	-0.167661399591379	0.218882817061795	-0.273649647621796	-0.308022935710555	-0.1866794504891	-0.141232154360086	-0.0883108848454447	-0.240311817098287	-0.0606167029816364	0.467136043215406	0.0867066275170844	0.331698315512446	0.0204431524967788	0.175089128151249	0.45323434118266	0.359253153109497	-0.164604757031519	0.43529912911298	0.305797913422868	0.280143546815691	0.447906810711867	0.326349098335382	-0.129316939779916	-0.142834098244396	-0.125416298685118	-0.223038924166998	-0.0901669554000099	-0.139578818414125	-0.118946296090502	-0.0697432085732104	-0.0612685419531929	-0.146847844294477	0.035421216126305	-0.126045071814281	-0.111923357947134	-0.193078227326496	0.02805383557051	0.299954511982108	0.164849156738053	0.0564885310714584	0.111013332326466	0.504405050358848	0.435648111994731
VPS72	-0.29727776111117	-0.301438977544509	-0.35814967732367	0.0415813012584365	-0.301915224355558	-0.174347785610251	-0.191764146459294	0.114085745012927	-0.330533883997884	-0.266562719210865	-0.270081557965067	-0.0419044187547763	-0.0278429255383472	-0.126204827426043	-0.123865589569764	0.6116735862426	0.207997979521646	0.565901996675999	0.0774464396869613	0.322515428931686	0.537433686005045	0.432309932287121	-0.232792447632869	0.502860516099179	0.30997464845067	0.214853494943114	0.632899022632359	0.540197295119339	-0.268151114219342	-0.25379044125023	-0.242918806535693	-0.25739060454632	-0.165622555916555	-0.225108251545534	-0.158135246727534	-0.201821327642398	-0.157590348798131	-0.238320618830136	-0.0728742390338104	-0.0789873892448595	-0.142538348965654	-0.268526330909156	0.177099279496225	0.463283478907419	0.339864611020888	0.0632865381637002	0.229422206516519	0.591101948259022	0.583192230611915
PIP5K1A	-0.449213751534791	-0.41153778097253	-0.0364924535068315	-0.385458839209653	-0.316911474597164	-0.52506710195764	-0.170281208265214	-0.437972674766832	-0.256652377534569	0.0131261174158872	-0.0639153493686083	-0.185295645365134	-0.189030482044417	0.117132931140577	-0.465701342546609	0.457044450020279	0.425202063161425	0.444801171612904	0.131426360059542	0.168676826129165	0.157816884899495	0.510904445861531	-0.111375360032351	0.357262010790559	0.274487257943847	0.25418254842663	0.290829860526944	0.246442479819208	-0.0646100699566224	-0.0551004981910978	-0.0297937291362707	-0.0916734113960158	-0.0698978967270087	-0.0800541475697891	-0.05698396189433	-0.0128410589097138	0.0484724920766554	-0.0108201035056557	-0.142420062181078	-0.128358094097115	-0.0382428288155238	-0.0270372188951983	0.189181363240068	0.267564330100886	0.285055781768827	-0.117997485224382	0.204770643378018	0.343120335576033	0.20046309396824
PSMD4	0.0597410369926097	-0.125713089526619	-0.610869516644974	0.419514181270011	-0.418472168328943	0.103872218832477	0.115133247614776	0.420163202449814	-0.0214043223404307	-0.181180444513394	-0.654308387320017	0.358363660212987	0.480521328178161	-0.0387477279421856	0.232734002191949	0.262774340346161	-0.23546690713386	0.390487188425449	-0.363273716493174	0.0968113080174694	0.486242253075491	0.110662564719875	-0.598944147613494	0.398116905842128	0.155043766814008	0.164421580262193	0.491600716952374	0.235500450230873	-0.669545832670483	-0.641516669807923	-0.626351810386439	-0.578028493779361	-0.527505656383762	-0.58266616201837	-0.542120789717833	-0.501225243470593	-0.583017112299742	-0.564733029998472	-0.44765052499447	-0.144592901125529	-0.353149656782142	-0.606400891148921	0.538386420183519	0.747834773140538	0.683812191690587	0.424022573358676	0.567990420894316	0.468689110558596	0.695889184054214
PI4KB	-0.0874688064345338	-0.177466104339207	-0.250011062971394	0.0745612638628856	-0.357171533557363	-0.183045285799215	0.0634414922671698	0.0995670302174981	-0.0500656714879222	0.00957583461811296	-0.339897255893746	0.149539942707485	0.2057732854004	-0.00583683715831834	-0.037709802678889	0.29832206267482	0.0632917071207882	0.351273572468586	-0.162677335351769	0.00815749509345349	0.316980175044011	0.232770786385086	-0.297132549530829	0.46483489563799	0.175400015141158	0.191594626838127	0.40859720827057	0.157107303966497	-0.342958631009681	-0.336001730050157	-0.297983490085164	-0.265476985168561	-0.267620693200174	-0.291078977195272	-0.254064141084951	-0.251513377210738	-0.271422285543878	-0.263354790642805	-0.266728269314752	-0.0629715362668052	-0.235529068653956	-0.254624204382339	0.423166206390206	0.56029668124341	0.520810163195688	0.285262565597719	0.419736679886344	0.471098600285992	0.454491162834393
RFX5	-0.394608392657899	-0.347550300819437	-0.28439937071735	-0.0194286209070306	-0.247261148544911	-0.245531182309614	-0.219109105187252	-0.034008974479878	-0.330957588428148	-0.199909277366834	-0.201920485216647	-0.108897266419737	-0.133538201081137	-0.179971365711347	-0.157856521466012	0.606875853276354	0.20867394979969	0.63024698770916	0.0720173317305822	0.257390210880967	0.556671941705058	0.491500716625517	-0.184737950363666	0.547134761561486	0.429508560437454	0.431183361165525	0.492985182495056	0.45160278677591	-0.164725515446455	-0.165958092950559	-0.15053409771477	-0.165445324511165	-0.0550144907509121	-0.110018711788559	-0.0658569003468512	-0.0974348782156663	-0.0246831771810919	-0.12804554281814	-0.0447787618602687	-0.0929902691753104	-0.02942561745909	-0.126708685614544	0.0366018704108546	0.300085537672675	0.19175386502169	-0.0991352109263648	0.166162601917928	0.556588360643022	0.435362180849972
SELENBP1	0.224889421430329	0.0250356155854325	-0.33496820997071	0.372278300278722	-0.329314410371178	0.0659425302836407	0.212484676729953	0.416928939958457	0.173677562408292	-0.0954453118359519	-0.383998429061974	0.217884902087899	0.581904093184833	-0.116198536620868	0.134359668200221	-0.0320984841243038	-0.142801099318025	0.00765423944612007	-0.331548889735559	-0.178122996606199	-0.0744212951998282	-0.165754999610074	-0.383660108967053	0.22154796853328	-0.0655060997834726	-0.0141032681755421	0.144738283473707	-0.0814184130526216	-0.398003655489617	-0.387909135597574	-0.378617222455551	-0.326280479123583	-0.393278309868555	-0.359076741127549	-0.314268185932188	-0.336942930545218	-0.423488152187558	-0.346174668191014	-0.33479577164885	-0.0763808721883506	-0.22342124131814	-0.315836755866164	0.699524447646103	0.709221647708424	0.6199081398849	0.567797532844058	0.446861729989889	0.275785732242685	0.366662986075191
PSMB4	-0.0146555882484811	-0.16261016057447	-0.506805870033256	0.354536269015987	-0.275264170596644	0.0456770426578954	0.0568292172654709	0.471602697156068	-0.256396607971422	-0.277501267310992	-0.348245598988733	0.0690417066496332	0.195220606424836	-0.208595040165471	0.139853031335538	0.317575459734716	-0.0283086741096439	0.330549578057471	-0.218641835305707	0.269701332470512	0.466424604034907	0.18873662022298	-0.325494969897334	0.314406384949374	0.253177254470659	0.132781046951106	0.637736303029015	0.45132899484721	-0.3449903244256	-0.369669927176134	-0.356955450082527	-0.347789932123696	-0.289708975529267	-0.295133652935364	-0.251713813770331	-0.29746163109649	-0.326821788287979	-0.351872087611057	-0.230488039525665	-0.13046898799192	-0.230863562462117	-0.385646840860799	0.233208300959395	0.465007181393053	0.379193562103617	0.295167511397201	0.1680160107275	0.493569584022149	0.63261866678088
POGZ	-0.166964357074209	-0.288483460025026	-0.417037478583114	0.0426789814800416	-0.4977743710861	-0.243504767903115	-0.0531563382910944	0.0109700050966867	-0.235350739804153	-0.219852195464465	-0.40096663471531	0.0547108116567461	0.182737684724038	0.044650492298533	-0.177232902453844	0.442303950584816	0.142403912289241	0.51120028016826	-0.154033770732188	0.271334465600429	0.357484200500202	0.294341536237243	-0.437384535065221	0.49592129589793	0.338017772602159	0.286296052099807	0.459866681381311	0.271543482271337	-0.401201974973196	-0.430958744185745	-0.405146831051243	-0.415774797564092	-0.379546720182338	-0.409135535711078	-0.321141220557683	-0.306666059514856	-0.337583130871772	-0.366677595062385	-0.334749530060056	-0.183666878666452	-0.218871698329635	-0.37522080066714	0.467835137798073	0.61617581042034	0.626115482250766	0.248721551769212	0.427284177982052	0.458194410003118	0.529631290745277
CGN	0.33441070012552	-0.0858939668108855	-0.218482305148741	0.0421823797371125	-0.354659994984397	0.10191597075885	0.465347525159694	0.175830681070805	0.1325900697202	0.197774569388916	-0.399392613094183	0.344972286784074	0.48682475281879	0.586045090824659	0.0812931752994379	-0.0972639643127718	-0.23091506788522	0.0405141947420198	-0.275614822290568	0.0864677427809142	-0.149403053448968	-0.301905924693927	-0.443446055575684	-0.306426703211667	0.0065549366437356	-0.121774240480948	0.240860641159679	0.185519535373696	-0.447840621083736	-0.432369160461986	-0.427213703724615	-0.371596450387411	-0.50750523186544	-0.410885671367294	-0.480682615946729	-0.377366860167844	-0.527477148803562	-0.366761079232052	-0.514283327432692	-0.107730861496776	-0.243842156587631	-0.38548931777271	0.638398476565269	0.299149678689525	0.601085740545819	0.467573730226225	0.235366956023797	-0.0351747717675461	0.162508281100374
SNX27	0.225079918586611	0.137481132143674	-0.30215751495109	0.276010488073956	-0.263629736158264	0.406142006992045	0.185772049293874	0.397734012115157	-0.152015014716687	-0.18650913614907	-0.415900945630232	0.411023484386693	0.227761722300607	0.418416994550245	0.147339659939864	0.192648683478416	-0.287473998118383	0.261613329870434	-0.198268807062188	0.512041949863629	0.343189328420228	-0.0688058469867193	-0.337205032456964	-0.0436972339299467	0.170891787050752	0.0378712859105349	0.485945002801604	0.424877031515415	-0.417330335461005	-0.417506693182795	-0.384417264186655	-0.3171936773229	-0.334648018582102	-0.407850989822218	-0.326688676498232	-0.313071956071877	-0.459775608856836	-0.34504805374248	-0.23254201865054	-0.0568311310589167	-0.239007819021994	-0.379658568875742	0.195129413591024	0.134750997573048	0.375203731725842	0.429524320771681	-0.104865421513328	0.0826541268968945	0.308098517493734
MRPL9	-0.179328898611711	-0.363377642664456	-0.390133407778513	-0.00936056239190366	-0.402171599253681	-0.176747647701444	-0.0864522262297246	0.125191301455681	-0.321595771238196	-0.259818012173891	-0.348540408050472	-0.0182072409925994	0.0653600171805484	-0.0253617025728812	-0.104975753184678	0.499745795791905	0.144570505238608	0.526061756891565	-0.128913257378298	0.249216793563107	0.449222674391003	0.201828872115713	-0.352972555326647	0.394233575298186	0.296861736057397	0.191044864077752	0.607667136611088	0.524288603549858	-0.351520037586789	-0.364600331827915	-0.359354407279329	-0.292962780605751	-0.311517227641454	-0.330256645880448	-0.237627574304686	-0.276314365401702	-0.3040266436599	-0.326485888376853	-0.272628866134944	-0.0996520290960051	-0.193009969967725	-0.327453303434555	0.289516098986497	0.479194676246903	0.479755808466088	0.146449808026111	0.290982628933809	0.50294117868825	0.579629806094473
C2CD4D-AS1	0.102561042724054	-0.0960560525090248	-0.311832764166127	0.168702371499425	-0.224727451651894	0.172018098862341	0.139345063165949	0.279627447527872	-0.0627104644606944	-0.18446131170523	-0.316573744268667	0.141301829699546	0.267384197127272	0.178012310224692	0.0460234684220726	0.0582855544540014	-0.138778693293046	0.200551225141638	-0.184121471737931	0.189199230022182	0.0868541654757781	-0.0743690021229721	-0.311288550080675	0.0881806833008732	0.130093650333641	0.100995407569838	0.265762491182782	0.228660709498555	-0.330368792532974	-0.322771563293606	-0.309117560333364	-0.27629007117892	-0.239410084199775	-0.272618994647763	-0.237794679816406	-0.272580356096435	-0.307913110575936	-0.300295832670952	-0.161293747113971	-0.105778288551106	-0.168218366983855	-0.265442817443185	0.36892323328894	0.303260822938102	0.429457839726138	0.412237311612328	0.0524286347957801	0.0920625742265163	0.13448156597218
THEM4	0.223007069681157	-0.0369630081134282	-0.477671143310288	0.20888036195234	-0.486961367541163	0.168826185931752	0.276574158922131	0.327267686102451	0.0464121559384534	-0.101099706376151	-0.646330149377109	0.460263673066622	0.49369705083524	0.381111310397449	0.167841930811132	0.284890055741917	-0.290094544223944	0.374393682979307	-0.370571614197104	0.297259654686689	0.301967025170538	-0.0599429706367348	-0.633725992863912	0.163714428667187	0.116381826830498	0.0680382025427776	0.46857611675082	0.310707796589956	-0.678963977271443	-0.657018303262226	-0.641808156013965	-0.553160552234785	-0.584915060869679	-0.61054058760226	-0.559674030612575	-0.513222315973229	-0.65641452868794	-0.569756142389415	-0.499233242409392	-0.120593237900105	-0.360615930271956	-0.577222601676743	0.630953945213533	0.613543111145497	0.735210657404919	0.577078726086789	0.393594518891038	0.20609724984437	0.520322308073704
S100A10	-0.0691092658067892	-0.315875719057138	-0.315673694907722	0.0460116246244376	-0.299590120900103	-0.0297112160544717	0.139688531211335	0.223944422935573	-0.32180837816935	-0.215569903755769	-0.305837411326213	0.113620066255647	0.166872894416652	0.202971947687387	-0.0313331638494966	0.343330650657882	0.0562158463412187	0.459197915435294	-0.0650908353542863	0.481702777870697	0.252274616918218	0.0891342609548773	-0.280563436343787	0.0763977863795083	0.239953590064722	-0.0155526642214206	0.710903368660432	0.702207568596564	-0.311969047009022	-0.306660766758431	-0.300476357953775	-0.223744437252494	-0.302246146578011	-0.241899488614451	-0.252436562425486	-0.245674608118715	-0.351632917337188	-0.268593957180741	-0.223337864651486	-0.0562838752731391	-0.175168288231737	-0.321225478915812	0.278648264199227	0.278645176229595	0.408605507505866	0.225287423103621	-0.0840053123613512	0.292934248497591	0.419680912730359
S100A6	-0.0664753906122475	-0.242821966125736	-0.264940566212587	0.306954211775654	-0.0885034784682205	-0.0258110670494639	0.113598221444507	0.325039788629449	-0.289947288905942	-0.226624705575913	-0.294443013561121	0.240059881633177	0.0743982704589049	-0.162255888211967	0.198041288666493	0.250888595390922	-0.0496275165532895	0.328894851182003	-0.162187213407709	0.431136816899274	0.59528235517486	0.213589597255676	-0.2554568167425	0.217227561443431	0.371665204364833	0.19714225816921	0.522951934636019	0.421620777658524	-0.320765687648718	-0.300267679061944	-0.310500844218141	-0.12126101054315	-0.115425492367193	-0.15978132861117	-0.135459407900989	-0.226118464350437	-0.247178385934517	-0.273655728012158	-0.265968561887427	0.167311179487103	-0.149611454790133	-0.307414453187727	-0.0192225817015613	0.164992571147918	0.128812838164102	-0.00743132175321318	0.0230080737693628	0.321651298887491	0.497062714363215
S100A16	0.282689551213908	0.110745459084903	-0.410765311917924	0.396117469203255	-0.150117555288772	0.340778377612934	0.211117431119901	0.594100490218027	-0.0154107207741321	-0.0877226498012159	-0.467773578477842	0.44728370065277	0.385365186051374	0.0956017769323613	0.414884027009828	0.0781134635615499	-0.3891352713138	0.113008110876634	-0.297395636291083	0.199729838666748	0.394337547612631	-0.136114693042599	-0.39128585294826	-0.00646752142458106	0.141321254025672	0.0758826512645213	0.508871163383742	0.35175733975299	-0.484848557035033	-0.469326656525999	-0.45874840781306	-0.329968654369262	-0.337263596088064	-0.391406777419398	-0.358194348909217	-0.372319351178425	-0.499383646991189	-0.411717024864858	-0.233143805063336	-0.0174594431442983	-0.262170379476922	-0.422164780436402	0.244026328902346	0.337643446219977	0.359498364439333	0.442002011014092	0.160466126873895	0.222028234832841	0.51784089182459
S100A14	-0.064196253560467	-0.201496845478746	-0.219427358637884	0.0612996056306659	-0.180038383494927	0.0243332801905875	0.106576258600825	0.219972983138173	-0.306183867454674	-0.168242392422993	-0.203456544463757	0.0884363603932463	0.0794298097263753	0.162755295907384	-0.0446787991161688	0.225768441684578	0.0432493173205747	0.297298366929014	-0.0256215007278917	0.447204484059316	0.247715037730987	0.0779170405517746	-0.16361779253466	0.0199460048376972	0.231115924159271	0.00357737358829966	0.630528386909806	0.660348671572006	-0.192224072814709	-0.184881681892367	-0.180275995662159	-0.128581330632585	-0.17435932708823	-0.127978240423334	-0.147183433900941	-0.150546807758442	-0.232459563852229	-0.164799954888709	-0.114224069748213	-0.0338346299536244	-0.103562454812942	-0.213726335658317	0.127802221466423	0.106015053034012	0.237447033298209	0.175204991464985	-0.196242545474856	0.254510998867006	0.283669580200038
S100A13	-0.171427505852663	-0.406104021407831	-0.392441127310225	-0.0126482814819717	-0.351433888939733	-0.1965315962446	-0.00434643153590979	0.13318916784651	-0.431227752776307	-0.267542932304171	-0.297060280357096	0.00145481627200593	0.0534298642685153	0.0550956043095941	-0.097241016701669	0.507345906294419	0.197186099780176	0.57951537532544	-0.0509309138997115	0.455961332096744	0.413472063774541	0.25920678775196	-0.314864955957516	0.274840836737415	0.303567355470707	0.0882848855643981	0.72428260453734	0.689670379226343	-0.28786202198875	-0.312013578652801	-0.300155552728929	-0.266138136940761	-0.293385830783952	-0.248798752290146	-0.235465529392909	-0.246837840437265	-0.297811503239372	-0.262591691619026	-0.255584764597033	-0.131328301733796	-0.17466792098403	-0.296853727737627	0.241992222055375	0.357584775570394	0.409508674356449	0.104384618365122	0.03119837866632	0.474879114968903	0.522906479155975
CHTOP	-0.0960792452240574	-0.293894000700663	-0.490786534133061	0.11406221385251	-0.474518445440986	-0.133030758675966	0.113181820012288	0.0847778331270211	-0.124511960582706	-0.10636753741317	-0.542812751806959	0.208248949505098	0.298552768378824	0.163385204173119	0.0496568075599837	0.445371571898604	-0.0122061688700345	0.543889610917216	-0.241052946250196	0.201178622250711	0.416041465954205	0.263388928805802	-0.534918089481124	0.426178436098902	0.265959302802304	0.257227297696069	0.513584424551199	0.306470477344161	-0.552362862379564	-0.539455687486106	-0.518443122968937	-0.507613265544341	-0.464462261914455	-0.491718301102004	-0.442081485470549	-0.422669921290666	-0.443797480449329	-0.444914765557644	-0.447480180762729	-0.195454165749348	-0.305980813119332	-0.469150805144723	0.495438587994104	0.596873615659102	0.651908859498323	0.267889926656962	0.505502924930063	0.470251973535094	0.613871141353237
SNAPIN	0.127345000652693	0.0175851836037334	-0.383181496724027	0.341358036681682	-0.272723017564446	0.247398523874982	0.161834409919042	0.508266890140793	-0.0299012564267001	-0.173585263879971	-0.450955300593508	0.264025964572177	0.34048276944463	-0.0329446818954976	0.301115914481603	0.25343643102497	-0.269674151509003	0.221363958446126	-0.173162016202121	0.193597242015955	0.339409957047871	-0.0907248297418863	-0.34118297863575	0.166640391288471	0.0804706236991996	-0.0587937499053905	0.481345075469031	0.30886136897117	-0.409256532894059	-0.399786831620337	-0.380524754487897	-0.37599802913617	-0.378391362275047	-0.371077978360616	-0.34257992089985	-0.321219347905432	-0.430375031022205	-0.361029559939636	-0.19480646312207	-0.124003364536189	-0.24802757154802	-0.411900822637988	0.293040381822111	0.435060623810316	0.426834273033308	0.34522205178139	0.182223455268286	0.300018093840074	0.521159570812856
ILF2	-0.268484269719542	-0.384263596523214	-0.482295149355963	0.0408103209402911	-0.360932093177542	-0.158842378706829	-0.0721939273233815	0.143796785945316	-0.45598204757229	-0.30020466112486	-0.369570168179089	0.00283261889863332	-0.0673267068302231	-0.0602519508277972	-0.0304835471832849	0.654592298662846	0.0964583346639746	0.671159357408475	-0.104254598115376	0.459204439945729	0.708873454437515	0.427644771548132	-0.368612492633322	0.481233356692728	0.461221441477598	0.335469028144728	0.748291727196818	0.584628971405275	-0.38514219087831	-0.407629283749452	-0.38704107209924	-0.326334609206107	-0.252547389812572	-0.314807442043608	-0.257542283304224	-0.31731567405152	-0.267373018834535	-0.35208049508115	-0.255289409420458	-0.124675344344986	-0.238256917867794	-0.376900310884343	0.101832238895471	0.34850248901295	0.345430629696149	-0.0161768225702862	0.202615117910692	0.58796374007207	0.660357848225952
INTS3	0.0194862988899355	-0.193110158144605	-0.448500360293538	0.213924074342962	-0.542358292812622	-0.0225380446368623	0.0485355516900493	0.223345064390562	-0.122371823009846	-0.134771473722701	-0.465669968246978	0.157795715422016	0.383156281825577	0.0465535420968822	-0.0273973049762589	0.311865079377962	-0.00802763805205038	0.387039952988559	-0.251336332948255	0.0953361332174235	0.209226723468628	0.0813680171236914	-0.520586510000737	0.356680050078618	0.18378902020242	0.118155638659867	0.374808838640926	0.162291991559692	-0.502797731052407	-0.497917849023461	-0.491347349848842	-0.426691750413484	-0.464957738029167	-0.460758784318333	-0.422348247927416	-0.403345553005637	-0.469742142686629	-0.42968082423397	-0.434416222685	-0.11084257535719	-0.292059636512147	-0.439254571940865	0.622478460177655	0.734809973092711	0.742650071702709	0.431015509992672	0.4757787966727	0.417263052313997	0.560385564700719
SLC27A3	0.027999929975148	-0.230539453970292	-0.436999133569686	0.143792928658983	-0.465908486767399	-0.0169463320628942	0.0861472583028053	0.258802362837878	-0.222860771120469	-0.144309858525029	-0.460201510510241	0.212971110440039	0.286719787738998	0.165546416433389	-0.0318899157397797	0.387084220651298	-0.0486919537477685	0.434193755957003	-0.179408156454214	0.404982777850812	0.31888406590055	0.0564201873432444	-0.445340527868628	0.179461620161184	0.303043263193386	0.165521434738511	0.605281114704508	0.488462748965916	-0.480349883194225	-0.495618758481051	-0.489961789799065	-0.401418793024746	-0.450517622043921	-0.433884486478174	-0.394828021959364	-0.437732474033644	-0.492542764993835	-0.439197156056785	-0.391283789274454	-0.0819869698885549	-0.262121261659716	-0.432472461433092	0.47808500835755	0.524972080757708	0.59151651092925	0.3378669411057	0.206954418304027	0.363998646178628	0.454135682928837
GATAD2B	-0.0294210014396025	-0.195228318859713	-0.372634335136733	0.0249658026559648	-0.454266924120622	-0.102721042286068	0.100940056473438	0.0439291490615063	-0.0897111067627606	0.0617817302895706	-0.440479056815362	0.213627147333807	0.145478581426753	0.21852906419694	-0.0350114870767386	0.320570598679093	-0.100353729018454	0.349399309736647	-0.288788297783229	0.136090958747032	0.389305742697961	0.207357220377445	-0.486806379076533	0.278901327697991	0.276337792839891	0.288059321154407	0.367485314680541	0.146818456754932	-0.513179701406162	-0.510474224012894	-0.489832841385772	-0.409363192360918	-0.394765722432009	-0.485453651308669	-0.414247254158718	-0.385605724100769	-0.400512981262056	-0.424889648598516	-0.457630781967789	-0.140009956587795	-0.252970265694907	-0.386569341038282	0.419651270195549	0.474492928674443	0.548640997681121	0.225715108528904	0.475812998611655	0.367552601263269	0.410965230767395
DENND4B	-0.205487272464476	-0.330198282929555	-0.331057072818223	0.0416964302859219	-0.40535960268718	-0.345689894476054	-0.0353201778768551	0.0453180435597864	-0.0440335318924531	-0.0943975075538567	-0.357715150960211	-0.0280870055521561	0.2342496234952	-0.213694746604026	-0.0564050401154395	0.418965228713038	0.149271270211127	0.403150933812998	-0.112855403538578	-0.0972600671441409	0.256098888699429	0.297525125168152	-0.343020022134615	0.555244538736228	0.0869719767902145	0.142138558680341	0.355264308365615	0.116273241883931	-0.345441715717984	-0.326233527880463	-0.313290119018431	-0.316139522250044	-0.308842459623425	-0.28842694824904	-0.261709189726677	-0.283971559884604	-0.245912903624943	-0.267422083154315	-0.318875383723771	-0.0951998653468406	-0.175251813239346	-0.278033778767868	0.49924205121897	0.712864354008709	0.532127288624912	0.169130061586305	0.569370087390677	0.514023173035834	0.534591493312717
CREB3L4	-0.244275162310491	-0.444325165867584	-0.408509197803302	-0.0535808157952793	-0.356292398874366	-0.204995273127092	-0.101613212406944	0.0478651485239879	-0.497494909540858	-0.231675418982141	-0.259864915296316	-0.0429795246056258	-0.0339828790890732	0.0795941998347832	-0.139808191235547	0.583379477558864	0.215206336012681	0.640904382171541	-0.0215713175573271	0.539230146222785	0.471016873884764	0.300961801383679	-0.31633010600688	0.345478523567796	0.420790336891396	0.240516369465933	0.67960620005304	0.639426559017738	-0.277550306793764	-0.315034393095448	-0.310906594273186	-0.276271930800155	-0.253862957677771	-0.274399273165505	-0.187787327972751	-0.249385213077948	-0.251769677675862	-0.270710111670651	-0.215640045405918	-0.107564513506441	-0.117576178835769	-0.313334840298298	0.166811043516911	0.302805102499105	0.348398625877176	0.00281031087828701	0.0866650885920169	0.420022679254661	0.515192270013581
JTB	0.103933145298851	-0.030199349071192	-0.506464482981274	0.431039619075168	-0.321606050051666	0.277848249671807	0.124308796686597	0.56754716761495	-0.150972280025106	-0.292446036482561	-0.493061877181602	0.239319100784126	0.341358272690014	-0.027674213578491	0.196135897641373	0.314844729037603	-0.211051978581038	0.332296032978293	-0.247158691362247	0.272609055780434	0.418947533203352	0.0590912443592594	-0.401064392616767	0.234727185236922	0.182491353396278	0.103775551237409	0.618811906279879	0.448784336632983	-0.465237618507773	-0.449580575663243	-0.431045490521809	-0.394058104860894	-0.403673116388151	-0.423222305788365	-0.369810386123521	-0.325598302910635	-0.455871278028928	-0.393786502617134	-0.253702735285864	-0.124369811218736	-0.270078328735767	-0.444708079621279	0.322081274653347	0.467241882967886	0.480717622353921	0.448806853605656	0.122541086635759	0.411727327658356	0.622058710023942
RPS27	-0.0830963260975853	-0.295719471459355	-0.632085555804774	0.386775578199279	-0.391982676663345	-0.0209372434601735	0.0179332266819264	0.474155157487498	-0.272600636904453	-0.343183954466719	-0.546171330082144	0.158602850475301	0.326453968495294	-0.285349925776751	0.168004604598607	0.427635898308804	-0.0413846103652253	0.50681044626047	-0.253645513241305	0.271587724203535	0.584338974616671	0.20115184658132	-0.480161665893326	0.488359375821174	0.311138393869919	0.227463513899781	0.682645635839285	0.450327155975258	-0.542906744641625	-0.532890757190329	-0.51571995378684	-0.45184879482019	-0.401751216944323	-0.432066129277195	-0.377668869818461	-0.429353885630637	-0.464436550800662	-0.471039110231366	-0.328129192356242	-0.100968118344608	-0.306062929539453	-0.529417637694461	0.397449887110107	0.683196342057324	0.554846468677454	0.330157542656697	0.332364358316224	0.589661247963507	0.752807385842342
TPM3	-0.157017144206006	-0.269681503028147	-0.379658256210545	0.190176671725041	-0.363218571531431	-0.0124728245698555	0.0732941874052603	0.231601082831171	-0.402658548392007	-0.162302255554205	-0.392689468300986	0.143435826104497	0.0539656579076011	0.155238381679873	-0.0479995370282445	0.466328299273285	-0.0172882436014677	0.498958888300366	-0.135166863112453	0.489004619181713	0.516859356759042	0.366066917485588	-0.332400671287804	0.270045933138438	0.541663507880244	0.352626316425544	0.758696445865083	0.665880926971313	-0.384591946938304	-0.369770692508297	-0.348934917363306	-0.286242716957428	-0.196140612889512	-0.265197687157528	-0.274236551534915	-0.274435722694272	-0.300274835576116	-0.320511946846602	-0.225278496701089	-0.0725787328751466	-0.216420709190448	-0.330665117570331	0.164130294206277	0.268708587002969	0.378308576998644	0.17372538261076	-0.00692884025552082	0.481881814865744	0.542462832577374
C1orf43	-0.139653870174406	-0.260326013866335	-0.548681399438166	0.327420009968887	-0.398473205217666	-0.0267595066097999	0.0086661668941396	0.297423476616637	-0.317333457690581	-0.416574112618126	-0.46216638656375	0.131551339847668	0.274601877530552	-0.0609512223730265	0.0215545445849134	0.486403120389932	0.0637644669114418	0.603272831350632	-0.163786483806486	0.389438782673291	0.500860234158128	0.243120672235108	-0.410691379946938	0.468436650142425	0.330794296647694	0.212565878006205	0.674759967487239	0.508564345328639	-0.444486411169092	-0.453384477609077	-0.431217221568474	-0.39451818210047	-0.344201758676188	-0.41064646898901	-0.30987328178202	-0.329809129181332	-0.397741808500607	-0.398889922056744	-0.228243327692113	-0.141240206192412	-0.257604899459426	-0.439590814976735	0.37262145630628	0.582587062796445	0.573717081145316	0.365144986307342	0.191411014218172	0.561802963115415	0.669021830851115
UBAP2L	-0.144233090234904	-0.199238027519175	-0.425926702033473	0.101455578133973	-0.415447318051084	-0.0678407033475789	-0.0422583823719233	0.165785400041709	-0.252465719349606	-0.292283831690686	-0.408740220474153	0.105522442767767	0.18025886325482	0.0424213384473273	-0.0125537781352423	0.569000227682348	0.0557616044330699	0.586636101911041	-0.0407325262297312	0.38848620728266	0.433837272097538	0.259123695688651	-0.347092072922511	0.412824572955507	0.23352315630292	0.146358471384945	0.601515172307554	0.477108300339342	-0.362432250275183	-0.368339350428955	-0.336227299021109	-0.382684585820756	-0.349587029413211	-0.374072431506321	-0.301323517640449	-0.261641659526162	-0.351482555378342	-0.292237510676473	-0.180323247704012	-0.16580502226512	-0.15226974351556	-0.342355943913383	0.313671213704547	0.49806899921763	0.516623116043156	0.293153461147387	0.141202833596625	0.46330269109264	0.547496270247544
HAX1	0.0305686090723481	-0.068183530611457	-0.46386160719466	0.273769636378019	-0.278128040437805	0.0545161714336159	0.100256910567822	0.466915789824984	-0.0494818323796074	-0.191518475133776	-0.426184159747122	0.158860856449011	0.303012804061773	-0.150565064472016	0.210718886399505	0.311802514058223	-0.130909822298702	0.264840279707346	-0.170505586270227	0.0751251472313153	0.416601957523404	0.132972722133982	-0.332888831438356	0.382536368170649	0.196485719861173	0.20435293338575	0.602710721456095	0.376586366445726	-0.411271107714989	-0.388769606561586	-0.362163540232353	-0.344758710622574	-0.287829057714291	-0.355235266116763	-0.256382631401245	-0.324698047879515	-0.338041713792226	-0.319363102391941	-0.208594977643177	-0.118801772219393	-0.176493773481501	-0.341522197977617	0.361768929931628	0.584018026604569	0.424715829438794	0.337671823427535	0.333007644744729	0.579896020338857	0.58243284417327
ATP8B2	-0.741355277213572	-0.52559024960913	0.103888644833302	-0.270362489974852	-0.00456979176387856	-0.588532923693102	-0.538835105193046	-0.425592048203982	-0.607893305664703	-0.245548522585518	0.288990443382932	-0.468858730330609	-0.588939754637377	-0.494340237727807	-0.440922075515233	0.562944481162002	0.66831579816935	0.582284454171949	0.353317643677097	0.346004376480481	0.467189155777049	0.747334724461119	0.244019480886728	0.692621926708174	0.550549151460641	0.448936417865115	0.352579319288396	0.367526758293941	0.280575357245609	0.261570550858938	0.258090899306323	0.277238099657949	0.45336176191945	0.383679706755844	0.37207119445712	0.298725800691605	0.475330052528834	0.200229065807096	0.308399481380726	0.103368740654582	0.123359381737781	0.224328467954337	-0.388817587277967	-0.0344410572983109	-0.187014238601146	-0.531891470004035	-0.129724462142877	0.495760081152685	0.133173173542256
IL6R	0.763408262431727	0.624899730167654	-0.0777542926868098	0.392390447101898	-0.165881665168078	0.531309786430484	0.64154474341906	0.483788462898907	0.695973158265674	0.316911512694489	-0.312460169154089	0.451311696492175	0.64800382050857	0.406991221332088	0.429797244769394	-0.593989987937469	-0.684350366826866	-0.612996525793058	-0.532944033560428	-0.502360936642595	-0.41906757567586	-0.642182920815546	-0.344924170858339	-0.474759927718179	-0.349247394934356	-0.204281833230579	-0.326834647967616	-0.493711331378403	-0.353301008804398	-0.342385989237491	-0.325054910427085	-0.343541140542942	-0.413469268652195	-0.378651028306799	-0.445433576221523	-0.291909733672516	-0.46039470888761	-0.273143963827271	-0.377856554098903	-0.0857253851365872	-0.207834791953664	-0.268614721460175	0.57404189789431	0.229482132647026	0.427697229019061	0.760566381104162	0.311535209874324	-0.273794832191225	-0.0185223829004576
SHE	-0.213680995070792	0.0709750202082335	0.280119667785742	-0.142805924521835	0.51346099137901	-0.176212328930314	-0.251490800539821	-0.181480837138949	0.0992483482176855	0.114212234122701	0.630939045996302	-0.398983643999841	-0.360524045568861	-0.364620701792687	-0.177110531336343	-0.0707741218337088	0.329384554429397	-0.180893137480319	0.284726201672902	-0.182112109305055	-0.199902577960905	0.19641321171728	0.4911479354747	0.0704573428185487	-0.10636224717403	-0.0239775433888529	-0.249041784948156	-0.101805603525282	0.618075687456032	0.58935191882037	0.546977459670779	0.479123821165652	0.585868227548562	0.555678403193067	0.642335970322117	0.495385754120952	0.626310758277747	0.455493167626741	0.538915616322735	0.0436657026726765	0.462017515155597	0.577979552948228	-0.431145507885516	-0.35647252933557	-0.529237331708876	-0.333293283334959	-0.341522304439628	-0.0244384576445183	-0.297820113957008
TDRD10	-0.266883189671704	0.0133019027674636	0.151274006202406	0.0516024977043598	0.485468101298076	-0.197714453405158	-0.177494665579499	-0.204627972461835	0.0675318601751957	-0.0620764066362826	0.519184118349959	-0.345487815922635	-0.213353142287574	-0.350774692547528	-0.196224575021976	-0.0804585592452486	0.335397658771645	-0.0687649157392931	0.2093761094766	-0.163501911726313	-0.194697033451122	0.276470525782521	0.467953803524469	0.15493396295714	-0.131042638782945	-0.0501952833017817	-0.227275998176745	-0.105856186417407	0.560547353231194	0.547532130732295	0.496564747934965	0.402830646691134	0.498222089952611	0.416005499285691	0.548310551415326	0.403169249478262	0.535594702533035	0.350719859918354	0.472027746274813	-0.0389604125741596	0.462143499825191	0.489503219759574	-0.354501300796956	-0.259449796364003	-0.399054363433864	-0.282151753123358	-0.308396098559839	0.0394054978855977	-0.173959599150382
UBE2Q1	-0.0439349124079492	-0.0642706443599951	-0.41738680512067	0.377985043638056	-0.199032654895722	0.180106624238961	-0.0231369424155653	0.432849746116873	-0.360560340372532	-0.238177094667366	-0.269916805105957	0.142168776469729	0.0260296290181111	-0.158199369625956	0.149048115757857	0.312149691807256	-0.102309881255456	0.333715599362907	-0.155935264369403	0.394996611680482	0.673533363301841	0.202285831481364	-0.249430014527738	0.262104288912253	0.471894427699263	0.265529486579918	0.609468198853619	0.467596150432955	-0.296048079192959	-0.314981660837215	-0.303586889085698	-0.246067026405553	-0.131879083057595	-0.229360467789444	-0.18109565037237	-0.24770004900947	-0.242105869211217	-0.278059810402343	-0.0989199927198539	-0.0348151573352469	-0.202843609531852	-0.338149148924663	-0.0350254416694549	0.207149499695526	0.20093145550057	0.166989798671477	0.0282332138537711	0.502649255954403	0.538053468923077
ADAR	-0.0480493484509344	-0.268245475897612	-0.560482355545675	0.268251101949161	-0.516292280819673	-0.0721326175940371	0.144117915326336	0.297825242746037	-0.213043649369875	-0.260403861575077	-0.554222821087719	0.190298441402787	0.362443316916567	0.0425889839158923	0.0364790774796385	0.423505313970596	-0.0276104987239943	0.537170435170992	-0.276344859901948	0.297646632790972	0.432268338129849	0.190049851315381	-0.512300848261075	0.428652948971972	0.308709643964672	0.236782539000787	0.629699409577385	0.392803936628161	-0.545918832159921	-0.541911458493966	-0.520344705442907	-0.492028292227599	-0.48283971757426	-0.480728880003309	-0.42890926651671	-0.425859594167332	-0.497318750472483	-0.494501800000803	-0.436960715183743	-0.214348925317436	-0.354411224145163	-0.504857198444702	0.547751003691316	0.654492986841835	0.727996089099676	0.39983181064633	0.336947018051001	0.559025747505391	0.680069984521736
PMVK	0.0588270809082344	-0.150395497786843	-0.383234308330545	0.0960244344660141	-0.423041022976766	0.00351272649582836	0.101809833075292	0.269025804348181	-0.0990716824704785	-0.0208942013029129	-0.338257407908777	0.0771792322433101	0.327642701806922	0.110533786019033	-0.00588223469497765	0.243762098919828	-0.0187570534575985	0.291306729594605	-0.137697334291095	0.168536409641208	0.0957895233788525	-0.0549436706979204	-0.35042489490148	0.147578089190518	0.0717514667222195	0.0125863201296294	0.531921148555532	0.425215292928988	-0.386034370510688	-0.365891171253579	-0.359694508007468	-0.342412041765887	-0.370860280766168	-0.318584538748388	-0.299086044624391	-0.33459356145547	-0.384387625417866	-0.307524406869667	-0.20855274741332	-0.14131863620036	-0.15422424481839	-0.358334943756788	0.502281039767995	0.548367676957361	0.556759755491539	0.43812243933147	0.179276944213424	0.342871896840383	0.407475149790547
SHC1	0.312127276530482	0.220978290650987	-0.372301057543241	0.509158491565274	-0.127077656528842	0.47714427187303	0.309304602054092	0.568543082496612	0.0754305704709956	-0.000655878267203591	-0.396947586323797	0.428681226913854	0.372428356106528	0.174457502678746	0.418860388736379	-0.0780141688635927	-0.440593196895308	0.0537791573468208	-0.371767019257439	0.158923596976355	0.346410859099785	-0.0972906693313853	-0.315180531489647	-0.00669516148214562	0.211828675987785	0.139625209674885	0.373907817384077	0.157559463332375	-0.43183288606734	-0.41598412462726	-0.40685654464617	-0.360793371741847	-0.223835659615243	-0.335694527590781	-0.327139442915626	-0.283177798129407	-0.391737555845502	-0.374990737020766	-0.194003377551714	-0.0676304788617901	-0.233413634253771	-0.387461682285443	0.235574746548799	0.175421413523785	0.328519406929062	0.474536554657004	0.126232823547722	0.196111895403171	0.307824904016005
CKS1B	-0.154194746175867	-0.184173242155441	-0.263467863248851	0.0126270010975421	-0.18208844733862	-0.0341527425147031	-0.0165532495237592	0.195533468868904	-0.25963415512628	-0.106490140931866	-0.199252762744258	-0.0170090698026859	-0.0338074265913978	0.02673989375225	-0.0159205127390373	0.508304607348787	0.0157109395740423	0.428636355612817	-0.0237350041894891	0.309967061642789	0.350557162621024	0.274108691338479	-0.156889884627827	0.233529427476666	0.153995263859237	0.0478066231298878	0.647832419510708	0.60319201665494	-0.182741909871224	-0.167190945450613	-0.157838384767226	-0.149944638957411	-0.137754394698337	-0.166437253906309	-0.123651938156379	-0.141623421217668	-0.160645125798991	-0.147294573877081	-0.0426666211935819	-0.0794729422570141	-0.11962270667537	-0.18236360480596	0.0297378889093655	0.21276856697821	0.13588423718543	0.0128803267649171	0.0108224995643334	0.385943110899134	0.496560948026884
FLAD1	-0.231663042954522	-0.313029314936288	-0.47412003295583	0.199601666389296	-0.297267574276406	-0.146925728739605	-0.12887239153324	0.134112704897105	-0.345327439095773	-0.361613899867883	-0.388881802963699	0.0644435622042529	0.0790600416231015	-0.176039925260534	0.0245018044749959	0.49943665824582	0.0910552582903854	0.612791571824139	-0.0921050030850631	0.360188980301808	0.604962028184434	0.374432846180556	-0.351611804466931	0.521980440390523	0.394587797069845	0.322751573466432	0.590263940702051	0.372165726946399	-0.368257303644312	-0.380919513866488	-0.373094217394499	-0.346789277682136	-0.204010411293625	-0.302925277558726	-0.227769566495231	-0.283237167207896	-0.254754377236361	-0.357977346830948	-0.226884566996295	-0.119196160111394	-0.225734782047974	-0.347406244864377	0.186548382573002	0.459201547498782	0.403228829925623	0.106771898366164	0.249360646442212	0.556068741170583	0.631656807455514
ZBTB7B	0.548109872137352	0.466178834617274	-0.323057662230576	0.561332640671518	-0.239206158181211	0.544566991182806	0.348780455574607	0.717282750492711	0.350732298382444	0.0137933252069195	-0.39475295565182	0.420733741689113	0.579172525818067	0.0425585144206584	0.413042690257002	-0.249593289954726	-0.546004976401111	-0.244603172036486	-0.395989213703051	-0.152182220069452	-0.0219049660499757	-0.381600457350608	-0.349316119539628	-0.117589974573233	-0.109248112826535	-0.0353621169820377	0.0657786184237782	-0.185630809315234	-0.418725555585679	-0.39999487166319	-0.3837498505135	-0.369289917861837	-0.382522799595701	-0.418214121979948	-0.377351020234002	-0.329148970392176	-0.477605720522719	-0.335208236684833	-0.275363150354231	-0.0538629240269942	-0.232242804688722	-0.365047552219366	0.485028417490184	0.435210606388679	0.428569694963513	0.721372991023475	0.268126374699139	0.0730826332698455	0.221747857450667
EFNA1	0.45496735920766	0.00257656328427213	-0.339857252661901	0.314792911026845	-0.27502193016573	0.077206911294589	0.655187218099438	0.304764393130286	0.354370296184814	0.11386384984737	-0.491888652081558	0.440433123728055	0.743787279564976	0.384618298494947	0.461512062257705	-0.262572531779795	-0.332275264053923	-0.0834052502613139	-0.48403226664136	-0.19888511826228	-0.183046672055333	-0.35747085431699	-0.537800347852496	-0.188862878042982	-0.131544673928371	-0.117598039386958	0.0113676574207522	-0.141621921200892	-0.532292723983961	-0.5180217468577	-0.509962412026133	-0.436856587833803	-0.555640637656534	-0.497137726154976	-0.519133771715757	-0.452667835914079	-0.600526301556278	-0.440776752007752	-0.63899748420699	-0.109697910408444	-0.29709574128086	-0.437721840450917	0.73559875631179	0.452561579811994	0.641964720590771	0.53050360009184	0.44063857327547	-0.063812767985577	0.325879641029861
SLC50A1	-0.0182681730049447	-0.324720501538549	-0.394914772916474	0.101645599619831	-0.480145192626511	-0.115678464145637	0.168777829659406	0.171263766555127	-0.149709299929356	-0.0834890382543341	-0.390068153435207	0.110051011479156	0.306195461277617	0.182985389436305	-0.0301588586988089	0.226826993576296	0.0626387570411655	0.382205563757155	-0.267299220963403	0.188139526652921	0.150447360308642	0.0237458092593768	-0.441807065460278	0.220245070572487	0.121877222703169	0.00917258088495902	0.502158627367523	0.346240392384027	-0.415008760550923	-0.420730119790747	-0.420329149180372	-0.359706950265496	-0.442806549806156	-0.372880359542774	-0.349564863836327	-0.350503695129751	-0.430782844016215	-0.35376498230017	-0.418224435485121	-0.150383851989701	-0.249990360766044	-0.397652453042957	0.500271213103792	0.562854080279866	0.642406067332561	0.357165618715558	0.30942777634817	0.278491763241407	0.489117783097023
DPM3	-0.0275937070568441	-0.25554950879694	-0.442530552355858	0.271421516605105	-0.28039316711641	0.0453754009754103	0.101328070459923	0.353818064454303	-0.364568233723064	-0.241042064260448	-0.360515363176097	0.175879069453217	0.191213270147751	0.0721990116855155	0.102182875735045	0.358544110522037	-0.0145663552533933	0.470799545737285	-0.151251370245279	0.539875762501653	0.438711966834263	0.100002078491372	-0.344407637385572	0.175588302251391	0.341338733994362	0.110113243469068	0.707441388911837	0.647184711860238	-0.363999826213014	-0.36785842903413	-0.363358473124593	-0.293071789212197	-0.314082263658436	-0.305990557880891	-0.262403898303961	-0.305060546378066	-0.384641938477625	-0.318274685188879	-0.234677483333855	-0.10461679691879	-0.204931092532947	-0.389242467144708	0.182169617650267	0.297771078305266	0.365932967452068	0.24874842657908	-0.0555919738521043	0.370080239964995	0.568513182699095
KRTCAP2	0.0996081013918734	-0.113764916922862	-0.54759174069838	0.441772245306108	-0.321330867964616	0.213972168761737	0.154068434730301	0.552377158380262	-0.233743298209896	-0.260563527945861	-0.484689436375792	0.261176599930984	0.284141294403127	-0.00701244951717808	0.217284818158338	0.324951208800171	-0.179681984355826	0.398579777660082	-0.27799024995462	0.389115403741885	0.554074578286697	0.0545894933483805	-0.419984904623357	0.24362688593026	0.311690233627826	0.159187882005185	0.732104324387884	0.547350123746904	-0.492776136447192	-0.499805527643679	-0.482753950277319	-0.401120119975153	-0.389424932656506	-0.428495429022157	-0.35734350440279	-0.395482279412621	-0.479661522387658	-0.43236865371379	-0.298510498934163	-0.0825391208473296	-0.262312654339638	-0.490600379746856	0.241814751163987	0.421165751272723	0.447774690294262	0.35114562211251	0.14272304873458	0.467500745173235	0.641359973057109
MTX1	-0.0763074498489067	-0.154262220897767	-0.422061463316244	0.240207167003782	-0.333699790364043	-0.00285786238822909	-0.104684156930949	0.331090719476529	-0.174245494769212	-0.199612882477046	-0.422571555816787	0.0816809719037153	0.220128395024543	-0.20700294730804	0.062152536378622	0.417570585123515	-0.0149719793185255	0.44817245439777	-0.123063382222915	0.180647447573903	0.474040680473432	0.217005708287549	-0.32243211957344	0.465407434896141	0.296416466851392	0.328025124250457	0.602248596520358	0.38144091645364	-0.376136852386397	-0.352964468302903	-0.341210686023653	-0.350706803493936	-0.293326407659113	-0.29249988764913	-0.287558606239963	-0.2403617785713	-0.304633720762427	-0.297392561756995	-0.146910943188836	-0.112625510064556	-0.235706433992123	-0.368399309759095	0.313736257845826	0.549519347305485	0.447327539581959	0.298946779845274	0.296128303433727	0.596051433463609	0.589790124676233
GBA	-0.254841950456146	-0.347323353670701	-0.37567298758248	0.141294227298201	-0.329580671556097	-0.277965506897281	-0.0607689944374775	0.0175010665637302	-0.296783837312424	-0.280766441329116	-0.202083144554952	-0.130977493311976	0.0913398512869784	-0.135039884225105	-0.110023300632144	0.500565002318915	0.24981690665903	0.571108643140184	-0.0534202163325524	0.244785502444293	0.345532457389097	0.325369545005208	-0.259904311963661	0.510262199470977	0.26221522309677	0.176793012232967	0.454085661011083	0.341659624747383	-0.206019743801053	-0.245955059259185	-0.238318046635447	-0.26724137353234	-0.239260910422295	-0.221054472579964	-0.173904338265237	-0.213186451854825	-0.164430765454318	-0.210973727002484	-0.177958588930143	-0.134625698927377	-0.133726772623776	-0.258953274098291	0.198471225205243	0.430909026471795	0.368824716765696	0.0322081716479204	0.228209738748934	0.543357012440614	0.601955677416338
FAM189B	-0.62097882852279	-0.479333051800735	-0.185079000280275	-0.0831993466769901	-0.185398208944383	-0.411886282861766	-0.357502038283767	-0.113100776979626	-0.52304171468624	-0.331050455390922	-0.078919948281152	-0.31039490165472	-0.247752011720061	-0.315585327833146	-0.302336498855914	0.656396142967501	0.485720117516895	0.656534047224515	0.285706499465531	0.448211949041323	0.500461013941833	0.61210305265022	0.0137839008843419	0.601960947002418	0.425531863671554	0.371434658747377	0.664411799972686	0.66364084766329	-0.00646446619896959	0.00159036475745043	0.0248244016458091	-0.0447058908743304	0.0835913865275324	0.103412343283718	0.0742197760098847	0.000274863961144272	0.137137475386777	0.0150158791015255	0.138990808948197	-0.0109969996244402	-0.0528528770661897	-0.0536870381958062	-0.0686795152319239	0.238553646866749	0.103398389837683	-0.197832780354001	-0.0641616763615418	0.620292732382044	0.395888845898997
SCAMP3	-0.330132843808028	-0.345862747871307	-0.402798817121848	0.151344742765303	-0.318262851582885	-0.254695180802162	-0.152022677960821	0.142742585824948	-0.247191699579788	-0.334278257334871	-0.291264639146713	-0.0896073843666948	0.12404068284213	-0.338325615677643	-0.0489383301849509	0.539207107423522	0.23615774894975	0.558863385491297	-0.0476463165563336	0.108692168904324	0.436734401442648	0.415909618198154	-0.265460244133196	0.640384559574544	0.270759204823466	0.240186025438563	0.541584673589967	0.390220939044894	-0.259627337347381	-0.248078923974541	-0.23121963781399	-0.240392793460119	-0.153944039848124	-0.176269030124259	-0.16882906260538	-0.165687514637285	-0.153966539619005	-0.215042843846593	-0.129680955505986	-0.0922683116319242	-0.196853870501465	-0.255354139720252	0.301573062139079	0.632605419740886	0.426466777045278	0.171819601735631	0.330509404516258	0.639290455594005	0.596082010633329
CLK2	-0.326757103393702	-0.405767280579952	-0.459948487239266	0.0672343305925054	-0.39106936196422	-0.287570070960466	-0.171188832681441	0.0591331960334605	-0.276159523683324	-0.182158122287299	-0.391651816743031	-0.0693170165850271	0.102509918307974	-0.234703592425786	-0.112185364932858	0.578218277363209	0.207965768644733	0.589569773437779	-0.0433032321680988	0.141752041120658	0.494800437478317	0.421502115122607	-0.349227345790773	0.69523988378069	0.336283336241828	0.324727176195085	0.558870152172486	0.333056992019042	-0.359801592594851	-0.340357704554976	-0.328308150019398	-0.33994978062351	-0.248708186817346	-0.29724880293021	-0.227106879624832	-0.278361011749862	-0.22396051590626	-0.301052332998175	-0.203721438282613	-0.134735899470228	-0.204047758944768	-0.3220187043837	0.348943029109884	0.648285020592114	0.509259904338668	0.124365605559	0.432404242328459	0.655288736640917	0.6068545494301
HCN3	0.0659987568170952	-0.10620548827425	-0.22980130209952	-0.126092608057048	-0.360385437716884	-0.0362371410256321	0.14249927537937	-0.0267986217591482	0.0690916683009442	0.0562713106465048	-0.371315202681128	0.153907588908311	0.323336233817385	0.455492242633663	-0.156702266967776	0.102217367066471	-0.0877602760857493	0.127918707137286	-0.106994460286586	0.0897413358954586	-0.168292249802136	-0.109929698298498	-0.362517019772545	-0.0736803973245742	-0.030823815763727	-0.0510865860378066	0.179278348972126	0.147635282321684	-0.370083062888631	-0.366913227297943	-0.349199602879585	-0.298410348522894	-0.399030274364308	-0.348248101243792	-0.365616236649471	-0.32988518310909	-0.399808720162853	-0.322556304778106	-0.307349216975893	-0.0998695168097653	-0.199040862809535	-0.288042352051687	0.578978241999719	0.389493199831116	0.548584004632544	0.334442178733416	0.241412845463485	-0.0117476520404929	0.154076245755531
PKLR	0.17888036708139	0.018766701283483	-0.511385396580098	0.499520369968624	-0.329150264269683	0.226755258182431	0.173470407626814	0.560797529302364	0.113603041145741	-0.241994843161061	-0.502663703514649	0.26114776383326	0.658328996569873	-0.0701068871773916	0.2780839200147	0.130683236994395	-0.197508745942018	0.184383733495509	-0.341677500020851	-0.0718852729847578	0.0978397264659697	-0.173020863200988	-0.464430286677664	0.235683237830226	-0.0780793520319437	-0.0866629186770433	0.376439373586998	0.208506514109595	-0.503571886405371	-0.500158834402488	-0.48565344279613	-0.428306962443239	-0.500615364219689	-0.480833039977315	-0.436596183256531	-0.409044323259319	-0.564773502734091	-0.438303570591837	-0.328059939018039	-0.0765087800470902	-0.282874786543767	-0.490239593584706	0.635652943873347	0.723746517807267	0.63702831837641	0.636764203925215	0.433904339843673	0.288809551999331	0.605851373444088
FDPS	0.244796143165186	0.0127486524982476	-0.413753308426393	0.133585456198363	-0.475288114494579	0.0886269182602769	0.262810121139274	0.184163321776838	0.277457924582834	0.136020831797434	-0.450981163787106	0.229766122105167	0.560173931313339	0.379119453323545	0.0531547575004346	-0.0319111285281727	-0.218174668905156	0.0178114271872441	-0.402791331923737	-0.212320915045821	-0.180248680228282	-0.213650640582647	-0.525829092293018	0.00720168708360791	-0.0915697439506785	-0.0374497415054837	0.137640194166318	-0.0545189996285191	-0.513289535123056	-0.509377202943717	-0.496411223023395	-0.482214951629144	-0.55059207226822	-0.52849037061446	-0.519950699206492	-0.416853913172216	-0.529005441466802	-0.425296266753741	-0.460400087396071	-0.191873059106536	-0.308992626624291	-0.453117149955267	0.795293079159127	0.65373620857962	0.738687015609304	0.582918923156586	0.601799713533271	0.0920076062091187	0.306513164415379
ASH1L	0.191741786412676	-0.00765708190380584	-0.43107005167846	0.223361811935146	-0.549842122483665	0.082274768490458	0.228309755496512	0.197568911944522	0.0732389810837918	0.056723659549111	-0.614887713665721	0.407713640389783	0.459811425094647	0.335142579433086	0.103094391265479	0.151879236527549	-0.276753675167472	0.231490657277037	-0.418342645079339	0.0584806672181464	0.242156125215019	-0.0389294432267489	-0.622963364209677	0.171327023580451	0.150326975917189	0.145222482959452	0.284012231453568	0.0199559486670285	-0.67625760874272	-0.670516473834269	-0.633896903423651	-0.570794368053301	-0.588722075470581	-0.657249131866915	-0.619354026007373	-0.528115081060416	-0.616558690440238	-0.553907173732652	-0.578723045334471	-0.138737231746904	-0.41340037035578	-0.569664539344607	0.669643085725998	0.629406432873929	0.759719420989145	0.507084901954557	0.596249101307706	0.240179523209568	0.461404988680597
YY1AP1	0.150566280911943	-0.116373864841545	-0.177067715722407	-0.13000151023562	-0.471296648346744	-0.0984696968193947	0.25211868315527	-0.100868972582843	0.0352094801208451	0.266737576659357	-0.350916017491928	0.213214350328456	0.171248055305469	0.522531810837576	-0.0327145313189735	0.0579091587907216	-0.160571928580426	0.124162384475275	-0.325043518773356	0.0211548220561978	0.118478924343145	-0.0111220585553863	-0.478235419497233	-0.0552356598164373	0.255525991822511	0.223262987301856	0.172052012222337	-0.0109314559444007	-0.460890760640511	-0.482266788725575	-0.462337071190457	-0.396208440127378	-0.398882121977537	-0.418356414772	-0.486456507934585	-0.391365728422029	-0.393746973820716	-0.381107714546533	-0.518576158578625	-0.107993078614775	-0.282835014660734	-0.374994286894708	0.440120067493808	0.273798870593638	0.517594590931947	0.215507479353458	0.481404695780056	0.0974911994899035	0.19353566100787
DAP3	-0.0273943469541888	-0.202550184376849	-0.333164795894781	-0.00791177420536707	-0.425636691361791	-0.171105465659429	0.13777947318295	-0.0828036046061545	-0.0585162628890734	0.0095583557236955	-0.33962063727107	0.0741082231410918	0.13218687419101	0.303710377396127	-0.0668459086639931	0.304602314517992	-0.030268373859593	0.370232524318483	-0.231419829948962	0.119555367115536	0.258865266912904	0.212126395700451	-0.433045610287904	0.186870524060234	0.250681626841836	0.223828474951116	0.287338728291115	0.147376715693543	-0.367475839535922	-0.400003329116903	-0.383117498534968	-0.442809664351991	-0.388900461210229	-0.394724978370955	-0.408742995919917	-0.316435537292802	-0.308173949196815	-0.328488597707157	-0.426627313836781	-0.23392471988957	-0.219166542118761	-0.334475070616729	0.357190640457519	0.348839193441674	0.500430281734833	0.120580670655061	0.410512389178711	0.317878769232388	0.415957573892604
GON4L	-0.416884668967651	-0.290773834789276	-0.185891881435344	-0.0701198959973148	-0.283310056479126	-0.399258149008896	-0.232478348537037	-0.177209216154804	-0.273896463368142	-0.148356775206142	-0.185983927244613	-0.148875131808333	-0.130649277622534	-0.208290975220144	-0.209417266031142	0.546783513511817	0.275642925907088	0.507604100557327	0.0748472933458711	0.150720384261658	0.480601586958837	0.562142567751586	-0.14193585046659	0.642605404695253	0.391366636334502	0.441320292991614	0.385932950521934	0.214431639488445	-0.123463389692355	-0.114041332668025	-0.0922660164359717	-0.187027740423129	-0.0187819320188366	-0.0896955524292815	-0.0342693634037246	-0.0445905572192065	0.0435100995616662	-0.0790539786476058	-0.0694548741234137	-0.09757968344875	-0.0393119854284847	-0.0803377215478147	0.0998729171929117	0.334207368616144	0.253766482503652	-0.0473222365444749	0.283647201350534	0.590554328542536	0.385671356261923
KHDC4	-0.034158215754357	-0.116981032715509	-0.513690922973186	0.222042916056948	-0.400348258691584	0.102045252842454	0.0114627706377911	0.317281553065049	-0.0604399904826151	-0.218668312125229	-0.575120227306754	0.292834431445131	0.289810959026128	0.00796592631168212	0.165996256734139	0.48928753657497	-0.195201219950655	0.458808507756241	-0.214882459876771	0.186504370977803	0.537179356243878	0.167796703503339	-0.490872052891327	0.498710309451019	0.176013517271391	0.205182305635364	0.528741994838146	0.286841812312205	-0.567759977425081	-0.538302757911608	-0.510022267142219	-0.464944540393903	-0.417726711436291	-0.517666097210441	-0.416760955202813	-0.405530918278755	-0.473416479440418	-0.437720004915702	-0.298134998833867	-0.108604940872681	-0.289129424427635	-0.485509098369987	0.422845301910688	0.66144384851263	0.557272986477733	0.307987961119877	0.479457306803943	0.444445720150396	0.608234533414587
ARHGEF2	-0.481169788790082	-0.543495073400503	-0.372832038474837	-0.0521856030060896	-0.279723161720764	-0.369548506039646	-0.307518294009555	-0.112013782535317	-0.549729367092865	-0.204481271259866	-0.233920284168893	-0.08502441166139	-0.212320808992574	-0.240762539063085	-0.203057587174122	0.686743564625457	0.34906733301333	0.709397866741995	0.0481032209328347	0.40471346385735	0.711022253370823	0.600276866595276	-0.230832960370008	0.671386560807929	0.624204697942433	0.572272019344634	0.602617380667305	0.474551224218179	-0.263476353939036	-0.271295929637664	-0.265184999486977	-0.173890406052556	-0.0118404467058172	-0.129214938698594	-0.0380806867758414	-0.206238633508838	-0.0405472882446757	-0.247959196568452	-0.118634962397958	-0.0713329475829683	-0.140286225341177	-0.179571848843497	0.0205361217266398	0.353962530583467	0.252987490866662	-0.161632406478042	0.268065636807341	0.618229039058084	0.521212751420087
SSR2	-0.234099451121736	-0.352090106404655	-0.496906134035903	0.156282846070167	-0.380561067796147	-0.130496077015441	-0.0672743656528034	0.237139873158831	-0.43334278724801	-0.260364423451498	-0.43753438909187	0.148249945982781	0.0758511757328819	-0.0308053044300551	-0.0101684510968585	0.563974855690127	0.0801415597341516	0.619182510816836	-0.0936613049131886	0.53939987190837	0.64717728895851	0.345145142689647	-0.378163091737101	0.413226364545258	0.383751992473873	0.229272525815775	0.830626058638119	0.704443293579431	-0.429184508392315	-0.423848484514166	-0.407104725933826	-0.337206577272632	-0.276326654498297	-0.333544680163618	-0.240475800347375	-0.323979784941598	-0.348498019689962	-0.372136572326398	-0.243034285425241	-0.0933592624456249	-0.220938033911883	-0.394778528018516	0.216403887516957	0.46329971677841	0.430178705154033	0.144380370035258	0.148292721096704	0.559995024855273	0.676423288565694
UBQLN4	-0.319775745323799	-0.427578584651649	-0.409160401768953	-0.0395358839579707	-0.397676831901863	-0.294410551178376	-0.108068004977199	0.0118235127226358	-0.37217258651089	-0.307465542214306	-0.33989668595216	-0.0526928748586004	-0.0460975234414133	-0.0628303037135418	-0.0896856439505893	0.697410180635569	0.190759485692425	0.714955026630217	-0.000845347338896393	0.417936683362779	0.61715882749994	0.420370908965873	-0.329088432734196	0.48104719308095	0.35974877991914	0.22705432578529	0.630238969324403	0.538293042984228	-0.308629279827645	-0.33223287007691	-0.292309954395881	-0.358882925705354	-0.28489392017104	-0.304705147787425	-0.225301185357828	-0.281268591041428	-0.217992863759916	-0.254595991462544	-0.258145501549006	-0.181840284864081	-0.206398511311438	-0.314517752631069	0.168955303124357	0.444416166100146	0.382547306201129	-0.0338743645996534	0.266700494365923	0.578489776421781	0.609550894110931
LAMTOR2	0.0509440258648055	-0.142206098975563	-0.450310958718105	0.416190444067072	-0.251480782371666	0.163859002565175	0.163855968238057	0.448198834224085	-0.211428129403007	-0.296950327735447	-0.348048619622177	0.161833519032177	0.243843690827914	-0.0286334860382141	0.166811348540497	0.20201941820008	-0.160399180382388	0.321223015009391	-0.299563038028857	0.252482342573456	0.429596960261263	0.040649192077475	-0.37195981978394	0.2368981792871	0.211349746695175	0.0962513286627642	0.493490910250431	0.32946420894322	-0.39066861190176	-0.40446212241772	-0.396574142018976	-0.343502276227345	-0.312243080108773	-0.34794270613846	-0.302391359876247	-0.321323261799864	-0.391992153774531	-0.337500751100376	-0.277462074931264	-0.0922643215440021	-0.247709658083565	-0.424630161073495	0.204575808232501	0.335342046570618	0.397921143170564	0.258376436580348	0.0946326155295313	0.337761077368594	0.500964071676362
MEX3A	-0.471046269407352	-0.403595802086662	-0.21786564360728	-0.154344697919199	-0.0863401447639786	-0.263700291255971	-0.317973779506145	-0.116116498088562	-0.676600054551797	-0.250190627425496	-0.119217074111475	-0.0234029741803428	-0.422667147866034	-0.0705975257448823	-0.212638300402449	0.630369370334568	0.317342179011	0.670507687342862	0.226483826396228	0.786657351056555	0.790839230697941	0.545921184446906	-0.0239923256945793	0.37734530532065	0.51053323559603	0.335332267251145	0.705005586701105	0.732979150841801	-0.072382140526527	-0.0717589999331522	-0.062598727215464	-0.0602881044993191	0.064545308381434	-0.03436338908767	0.117704746818029	-0.0346509459287342	0.0437478037477298	-0.062926891469116	0.0644375545539611	-0.0834793994967891	-0.0595583547266771	-0.0810816862253909	-0.313501162825248	-0.0672738841284133	-0.0490227929016229	-0.297271661261099	-0.23320622949362	0.422242306337683	0.314357463548446
LMNA	-0.483455645643787	-0.52188056833998	-0.171398696469609	-0.0798661262694697	-0.115926706139668	-0.3630734554305	-0.137758598549746	-0.0696739155100854	-0.658392727949641	-0.257557671129514	-0.0364277251753223	-0.134726983498187	-0.330864671167757	-0.132922931448449	-0.163618560078862	0.615259875857329	0.436641137884291	0.708480498536325	0.151385728333992	0.611551938620836	0.666194365452895	0.592012006336431	-0.0165523195269756	0.4527512531851	0.58345328836539	0.329107974436839	0.708947831324525	0.706099479603331	-0.0220042054983147	-0.0336001005374996	-0.0278199337990561	0.0419348534570264	0.0777895657449229	0.0733759933267973	0.0691679544368383	0.0585739062278137	0.0621345618816368	-0.0515012096514579	-0.0116487629051513	-0.0327221326163504	-0.0746760616489867	-0.0418139471325411	-0.222832055480099	0.00175742424488199	0.0606932105756168	-0.303193369828643	-0.246532834769236	0.55552374044167	0.449391496096347
SLC25A44	0.237974885905493	0.0326149409105206	-0.25082376288019	-0.00178561855437987	-0.415060153877285	0.0652228416440331	0.268469864258343	0.164205255055553	0.228171437713664	0.125562927415299	-0.485434861344174	0.289940672822091	0.416089357319235	0.402499601679279	0.0787260800238257	0.112611501365515	-0.247708103221236	0.116297397595285	-0.329876156334243	-0.0514123062251429	0.00956895393200087	-0.13910295387218	-0.505847168349577	-0.0458022922652914	-0.000181026635317788	-0.0123322837351758	0.256822224339213	0.100289768603885	-0.528114154257154	-0.512545853642127	-0.483645589694217	-0.432155634262201	-0.506640063514405	-0.489914186397591	-0.500944632407298	-0.415551609203044	-0.505463583426903	-0.415984026645214	-0.480380807083648	-0.139016638107864	-0.308484194988094	-0.382718391221903	0.627335301375688	0.51560173672733	0.606301281280741	0.500763095507203	0.506766699055028	0.0849214586558185	0.303328152909403
PMF1	0.053949588381819	-0.212166047547411	-0.532761449771508	0.142172812087622	-0.524652529121993	0.0385009524451332	0.133925793992377	0.236218707567986	-0.169175662167175	-0.164817287073986	-0.588702212055745	0.282977089166424	0.385045885241638	0.343300024034885	-0.00865907764163336	0.362304153497606	-0.0957641789129321	0.466544699945307	-0.266766643472037	0.342083425929888	0.26529452783393	0.0545867879667397	-0.600805892891781	0.239084535447979	0.152822001112167	0.0716742528663215	0.57604936735848	0.422965571782453	-0.629816238645895	-0.623598618290976	-0.60481895340802	-0.518091275867699	-0.584339635726857	-0.606414613356108	-0.535854227808746	-0.519601585474857	-0.614792374165624	-0.537532666607036	-0.476387746979892	-0.181292087584709	-0.348160599831508	-0.551555034448028	0.606902655403156	0.638747402923249	0.757388094389553	0.427047218148971	0.348542404723303	0.277975969421866	0.556407128906337
BGLAP	-0.24590558257017	-0.30070504642799	-0.284792181475992	0.233156903579234	-0.2466794646982	-0.243570484755294	-0.0358052945166383	0.00694635462490071	-0.18814781084222	-0.206701050714165	-0.258932306031261	-0.000728167837571495	0.207639811746851	-0.178589731214809	-0.0484827522881704	0.333313630673531	0.203537614172819	0.456718312870363	-0.0441348991896952	0.114640878404714	0.266476542435318	0.344489883853167	-0.241712119861774	0.555746181509233	0.165261617751224	0.162324070062108	0.348004743190618	0.174143401188641	-0.252607378082751	-0.23747709444995	-0.222937589320148	-0.224661543183492	-0.197597035479635	-0.188894601666749	-0.180779758342681	-0.21722895858936	-0.155280073068526	-0.202910059227082	-0.193076418457872	-0.0658004744220136	-0.152672890196133	-0.236986170746624	0.2508272845885	0.470278950775105	0.372006438610997	0.0664246631523273	0.30572208654196	0.467349437441758	0.4996186906903
SMG5	-0.075232667733387	-0.231232522108676	-0.501286093191542	0.213849056091645	-0.47385326850569	-0.119017093469401	0.0932157552553377	0.193914157449179	-0.0684796744118582	-0.119538626536353	-0.525654645480151	0.160252201618343	0.299569781899637	-0.0304517506944402	0.0777414563108104	0.447977886442171	-0.0397260253777321	0.489037785248211	-0.220156550371436	0.0535534485829305	0.438812183890074	0.24359962073434	-0.497772262242741	0.473726208007994	0.271606733907448	0.280646202666389	0.487333456070734	0.206165991353893	-0.521602781387246	-0.512668923201712	-0.487034031600474	-0.476881937306093	-0.431208079224031	-0.438717600040912	-0.437408717865926	-0.40696430070878	-0.409657067264278	-0.430265005987207	-0.414765371491103	-0.16740454410698	-0.30106799018173	-0.440315885389368	0.499037702241433	0.692891905434867	0.635638898785111	0.285542440185071	0.574189345972326	0.575801007018121	0.652807186920489
GLMP	-0.100490953153583	-0.249618449923419	-0.503166619682824	0.336040523617536	-0.371636656742316	-0.0513265501837434	0.114534927014986	0.348808115948398	-0.163113418148253	-0.264042762583883	-0.456998770625168	0.161065149245552	0.39026260545252	-0.0704349876279828	0.0707392752294745	0.33999591650439	0.0129249013950638	0.46016577799354	-0.205269993298858	0.164985928631504	0.335630554996459	0.189989169266275	-0.417947795753868	0.424998249884122	0.157253721375767	0.100155382894116	0.602882206541761	0.41800778114346	-0.470211591761627	-0.442878424250539	-0.435053816159076	-0.390325131043788	-0.377498114230548	-0.374336836695459	-0.350095917551226	-0.37279412556522	-0.410198035229942	-0.392572675412677	-0.296720728212638	-0.100646767136918	-0.251757758423106	-0.455922870611125	0.4728701823597	0.651573044286686	0.601572622589162	0.374283050678296	0.342953082178284	0.500399411496299	0.636742865549337
CCT3	-0.145622721035462	-0.3226665186673	-0.625901045365836	0.308278627009616	-0.464386711437983	-0.0391360726083699	0.0483667667775252	0.341799498311483	-0.230571116635651	-0.333690395855574	-0.544197416444347	0.179151469926801	0.318604858156641	-0.0580299755839779	0.0879070115854491	0.565772764382435	-0.0121173147453576	0.649550314499489	-0.236827439408204	0.292008033021899	0.545753584857441	0.242708243661046	-0.505386059903905	0.492043472529265	0.239486313734144	0.143820350305644	0.691459041378785	0.492092629939179	-0.541267888648584	-0.543517148383262	-0.518482534957591	-0.487797424673005	-0.476099705816213	-0.504997658529308	-0.440793134257258	-0.427825408850599	-0.500988927821116	-0.466325610534716	-0.370284205261617	-0.162207457877851	-0.316268122053488	-0.539632729670407	0.425168806591523	0.690177637161121	0.622878477536445	0.279371272923596	0.361981564563474	0.559316855304529	0.785467088099659
TSACC	0.0814589786944093	-0.059634062709794	-0.518885461966375	0.380789298471447	-0.24131264246358	0.239548112263419	0.0298718734841128	0.490116102707729	-0.101962616276227	-0.222457081934573	-0.493825059716626	0.299358867917967	0.357113575752597	-0.119011665119608	0.314320923750957	0.33550267608394	-0.186073041133821	0.37066623403247	-0.213446536396806	0.177193038043703	0.474470251593473	0.00966389663180629	-0.402183917838451	0.31377088280236	0.0569401583263028	0.0181921539932464	0.476565258569497	0.316788708793918	-0.485847586651163	-0.476782403559079	-0.462913305024345	-0.398967702247431	-0.380761848875542	-0.457553508484784	-0.352059005591837	-0.376576801807907	-0.491427372914133	-0.416869682551391	-0.239473393008047	-0.0553146791453775	-0.249353360051486	-0.460549602451746	0.318617502949776	0.529969033023811	0.411893834717459	0.392469753459795	0.255863402022993	0.291333028870427	0.574255388739345
RHBG	0.258801051277636	0.029816266375833	-0.403142761043203	0.146593659567532	-0.492292940274635	0.0328896291908131	0.228422656880065	0.206385253853634	0.325109262906524	0.126292690173352	-0.588857679262272	0.331446427031863	0.636321917718919	0.223340156687313	0.129364874270184	0.00456091247915638	-0.271633861302428	0.0560307183322204	-0.438894289859597	-0.285025582256831	-0.0559325543319363	-0.236166985909094	-0.609284402016312	0.0772666813831717	-0.131448308719106	-0.0153702276394197	0.100168828602611	-0.123979558500743	-0.63725580532225	-0.621784335031792	-0.607062079255673	-0.55012505097132	-0.619845568140546	-0.602509653514383	-0.597034143081324	-0.5254363512112	-0.628558900271422	-0.53145281570074	-0.545314467907344	-0.123367980898907	-0.349689417670228	-0.530601738389899	0.840209495469644	0.774286734883522	0.796714491880795	0.630103860572209	0.765028973901596	0.111413214265105	0.380321353467988
MEF2D	0.319049679808077	-0.0991540183387854	-0.137021213598475	0.11405428438104	-0.245800903898817	-0.0675972524644391	0.473311848076496	0.111251954938488	0.24321742223121	0.168577690552699	-0.368850077114008	0.383443886315734	0.432240913640775	0.353059054373203	0.237466463133985	-0.224792762744918	-0.197217527598047	0.0182687309122724	-0.385067788924405	-0.0700275813978625	0.0282960818934434	-0.156630833064816	-0.443510683070436	-0.0907353130381543	0.108432802966535	0.101300904925241	0.133188467689363	-0.071616565309058	-0.459824972980848	-0.456680109886585	-0.454136960169997	-0.290271738898708	-0.317193714477704	-0.345602524216538	-0.375539768448531	-0.349387786280064	-0.414764184994154	-0.400127463337519	-0.523427921212275	0.00531438730579625	-0.216663733150596	-0.324298700004441	0.534595576171737	0.378871418246595	0.507976553311833	0.334374974226055	0.445316358004591	0.0579581170246028	0.21128235460518
GPATCH4	-0.251542561695071	-0.427845838724141	-0.533502483565369	0.145412909598745	-0.42022746264518	-0.19773078762866	-0.00372883943479854	0.190328635475884	-0.269302682461168	-0.299958994554595	-0.428124013361155	0.106466955785038	0.228714443680496	-0.110197497345248	0.0213438150695477	0.614957377423571	0.114945386436884	0.668572323859709	-0.172866291395801	0.293558927634087	0.510062025819747	0.303250943047075	-0.414831869057869	0.531899706770324	0.248023677502756	0.147320628562681	0.653620058222272	0.517839424128448	-0.454650773002078	-0.443476989361336	-0.4324917426164	-0.38321796072345	-0.381292477415095	-0.37577669519064	-0.331441353192512	-0.363373899103433	-0.373613015492094	-0.373870026307126	-0.311619038608435	-0.116068624374701	-0.237787277234923	-0.431779895529254	0.390115215435932	0.63899310439237	0.534947278169425	0.185895550580721	0.335727420775961	0.568895063134546	0.719433637228034
NES	-0.529374378225488	-0.31676499238628	0.164911859907895	-0.249855448388616	0.0530713026055722	-0.361644413594324	-0.309261015480818	-0.238716965075812	-0.49241810234055	-0.210544081081304	0.167015411257871	-0.347433033785334	-0.534863078312837	-0.236823691139843	-0.349005667905121	0.53096173037848	0.423161788443309	0.405026663534027	0.453790207127136	0.550940340549272	0.36835704557672	0.58403729425679	0.318391470028606	0.32879963941348	0.369446917641276	0.134894160146643	0.464435719507922	0.554800598175164	0.324262759244491	0.342772529995313	0.352104400365283	0.242758937901266	0.291240783744335	0.369259446750578	0.322064128458732	0.290180946829176	0.373970729556768	0.272645883515723	0.250136821828941	0.0374192073482419	0.143293992369456	0.253149090564494	-0.453251390898776	-0.252152720000806	-0.299602061162826	-0.459044806190355	-0.43122565733992	0.33868164501365	0.077296912451897
ISG20L2	-0.0892129368389935	-0.219485297275203	-0.433936933859274	0.320692754112822	-0.269681539969388	0.0150640694286561	0.0299865882646965	0.30157886157667	-0.122688693286293	-0.242689023302687	-0.335215194241503	0.138972609734172	0.260970596810668	-0.0696478158217836	0.0815523578663817	0.333960590752086	-0.0200995548669183	0.371209694854489	-0.268141641185984	0.154831873818504	0.419670565743408	0.194610416432151	-0.272291182218028	0.463027715519964	0.236779749639094	0.20065203649122	0.548962159325193	0.323973541352437	-0.379567739210933	-0.369707473245397	-0.372298674250117	-0.285487295918947	-0.255851193715559	-0.281956032238172	-0.260741156281722	-0.270928548186293	-0.295589196573648	-0.381692133583897	-0.192812008332675	-0.0654201758093174	-0.249262760548896	-0.378291914199758	0.348380011233264	0.532620008391795	0.432407777965609	0.265057139152525	0.314350705318873	0.422140256332567	0.53755377656903
RRNAD1	-0.0316008311766517	-0.204435159226522	-0.413759364497806	0.0518871202320766	-0.524757739954244	-0.11971456340628	0.0424611488968996	0.121733659546461	0.00329923526761597	-0.0148213065744998	-0.532258745298489	0.160486066962424	0.350656528806094	0.111039980305739	-0.0484384868460324	0.376109393131949	-0.0402880957323795	0.378352245681401	-0.169236698750342	0.127305542743261	0.202408978203615	0.144777070873539	-0.531275244020489	0.346983960627559	0.175870786944054	0.150450010031081	0.453493027088357	0.243087829079636	-0.53643934851743	-0.521109037018286	-0.492823502511658	-0.463101914931099	-0.47518675288693	-0.478467439877521	-0.438532444441661	-0.429297289800309	-0.445401731643426	-0.430583128746597	-0.423466446535446	-0.151985399498685	-0.302119768123401	-0.426459125905468	0.643589342646797	0.726972377594837	0.717937398823448	0.391257624350369	0.562388375913074	0.403169083733553	0.487699660524615
MRPL24	-0.0728352009083087	-0.269532714484	-0.439822760314302	0.170942545983614	-0.375345733662798	-0.0215227779383292	0.095706468486173	0.34156479025799	-0.25820389406039	-0.274682745970163	-0.433489378048988	0.136034713335916	0.252982812188545	0.0629410069387102	0.0892381884771358	0.45490999709476	-0.00822084149823748	0.483741118458677	-0.131738084901526	0.470026376376146	0.361463195574759	0.147838914036881	-0.374963315539721	0.27368243762766	0.226123152538219	0.109011692631076	0.697457196695783	0.572173114219915	-0.396207666904775	-0.382901404681355	-0.364546265606841	-0.34409018521294	-0.371103086070092	-0.353550652635297	-0.278459174475361	-0.307930706649361	-0.401152063153316	-0.325352975170839	-0.237311474230525	-0.11992113848225	-0.221594922730044	-0.380460506909682	0.365227502160963	0.475904977866101	0.500077164533375	0.325545815815527	0.0646071107526058	0.37234582696704	0.548299417020228
HDGF	0.0119756036002159	-0.159498638488165	-0.533881715796988	0.31544077665313	-0.396414639799895	0.0743727297572711	0.114273698435018	0.453050801229539	-0.239112794485706	-0.23082754525729	-0.451358141477021	0.177904520466343	0.234676649541078	0.0150287188211476	0.0978984052342076	0.411476499701964	-0.104700846882038	0.432882750975985	-0.269198479810587	0.317831093230404	0.517481151235029	0.143507676478118	-0.420013802530498	0.281900172949584	0.26991350879481	0.139486798467101	0.755482865530143	0.548210659214076	-0.470448542801649	-0.482904116256873	-0.460777888261497	-0.431900212500673	-0.39101324787426	-0.428454551742708	-0.3695002782605	-0.361164865794768	-0.442458449785518	-0.42497243515764	-0.289912318849116	-0.142040307208653	-0.281353710356035	-0.477782719073592	0.326754731625252	0.539211894463205	0.515345556113502	0.33961618986516	0.233303657795269	0.541830364501846	0.702897666420744
PRCC	-0.376403933894902	-0.307160005650095	-0.258279868279881	-0.0613401823561095	-0.290463471321594	-0.189829815647784	-0.215865153172091	-0.0605824400196558	-0.434875265168265	-0.260927771887096	-0.185107261592965	-0.0517469100374046	-0.09680800705088	0.0537818450881545	-0.255111686848935	0.58161517022122	0.302949564722218	0.60939120700175	0.115980675948842	0.511271763188929	0.399376191154913	0.466060807022385	-0.126612966483322	0.465790401582619	0.339169161353631	0.223006758465851	0.599446942374639	0.560688903485511	-0.160149242165223	-0.151231006340868	-0.130044998881806	-0.154861079494872	-0.0683003269196408	-0.14880549662299	-0.0542060760459304	-0.0749579953481564	-0.0797831921277334	-0.143357142493542	0.0270137798522769	-0.0698160197550569	-0.0995209706042283	-0.168262166487529	0.130953933833851	0.297713551285849	0.300455494690127	0.0940805741390025	-0.0613821264682039	0.434594398110156	0.350418562486892
ARHGEF11	-0.274019487443992	-0.2198857846435	-0.31396531087742	-0.0970841654000909	-0.301384623808734	-0.170622959306484	-0.0573577008253463	-0.065932931132517	-0.267108747242439	-0.219349015843558	-0.332259722899051	0.114240229874801	0.00323701140991929	0.230173395601489	-0.087274691650184	0.546601099316751	0.10024113770572	0.561123446793001	0.013309739688006	0.492939293700331	0.468343117913801	0.373871851541188	-0.262186223382442	0.371883232010684	0.317246966631247	0.243910535178321	0.540169185226617	0.455549751492198	-0.302195595623541	-0.284530266097353	-0.255855108552427	-0.32406113758681	-0.230720426797466	-0.289774021052638	-0.210178113676269	-0.177945840532048	-0.212482320960032	-0.237842678033023	-0.144896606981138	-0.22512199889342	-0.231517378062786	-0.268995332650014	0.203223912428711	0.276100381069664	0.373509544325154	0.0661031170446556	0.0758793868271611	0.340776613669012	0.341215875036614
ETV3	-0.00769635563516871	-0.134135030037185	-0.380954755344554	0.265086910464213	-0.174760553602365	0.100709752618469	0.0960273928517018	0.33446608533723	-0.203639034713121	-0.234493896637877	-0.455075932061973	0.293652234772607	0.21518592533497	0.0608184235305849	0.239623006223357	0.348993873795057	-0.114546416750489	0.409107313058636	-0.0778353551442101	0.402141294566277	0.551143576439598	0.202368946552813	-0.311986277272313	0.259368725234118	0.349593220134809	0.319601809047373	0.562363829998209	0.426872004089967	-0.405452076376051	-0.380081739267338	-0.351238034515539	-0.295859291012298	-0.238095803523109	-0.369222990333109	-0.213595060865517	-0.263866531395792	-0.326201980483932	-0.345925364966164	-0.206231290518202	-0.0823460522988657	-0.240856527247094	-0.349674800780778	0.163493695972557	0.260598073018301	0.317227009221294	0.235340090116118	0.0791090314743807	0.43150931653813	0.470391224069205
KIRREL1	-0.476791729228468	0.0013685034114654	0.663620636150084	-0.414014310960877	0.603705612896266	-0.328706922372446	-0.46807382272997	-0.464249630483719	-0.26084783378871	-0.0558969908452654	0.790855900529932	-0.5114037441054	-0.70887744528107	-0.374255264567742	-0.441820272727337	0.0804166000737608	0.619616347298515	-0.10676645577358	0.625648307806226	0.0624691565391173	-0.212988678564038	0.377100694022213	0.843895991489937	0.0771649807088589	-0.0681262118145178	-0.104698719917981	-0.195496954149049	0.0843228707591044	0.867620421634447	0.860236663643108	0.8469241443893	0.848688349866833	0.798224268084976	0.815241370879946	0.819925735461051	0.745894864013109	0.810752947744718	0.715688156202867	0.721431168870803	0.237166824999151	0.478585057406954	0.850562716407029	-0.745880592058201	-0.640767756037559	-0.799721106299623	-0.592920660456176	-0.742137412854496	-0.0840900130776652	-0.525157943927869
IFI16	-0.119784065643236	0.157457180090474	0.640453679341394	-0.180847865153601	0.566852101873214	-0.0971288195759305	-0.199941186240245	-0.235316524450667	-0.130130665906896	0.269632983871099	0.539158652563257	-0.135251956495513	-0.458012055981062	-0.241353788391297	-0.158572092610079	-0.174960033801972	0.272124450346887	-0.330304444376471	0.390795557834941	-0.153473857829303	-0.18721806794709	0.078202537124918	0.635941870895301	-0.14728681777272	-0.112094045042436	-0.102615346787113	-0.314392389527364	-0.165007432822193	0.50662011159625	0.523075538268018	0.532002422553063	0.781335327723338	0.649839386363314	0.560427076924657	0.571090238505758	0.411930421576208	0.505950403691677	0.473748217776426	0.413483758248458	0.450332999762177	0.252152262228271	0.665335708868748	-0.584655089690286	-0.572176051133877	-0.668550919927089	-0.379385000807604	-0.494796646776577	-0.18064237381286	-0.481123262503887
APCS	0.672186277287662	0.722729597326001	-0.23466219436105	0.793325474042255	0.0512844842775596	0.907315664475645	0.335243056450316	0.81860163422738	0.436148396162693	0.00380956494653931	-0.28415919322053	0.483995758681752	0.550752713449686	0.0289244439517749	0.61750339489132	-0.42806409179498	-0.726151949498748	-0.458105491800269	-0.406519006553587	-0.284299462411886	-0.0378591457329595	-0.533708390320727	-0.195831003925279	-0.285783763975793	-0.236330422241287	-0.123342961877896	-0.176887144119556	-0.29832362336914	-0.289606997814818	-0.282955403999186	-0.270883679702515	-0.242164267032889	-0.246204772846625	-0.303390498202709	-0.312175670401445	-0.215889423586867	-0.3873092833641	-0.24620472167443	-0.0751313212690801	0.0223180039524097	-0.160560507655189	-0.280506269271326	0.178935400882394	0.118008122491848	0.144979610813791	0.622137879647326	0.0785463154110671	-0.130163049487674	0.144921177945383
IGSF9	-0.120571963319205	-0.214414451129245	-0.354641518478034	0.26632678067538	-0.119359765227173	0.0662154743708102	0.015354474371333	0.176130808582268	-0.305006955699302	-0.207052249912006	-0.323566141923197	0.248037210342044	0.0886209880380075	0.0315807453377053	0.205448022089297	0.389346965050312	-0.0389936330930522	0.519920660103812	-0.0569311705255048	0.472901151491412	0.613929368305776	0.225757944787513	-0.264195549211286	0.250389743870901	0.331566516193333	0.354141984902255	0.483478005410944	0.466304170496565	-0.308076220166929	-0.303299366033836	-0.291490407234293	-0.252417287120476	-0.185958255865446	-0.244873790546565	-0.217109020296479	-0.231257606398042	-0.244635521151817	-0.25559147790994	-0.121174117978903	-0.0497827998956076	-0.173581366164643	-0.312383807064304	-0.0110452365504069	0.0893829266722356	0.159906059460954	-0.018244270007382	-0.0261834974849454	0.304631395036012	0.396199869499421
PIGM	-0.0960186037185923	-0.167320732099635	-0.547510795177515	0.303581057449052	-0.257261215283551	0.157272324451658	-0.0527670721962033	0.422511004616379	-0.340510581740698	-0.323741616941899	-0.485200487990485	0.274131742322281	0.133708197496774	-0.0468597796206672	0.190927520262882	0.46505469644046	-0.138247774868531	0.533304336201987	-0.150188749053863	0.554093107865098	0.752322716673938	0.217908647580551	-0.359353476398332	0.339584021501542	0.382187943453933	0.253386342609043	0.733093030837366	0.592992939584807	-0.479623200299819	-0.468263718764554	-0.447880764223682	-0.384707076378163	-0.270978284350846	-0.388071446885491	-0.28267620675485	-0.350208878914243	-0.385913230312784	-0.413154451810195	-0.1681006629644	-0.0794920397276761	-0.271499716806701	-0.466484810376121	0.143835143715562	0.334608092852206	0.343943773658553	0.225972287835052	0.0824928020071903	0.45816039152007	0.570114616686146
KCNJ10	-0.226815990942034	-0.198128814288891	-0.344614820831233	0.158377144731847	-0.0767874567530991	-0.00703485054283269	-0.139645151378565	0.126619010001808	-0.325539132036645	-0.154073259382947	-0.290078632472313	0.128513790175713	-0.139355479559411	-0.177138454186009	0.156634754792624	0.38151683945909	-0.0733399558327798	0.444474159321712	-0.0640067737306043	0.321964614497066	0.822647273547076	0.363632193498025	-0.200827798138102	0.385451313574224	0.444376929748787	0.451560608605876	0.446446360263699	0.286859569375508	-0.299073858411721	-0.291938958586799	-0.278770033084857	-0.239738940326779	-0.0166971443930664	-0.165565993958863	-0.132513777613631	-0.206707658456631	-0.100538261528907	-0.256063504214178	-0.030988401533115	-0.0119013319314674	-0.166013011722444	-0.273561034764263	-0.138052005653157	0.0703536250195793	0.0806971003988824	-0.0944284403870558	0.149288675451449	0.414657967190754	0.342484272467977
IGSF8	-0.178410487944426	-0.251495973848308	-0.454795501674601	0.243993622603281	-0.258855058563986	-0.144675505134342	-0.129060156507893	0.241158499829755	-0.231613771113508	-0.208587154662328	-0.355933864543231	0.0524971640601247	0.152432780758252	-0.330770092071527	0.071565124294485	0.315838742036644	0.040706463261771	0.410748523436533	-0.161645522580991	0.181286914111257	0.549995061397214	0.252884656472071	-0.311661697314532	0.548453482656114	0.352542134788746	0.328007615895331	0.491280532921441	0.250129103707018	-0.386717790706832	-0.393561273027146	-0.376252585485649	-0.320419974586106	-0.173788831128046	-0.271641306367239	-0.164598441029119	-0.299519282175119	-0.227372451588424	-0.350681924790933	-0.141736879666897	-0.0726174568599571	-0.231721573918896	-0.328105659010036	0.288291778185638	0.578319729431276	0.409034108048252	0.193724999227913	0.391343716316934	0.591326376490439	0.512846022779764
ATP1A4	-0.458555808431772	0.0749112460677094	0.490883985176322	-0.359960840527584	0.404575001048491	-0.28864453633782	-0.425207463373223	-0.403167478583555	-0.0674047141524762	-0.063172649860857	0.681175272626899	-0.639411818938428	-0.586882653178263	-0.366849367482671	-0.373852863752371	0.0993411320991685	0.528259474359488	-0.0986935410796395	0.615320832147985	-0.0953086319999366	-0.225563460287783	0.332140766920774	0.733013271023486	0.142924738367132	-0.122614175611365	-0.0696663636330463	-0.221158636451401	0.00105770443754825	0.851658085864431	0.801595430357698	0.853298806411104	0.528505752166786	0.600160743135816	0.749763478498049	0.657109785322658	0.723826242062204	0.792089165636617	0.732143978749245	0.757874930178165	-0.085074506756681	0.42461931753529	0.723868515599233	-0.611341186963533	-0.4939310034237	-0.663758484206478	-0.48494237212185	-0.532280238168902	0.00805396650499684	-0.42616993257854
CASQ1	-0.496151399554298	0.0557747760324162	0.536377340371531	-0.37611210592044	0.434020056156897	-0.323746020623998	-0.469623068596852	-0.437393824899676	-0.0948786399736641	-0.10709841271983	0.780974048418299	-0.721514274695613	-0.636647444143602	-0.44321510715745	-0.411163141131969	0.0478534119626407	0.524604126981045	-0.137271756924997	0.590472499844003	-0.121627315777275	-0.290968534587757	0.342385090284773	0.783342529554641	0.128606428731264	-0.138893143367423	-0.083931182949368	-0.274635283216287	-0.0229756385859328	0.920584031372517	0.935674531258384	0.900030719337025	0.605957253447699	0.716154781553348	0.812549772592087	0.766738444356527	0.794264155647588	0.888928573508184	0.802483970652338	0.808048099591756	-0.0298802706896659	0.573195365312236	0.768491216535756	-0.673432403822011	-0.561168057374513	-0.760469847744844	-0.525496248487203	-0.619733954103815	-0.00935795719492512	-0.511426334455112
DCAF8	0.210620568154641	-0.0768917952048439	-0.510376063089426	0.210563273969837	-0.563046590070948	0.0682473090945874	0.2599790714522	0.236472047403096	0.0511417169469984	-0.05088346216011	-0.637484384147912	0.383975915781717	0.474239223281647	0.321849765056307	0.119825452971546	0.226190766465507	-0.258674237934276	0.344067957725754	-0.413437126452547	0.142257850133019	0.307120203279259	-0.0337972931840254	-0.656068892560825	0.206435280870935	0.206765656843623	0.207540814385698	0.396034164559268	0.143563905374672	-0.680871071864697	-0.689161853719518	-0.659281227061104	-0.622693153403998	-0.606957015284266	-0.652294040196371	-0.605468156551595	-0.538929645500496	-0.62749770007192	-0.592052310231436	-0.563505171534045	-0.222905802717372	-0.409963389069962	-0.593979225343862	0.690801357654335	0.662471988470185	0.815270440263113	0.545837962598599	0.576280170457945	0.298370217896808	0.527110582396634
PEX19	0.252969995406462	0.0720354527479378	-0.512904164836318	0.425099173549955	-0.365497394402744	0.269805162560055	0.275085331391011	0.607382179262507	0.0368434580444307	-0.141606288963308	-0.524512510508802	0.316935640269411	0.515381366993303	0.0354029491581725	0.302926099233037	0.126072564517148	-0.326101053778664	0.15077300509634	-0.377972628410706	0.0361721402375924	0.232809708309972	-0.135215312437209	-0.461317356064216	0.123482211090736	0.0593354955061076	0.010146424944068	0.467467671177534	0.221655343869447	-0.53657544431863	-0.524782475204631	-0.504025394208023	-0.437276633217602	-0.441469281763205	-0.483044149840612	-0.428749430884001	-0.428743319705634	-0.555216323195834	-0.44096054903055	-0.34015688677923	-0.097524004231675	-0.269193725378095	-0.465538515948595	0.571633615699245	0.590262087279929	0.646275331934683	0.630203511081925	0.306097723371711	0.312521543898366	0.555841376375791
COPA	-0.0410338002056426	-0.254674124644704	-0.330033729505045	0.043816302733054	-0.402132769001286	-0.1566034221789	0.259286961253436	0.0624628251415153	-0.170306325917828	-0.0736722060795	-0.404154412082599	0.297763406660987	0.205226314584598	0.253799945315993	0.0511023332457817	0.37685278287647	-0.0258463144951927	0.445240511726105	-0.269232314327039	0.241552818416855	0.383814626797898	0.188487604614347	-0.422038493405266	0.26288048017205	0.294130752813295	0.202545491010647	0.507374576266643	0.333432317221068	-0.475775213851947	-0.469399392430128	-0.442744725842434	-0.292260917739019	-0.325178707623459	-0.384938701248679	-0.353526940723948	-0.379538970718621	-0.42559393663702	-0.382177728966602	-0.438829035458252	-0.0105668217765545	-0.247840422115347	-0.351480036504981	0.39798499368935	0.436844920424772	0.55890165708886	0.267458610176686	0.237242394931178	0.355788540951332	0.520595623783409
NCSTN	-0.0493885825236331	-0.21369273206287	-0.534679947087812	0.19334829710305	-0.39541378213799	0.0597919345454493	0.0140900356527915	0.33586633688893	-0.275083605952806	-0.252386062276992	-0.499713377525716	0.262001269145918	0.216349671455095	0.105202570137702	0.0872644149922897	0.440001173022632	-0.091590156881686	0.527245000493637	-0.181671894935977	0.500093178591672	0.55937313670343	0.17268649694367	-0.440292891982874	0.275593879572765	0.335853287395053	0.160395312679044	0.749395864992974	0.605188127044695	-0.513484618703895	-0.509310429667968	-0.503664515328032	-0.428134901237552	-0.379157085898038	-0.440013935674737	-0.360412482911616	-0.386258029675205	-0.470532384511463	-0.472246183705463	-0.311042867817785	-0.109371080525831	-0.261404672495826	-0.499958086035377	0.340878121829278	0.476821035818824	0.531623530071899	0.312713537856352	0.206706614033793	0.422043595948081	0.589946923659482
VANGL2	-0.319004156035903	-0.330727726582398	-0.236583232960257	-0.0741930649782612	-0.0123328115351927	-0.155913408725702	-0.27247782738555	-0.0563241628781649	-0.6218836039251	-0.245973116062441	-0.108344161255806	0.0839321279645698	-0.343374566839221	-0.040409054911977	-0.111952096984556	0.464107597996867	0.234190823990599	0.54106027804447	0.102589374001813	0.772461905238433	0.7030547351443	0.424010216379843	-0.0728867865945442	0.297844594441574	0.474471368259058	0.332337821420467	0.572019282088707	0.591882143728928	-0.116218019502139	-0.136493458541027	-0.138293221514981	-0.0307708377769198	0.0631912528328584	-0.0842363699976806	0.0906552478721341	-0.0956304107146767	-0.0276727070300941	-0.156767343158643	-0.0158173404221369	-0.0138964779469454	-0.0864340602391764	-0.120188474791922	-0.305374985025833	-0.113675939714899	-0.04986927383335	-0.252519906121458	-0.258296758825279	0.248249904235209	0.224426189877961
F11R	0.421795953135128	-0.0556492069817074	-0.381031238267812	0.254516794504067	-0.424586447929578	0.24050356396224	0.561838523222119	0.340888717527917	0.0635254924067691	0.0955766082299612	-0.518883528188638	0.461952063643836	0.526368194883113	0.612525655825634	0.244425832833032	-0.0950795371046562	-0.376826308714247	0.0995921032194602	-0.472208867487127	0.222872725344781	0.054245394156523	-0.305297985846267	-0.570802619076321	-0.236471473938849	0.105069034331028	-0.0615106010414018	0.354693170046756	0.204213343255099	-0.586174753977071	-0.592043951253542	-0.583196381859041	-0.497166150927309	-0.603060389043257	-0.544587260640491	-0.578721623990203	-0.508163001909295	-0.664357701223548	-0.507327851242071	-0.620831414990633	-0.148739057137452	-0.33592457305725	-0.537170323558083	0.588371169038169	0.317275265155557	0.656938634948039	0.531387277371363	0.188258816574018	0.0106458558081057	0.349268147624767
TSTD1	-0.120411052745318	-0.263899066739892	-0.233304752730079	-0.0104235194578904	-0.214804585509209	-0.00143933138973737	0.0481534049812816	0.145813536109796	-0.359957631116433	-0.220895290259596	-0.215971148935828	0.0465572366927768	0.0421301143506993	0.232480693139685	-0.0895054069849931	0.312604510198823	0.0913341014135088	0.392561394617809	0.00166749902182677	0.583206275525488	0.217062894669436	0.117461056898866	-0.190465783398394	0.037048860517281	0.233746413642996	-0.00950895153439259	0.612602117124645	0.69045407072086	-0.191824178535528	-0.182838300987142	-0.171783694320324	-0.150417774640429	-0.198300944593953	-0.155809166068092	-0.142271700767362	-0.155691464308115	-0.235215310357116	-0.146665993171445	-0.099809129409307	-0.0989497219125347	-0.116923671452881	-0.212262674932837	0.136384117846662	0.11234212925802	0.265050480416296	0.165931120250061	-0.259459832263713	0.149224815187756	0.308841575236563
PFDN2	0.0513966200688596	-0.0944917507752415	-0.483187922308326	0.424191089828025	-0.324320536126123	0.182314910450967	0.306634764003056	0.408493327103097	-0.0656730208721457	-0.185558719281614	-0.464282952758569	0.304521220818868	0.355306794886057	0.113717962474883	0.225799596727171	0.237661410046415	-0.209763978624028	0.352950905145594	-0.265856752250597	0.222091238913329	0.402691648614532	0.0993342770445518	-0.409233446311984	0.16586468987338	0.207012527997039	0.122203652673034	0.548047602486749	0.386207004446932	-0.465872190654727	-0.443702270906178	-0.428082394212439	-0.397378987204224	-0.393215068690215	-0.425078585175904	-0.409554336268507	-0.361867165795829	-0.45023604442506	-0.359559436545103	-0.316966204139582	-0.137904775531152	-0.26336516689051	-0.444526683405927	0.307867079452039	0.400218484784692	0.473860928581681	0.33553883517848	0.154588394421941	0.410069595627918	0.636828229729346
NIT1	0.14373733042709	-0.101518422444388	-0.351871395600528	0.14527812151547	-0.464158243201867	-0.0411186781702086	0.255767214126561	0.221262335995191	0.0777439539498748	-0.0397135884719706	-0.506290898193796	0.256155291392993	0.535094579497669	0.190154212699342	0.0410211909693179	0.134715355416871	-0.0884220472785459	0.187969142952063	-0.311385910074533	0.00688393268400909	0.000659784967238429	-0.0881320158573822	-0.480169527586652	0.205556046208833	0.0182442033295424	0.0136588155691412	0.341105727728541	0.120486930199156	-0.524536302362547	-0.507278666165495	-0.48299779452303	-0.422091203174039	-0.495409104134211	-0.469897025633927	-0.4535573289721	-0.402982210372581	-0.531672055282045	-0.434639362854676	-0.454594154866689	-0.0862262020729919	-0.306396153348328	-0.421489685499771	0.772029575805029	0.705324740051197	0.763453245762934	0.607852934183498	0.444636873505083	0.221673861653848	0.397322521608843
DEDD	-0.151260171281553	-0.286177326085552	-0.404840797500543	0.108246019923948	-0.430475613711408	-0.147862559889046	-0.00928980950368275	0.108224827895644	-0.237935303459818	-0.157887935712056	-0.432305730608086	0.150365186491508	0.192989814091262	0.0613451851805665	-0.0335107072410682	0.397687392866869	0.0484713161576393	0.501912676159051	-0.136160094052045	0.310197603305391	0.462154878487908	0.271765329351753	-0.423503646093015	0.48209114338817	0.326274863071961	0.261045660815694	0.559627062170563	0.378015942276833	-0.456575610936366	-0.430479758875505	-0.416071439372629	-0.373445442560456	-0.324437475564227	-0.363018504367639	-0.302986559154466	-0.341016195062066	-0.324433892630128	-0.368863039904105	-0.287269655637596	-0.110763909331128	-0.223048640104845	-0.400800164669498	0.391613980278467	0.527096903038869	0.558586399239437	0.265223521485436	0.323682375768319	0.504664254051932	0.572061827569229
UFC1	0.015914697417716	-0.0318031546079338	-0.478829171346393	0.385886920354465	-0.232286062523077	0.227378058820987	0.0209101256292824	0.559792386318818	-0.261715496521421	-0.255740614011506	-0.426416669138241	0.282130550998455	0.202557772430162	-0.106833504259526	0.240453098939662	0.334679687729871	-0.18533966191958	0.359036544503101	-0.182799604157423	0.384142880997558	0.613759206112869	0.117609670496005	-0.336189871020022	0.265405637365864	0.220556171548075	0.117692647452357	0.68365810617124	0.546596406405081	-0.420003980462967	-0.399677909661639	-0.388097971087284	-0.338112110231719	-0.274900214154301	-0.356827321722523	-0.274605930608428	-0.294700869646191	-0.401784873961847	-0.359760541479566	-0.161686152524296	-0.0371757033832035	-0.238464301058425	-0.446182336464686	0.151250243934098	0.361547682135264	0.33154198718066	0.323666693027501	0.0545499734476852	0.444583267834087	0.572471827642457
USP21	-0.24736188145977	-0.155707814481731	-0.307451791678801	0.0152803970071546	-0.242458341610431	-0.16243956457288	-0.169660020259957	0.121688558529695	-0.306348576020415	-0.258228333552006	-0.241768833613062	0.0495345719656659	-0.0218449506042898	-0.181361954029042	0.00590901043557019	0.534414533783653	0.0708449518819791	0.476001032009922	0.000958915143808297	0.335490974407325	0.53601142537409	0.320972256497958	-0.216305327065342	0.505218404156858	0.279989122822071	0.218153574283274	0.531216083636263	0.394511829857248	-0.271982919093489	-0.222003791868242	-0.22483295452592	-0.186347919070284	-0.138706846306265	-0.194540745316258	-0.114831156883457	-0.223839307508145	-0.152985473362245	-0.158344288099195	-0.0660033890236568	-0.050514496863406	-0.100316596024712	-0.213293467145519	0.113129797118366	0.341182049214111	0.229316646846463	0.0687414698868632	0.133883021643955	0.480363850567941	0.495051855004836
PPOX	-0.27829213440816	-0.31144993024215	-0.35139621677801	0.083624637067513	-0.252346370145576	-0.105840903946326	-0.193664324744474	0.135355168268446	-0.427023357102858	-0.322606482762894	-0.294559707260288	0.0472784035598782	-0.0183454257261697	-0.0981459416400021	-0.155183651858081	0.598584205646509	0.228953290888664	0.597718860278203	0.0454527824940511	0.464484576393256	0.45881467366705	0.411555973321861	-0.252692908036051	0.496905115397586	0.364778398843564	0.318370442888492	0.615609253947822	0.574087355099926	-0.280672610057917	-0.264160742532873	-0.250884495271921	-0.154955202240636	-0.145439004753784	-0.204346972614197	-0.115334014974069	-0.146584347485818	-0.186301965090414	-0.230008935810364	-0.0811303071436455	-0.0818530228596754	-0.182844432780716	-0.210796941708918	0.147050514573771	0.426496450002124	0.320426708318633	0.0617770113492374	0.0572260664194603	0.462588930311364	0.506230548510186
B4GALT3	-0.103053956338508	-0.211535265536567	-0.415880380273713	0.296865796683124	-0.245225427680861	-0.0642689679116884	0.123346677410646	0.253801163766832	-0.154358943134287	-0.191699431450184	-0.406470372527421	0.217046900067265	0.227897587893705	-0.0470468031471207	0.155906798063857	0.404991903258978	-0.0173852828497093	0.475411569177116	-0.150072399504558	0.214283063729635	0.506716733573921	0.262960957916964	-0.337990400087012	0.385895055425756	0.246367975350475	0.187350690028126	0.543593135612007	0.385208970698587	-0.386398929275393	-0.377123960041427	-0.352582117821168	-0.297251566600141	-0.263088508142048	-0.318261516560168	-0.270090943329088	-0.322896556559924	-0.307546360712845	-0.3386913997297	-0.239862588641469	-0.0951171630029579	-0.167015168324741	-0.314331010654905	0.262921347874697	0.423712853579351	0.405119020993121	0.176976638639738	0.276677834288507	0.499445613159182	0.679636806764053
NDUFS2	-0.00621756014386101	-0.203546692621628	-0.490836165541468	0.178505192230048	-0.394542974262981	-0.0471556592274323	0.0719229068080746	0.33226844825056	-0.124008824065198	-0.17947875324242	-0.48771448395622	0.168502382107261	0.354667937719899	-0.0323073728295678	0.0971278217275316	0.326505681521434	-0.0560746422758008	0.387315257654761	-0.289515502194459	0.110070262118327	0.358433750170909	0.0876905342243569	-0.469138299312298	0.327201104718153	0.174082960234071	0.163412376789984	0.557637005735608	0.351611534500185	-0.503346085447047	-0.492560167982328	-0.474245506885642	-0.395657960424784	-0.442873047397921	-0.429805331651333	-0.40279267185165	-0.380814891636398	-0.482978982265062	-0.4255082799799	-0.365746082990204	-0.107690253686071	-0.28723411327028	-0.437943126710965	0.550465284010189	0.681788066125962	0.643966843562262	0.411960236449406	0.425131493502036	0.451312972935258	0.610583075741784
APOA2	0.258117570732351	-0.104052068447858	-0.699748513870095	0.569324478846427	-0.421580361655651	0.228907303593923	0.29756969521119	0.63833778681373	0.0562997960089578	-0.222463362914127	-0.711483165356475	0.411674918832713	0.637155801616292	-0.0913748444782694	0.46236075101192	0.191023905372093	-0.371288219516932	0.305438220331495	-0.488085097541074	0.0326083612334089	0.438711380861271	-0.109111116885668	-0.664859658636684	0.282461643640662	0.139933030965194	0.141471066106883	0.454698705191791	0.165054083847941	-0.739169371765412	-0.728967756055519	-0.709679696077474	-0.615214451744161	-0.611111694154208	-0.647524774159459	-0.60947917306887	-0.593666078434164	-0.701890328230419	-0.63601498172825	-0.528012970553335	-0.120848470791481	-0.413467902908383	-0.695121111465026	0.600367423476572	0.756800586768376	0.705573708271567	0.54050409080563	0.554320515290352	0.393550487735714	0.76018887585131
TOMM40L	0.0124177184813211	-0.176995077050993	-0.440263012107299	0.384278873940176	-0.365002040760793	-0.00183743947967703	0.132402263900699	0.269062166541784	0.018223280128859	-0.142003839215817	-0.449736439266151	0.192533024334681	0.466175156801682	-0.0635426734912459	0.0635403603906085	0.205088602769816	-0.0169166784768676	0.346439210834841	-0.260680483201856	-0.0222082128121283	0.222310600394339	0.0902695302660655	-0.407902291791973	0.427732686731248	0.0819876213508405	0.150949175650216	0.353512316958296	0.106011218184384	-0.461596945710541	-0.452432100608292	-0.436897160101941	-0.413937349584379	-0.421014769851962	-0.386301369257045	-0.390618136648762	-0.394661984218743	-0.408698212562205	-0.387582328306896	-0.348142391186654	-0.102137585504634	-0.252325589484458	-0.416564484687003	0.566805405971331	0.679743656394194	0.643121153955901	0.401675142903035	0.489424176963276	0.460508095511363	0.49429734411974
NR1I3	0.147834394958102	-0.0607033348346772	-0.259774788550969	0.18813500841989	-0.307642411570428	-0.129982689168124	0.206503896125139	0.212533113807711	0.0842106438313598	-0.0131153816268545	-0.29334170766875	0.110808016110684	0.480539975112837	-0.0578433921121379	0.0649696646389273	-0.0651782221291095	0.00911922419417025	-0.0142579305065974	-0.275833006333262	-0.176911100300548	-0.144875617753254	-0.102950990563129	-0.321990298285839	0.149959803522558	-0.0592756597118993	-0.0162365606486711	0.0753520287878606	-0.117970769417494	-0.309866236976785	-0.303960819621908	-0.298237852775271	-0.264742190000747	-0.32430224445514	-0.288516174299649	-0.233645747023005	-0.266003907882515	-0.331845009423178	-0.264606297149864	-0.351551905569963	-0.0630436930068864	-0.173903603018397	-0.239193959193427	0.66567116076555	0.577306301012057	0.560666156608583	0.482638581827589	0.386478620321471	0.174351154975388	0.252940247763663
SDHC	0.34571697507762	0.127793585688476	-0.463267342828846	0.255846128333099	-0.506323834638656	0.291258493488273	0.327258187418937	0.426161750978724	0.130879463317883	0.0246071743848314	-0.622518949286201	0.471206794780814	0.571241932738734	0.434165047057844	0.206063137137104	0.0773058434324456	-0.388556211846816	0.134260818335249	-0.446339255144622	0.105378060737397	0.121773454684147	-0.229798057819295	-0.585909945382539	-0.0134423994370488	0.0154506102095394	-0.0190080339452352	0.41244177979732	0.207134902551338	-0.653613942777886	-0.631432081267059	-0.616267431755909	-0.555823327526433	-0.629016488913499	-0.634482586133303	-0.596882393321616	-0.499849443139573	-0.704713319823141	-0.55147801210311	-0.507372019780831	-0.160491208768859	-0.372807021972426	-0.568567091594282	0.70354775145556	0.591613895629458	0.764336943973333	0.726007051635245	0.38560556035525	0.154801464724225	0.440374232987387
FCGR2A	0.175086990068514	-0.0154489769924777	0.0303463040196777	-0.141674133954106	-0.0901590930554124	-0.0654986788579861	0.219492766231765	-0.0845989121739472	0.141065257106601	0.554006075325597	-0.118916737428792	0.177835979228308	0.0832458112873311	0.370377074517496	0.0805175907873495	-0.203741746272508	-0.153463654689753	-0.209517485440154	-0.133999250060975	-0.101746804694147	-0.0563000031611642	-0.140935258575681	-0.181022269631027	-0.254387953971063	0.0523131956301674	0.0662092413600989	-0.0134426912600788	-0.0810204341923759	-0.174348010963793	-0.160895738990882	-0.155063615752962	-0.106933498719955	-0.105815213077885	-0.148683540799646	-0.129729858175724	-0.133016364918858	-0.138515671400208	-0.110241640510354	-0.255416838058542	0.00822979626904089	-0.091590489795799	-0.107317419353396	0.175025975314162	-0.031332447770855	0.0699129948945185	0.0419892084627166	0.269275383221262	-0.0992593036455079	-0.0379596279056767
DUSP12	-0.140108672022305	-0.265433935310057	-0.551216096308594	0.20109534081733	-0.453162957811677	-0.027853198645707	0.0302768181931845	0.171085221402423	-0.153042728913866	-0.232877985401169	-0.561628460702629	0.254068251050048	0.311131072655226	0.098364401066923	0.0311230521765441	0.496760996156531	-0.0578020089478896	0.553147524298709	-0.209033081581753	0.252871012448588	0.463261568564317	0.204137103460632	-0.480160613419885	0.467153891271899	0.195638756612236	0.18148363754978	0.553803574446116	0.350353874617093	-0.545657166000461	-0.520409208398039	-0.505877293957782	-0.470995420024744	-0.467777679454026	-0.514322922880993	-0.433879214401512	-0.42637766718572	-0.471945181064289	-0.474342152694889	-0.361384539964405	-0.187968847086197	-0.329468096560447	-0.502129991070067	0.451257423586523	0.629856988181584	0.609385691702747	0.273822061457442	0.411535966111192	0.428411516839168	0.622918230157309
ATF6	0.759829171312139	0.452073471649372	-0.390232505348096	0.543811849848582	-0.341690802971369	0.643950267241321	0.668986932459419	0.592151298626565	0.506842664917634	0.110005883014013	-0.586437543886374	0.670899841314651	0.784442353571573	0.55534917827934	0.514865681473871	-0.385474768576325	-0.755846288920378	-0.267021834528334	-0.673077793506372	-0.182239884617743	-0.136287248129976	-0.617034192330345	-0.61113211020526	-0.358260487579894	-0.198761602880945	-0.137578186853955	-0.0357446214627927	-0.230639106214757	-0.662090457493296	-0.650212819593056	-0.639501960894826	-0.560987659615076	-0.657613313430938	-0.666567625324085	-0.681730462823836	-0.52549174553776	-0.761232955016567	-0.54379079718174	-0.580787935239956	-0.121825354475058	-0.368218724174591	-0.582543144214618	0.676276506399713	0.408963602484376	0.654683637509132	0.817114710393269	0.390474952822489	-0.190891780381833	0.271430757981714
OLFML2B	-0.0166419157185075	-0.0591811392548513	0.482367874618843	-0.0717004269287436	0.408131555944895	-0.0864914166306631	-0.0603412034478232	-0.108680339015859	-0.228711911488247	0.155975499784445	0.233172444729281	0.250760291568534	-0.213339491309665	-0.121381211861077	-0.0825298198751969	-0.0842575503727011	0.211348761762144	-0.113796667821804	0.0146716755299103	-0.0335142501114346	-0.00694324882525506	0.0143328576112772	0.246596673545823	-0.0250099931781842	0.0214567280854841	-0.0204793692640391	-0.101473700936792	-0.0238807031760206	0.0605423505611382	0.0711122128384532	0.0412443359980131	0.728274222717125	0.429119371850973	0.32383972174989	0.299208905781701	0.0578336446529373	0.0638104821143529	0.0655465785001292	-0.0233635223179941	0.742786498466365	0.0227708704859408	0.368618788486203	-0.242226215172648	-0.214759664601842	-0.265866750458214	-0.179013495568392	-0.206933907382698	-0.178000750783426	-0.170660411418031
[truncated: 6,233 more rows]
[truncated: 12 more columns]
