# Supplementary material for: Single-cell multiomics reveals the interplay of clonal evolution and cellular plasticity in hepatoblastoma
Source: Nat Commun. 2024 Apr 8;15:3031. doi: 10.1038/s41467-024-47280-x (PMC11001886; doi:10.1038/s41467-024-47280-x)
Supplement: Supplementary file 13 — Source data [file 41467_2024_47280_MOESM13_ESM.xlsx]

## Sheet: Fig. 1a
Coordinates of each bulk RNA-seq sample in the principal component analysis
CHCID	PC1	PC2	PC3	cluster
CHC1167T	-297.032	-85.6576	6.19473	F
CHC2961T	-360.463	-32.1407	53.6044	F
CHC2997T	-331.322	90.6056	44.2613	M
CHC3387T	-352.357	-15.806	62.7593	F
CHC3533T	-339.114	11.3205	17.2356	E
CHC3694T	-298.418	24.2325	-68.6282	E
CHC3696T	-243.871	106.09	3.07925	M
CHC3698T	-230.756	115.535	33.3927	M
CHC3934T	-342.129	-41.2595	76.7811	F
CHC3949T	-255.108	-29.62	-66.6066	E
CHC3952T	-332.321	-3.34095	28.3581	F
CHC3953T	-324.352	-22.4559	6.52814	F
CHC3954T	-327.791	-17.5612	10.3386	F
CHC4009T	-326.379	-2.61224	-24.0325	E
CHC2824T	-324.693	-86.9666	30.9938	F
CHC2943T	-321.128	9.89366	60.2196	F
CHC2959T	-326.987	3.05965	-47.0583	E
CHC2960T	-348.704	-41.6353	2.94871	F
CHC2969T	-338.872	-11.7922	32.6245	F
CHC2970T	-298.764	20.6358	-79.378	E
CHC3082T	-331.616	41.3916	-56.703	E
CHC3084T	-342.007	-48.4906	40.1834	F
CHC3086T	-295.341	-3.19817	-57.3704	E
CHC3117T	-335.032	53.0068	81.8873	M
CHC3133T	-333.173	-8.29762	-49.1807	E
CHC3163T	-322.522	57.1295	-61.0863	E
CHC3171T	-364.709	-17.7592	40.7216	F
CHC3372T	-342.838	-48.5844	32.8281	F
CHC3371T	-319.623	1.65118	-54.7259	E
CHC3370T	-345.68	12.2686	-14.3298	E
CHC3373T	-313.213	-80.2248	18.6476	F
CHC3531T	-336.336	-14.392	37.5613	F
CHC3534T	-342.677	34.3394	15.96	E
CHC3537T	-306.847	60.1136	-13.5216	E
CHC3538T	-322.24	-64.529	28.0534	F
CHC3540T	-289.925	22.1999	-39.8627	E
CHC3559T	-315.698	-57.8032	-22.8992	F
CHC3561T	-309.889	18.322	-62.2208	E
CHC3613T	-307.624	-50.8456	-22.7163	F
CHC3616T	-326.061	27.5608	-57.1063	E
CHC3677T	-308.669	92.1899	-52.8118	E
CHC3681T	-332.506	-26.9307	60.4899	F
CHC3705T	-324.125	41.5375	-41.6943	E
CHC3710T	-337.324	-54.4252	10.7766	F
CHC3711T	-320.181	27.9611	-33.3665	E
CHC3936T	-287.31	9.33044	-1.68963	F
CHC3174T	-312.705	-71.237	-25.5701	F
CHC3175T	-332.411	72.4538	91.5851	M
CHC3181T	-277.058	134.24	76.0381	M
CHC3513T	-307.682	109.698	98.1322	M
CHC3526T	-360.583	-29.6709	33.3474	F
CHC3550T	-307.095	20.7133	-72.3746	E
CHC3551T	-302.364	-71.765	-39.3932	F
CHC3554T	-285.48	116.973	61.643	M
CHC3605T	-334.412	4.12901	-34.7144	E
CHC3606T	-353.787	-47.4635	66.7036	F
CHC3607T	-363.658	-32.4538	72.2967	F
CHC3610T	-246.161	127.291	21.3337	M
CHC3947T	-354.169	-29.0685	23.6091	F
CHC3948T	-354.124	71.1617	-13.6828	E
CHC3984T	-343.304	59.0731	48.1084	M
CHC3986T	-353.121	31.2966	-17.2855	E
CHC3987T	-336.507	16.5797	-26.5158	E
CHC3988T	-342.137	10.1781	-32.5262	E
CHC4077T	-320.773	-32.6548	-5.41288	F
CHC4078T	-301.804	-3.97114	-70.9288	E
CHC4079T	-362.81	-33.3922	45.8578	F
CHC4080T	-303.195	-40.5743	-0.709653	F
CHC4086T	-334.913	17.8098	-33.1436	E
CHC4087T	-345.246	1.95573	-16.2814	E
CHC4088T	-326.034	-50.7093	-17.3611	E
CHC3571T	-312.299	-56.1268	-18.0974	F
CHC3377T	-353.899	-16.1109	37.7844	F
CHC2996T	-323.059	-19.2166	-14.9264	F
CHC3094T	-313.244	-99.3318	-4.80611	F
CHC3097T	-330.312	-47.3102	55.1062	F
CHC3661T	-331.994	-20.1118	-45.9834	E
CHC3662T	-330.718	-7.3756	-35.9817	E
CHC4219T	-347.253	10.3091	-20.7386	E
CHC4222T	-348.542	33.6456	-27.3336	E
CHC05045T	-322.585	-0.543498	-5.23062	E
CHC05046T	-318.265	49.4711	-21.4859	E
CHC05043T	-321.799	-16.5853	-54.0943	E
CHC05044T	-321.244	-14.9974	-58.5694	E
CHC05233T	-346.383	5.60202	-22.5611	E
CHC2912T	-362.726	-20.7821	49.5001	F
CHC2964T	-312.72	58.1376	-53.5887	E
CHC3126T	-321.657	-45.2356	20.511	F
CHC3166T	-316.354	54.6025	-63.089	E
CHC3553T	-280.524	54.6395	-71.0817	E
CHC3604T	-324.043	-69.2033	5.54358	F
CHC3657T	-329.72	-74.1174	16.5204	F
CHC3691T	-352.288	59.1198	51.7505	M
CHC3703T	-360.014	-19.2965	50.4708	F
CHC3706T	-359.086	13.3153	19.8333	F
CHC3959T	-346.266	1.74773	-8.51063	E
CHC3962T	-344.604	33.7095	61.4698	M
CHC4001T	-318.169	59.6349	-51.8414	E
CHC4004T	-289.207	-88.3465	-6.4787	F
CHC4005T	-274.944	-69.6218	-38.566	F

## Sheet: Fig. 1g
Proportion of each cell type in each sample
	Endothelial	Hepatic stellate	Hepatocytes	Macrophages	Other non-tumor	T cells	Tumor
CHC2959N	19.9375	5.125	49.0625	11	5.375	9.5	0
CHC2959T	0.721154	0	0	3.00481	0.600962	0	95.6731
CHC2960T	10.5586	2.36987	0	8.63309	4.48582	8.86585	65.0868
CHC3133T	1.2945	0	0	3.95818	0.0248942	0.94598	93.7765
CHC3377N	24.5575	0	53.0973	9.84513	12.5	0	0
CHC3377T	3.19149	3.03951	0	4.55927	0	3.34347	85.8663
CHC3610T	0.255568	0.0730194	0	2.40964	1.09529	0.657174	95.5093
CHC3662T	4.69393	4.63903	0	7.71342	1.098	4.11749	77.7381

## Sheet: Fig. 2f
Proportion of each single-cell subtype in each sample
	scH	sc-epi	scLP	scM
CHC2959T	0.0628141	28.6432	71.294	0
CHC2960T	58.5501	33.0299	8.42003	0
CHC3133T	0.159278	54.181	45.6597	0
CHC3377T	21.2389	78.4071	0.353982	0
CHC3610T	0	0	0	100
CHC3662T	47.7754	50.9181	1.3065	0

## Sheet: Fig. 3b
Percentage of scH, scH/LP and scLP cells in each spot of regions 1 and 2
Spot	Region	% scH	% scH/LP	% LP	Histological annotation
AAAGACTGGGCGCTTT-1	Region 1	0.146199	0.445451	0.40835	Embryonal
AAAGGGCAGCTTGAAT-1	Region 1	0.135978	0.525153	0.338868	Embryonal
AAATGCTCGTTACGTT-1	Region 1	0.145283	0.809455	0	Fetal
AAATGGCATGTCTTGT-1	Region 1	0.257767	0.584385	0.157848	Fetal
AACAATTACTCTACGC-1	Region 1	0.125006	0.739434	0.135559	Embryonal
AACAGGATGGGCCGCG-1	Region 1	0.157847	0.780859	0	Embryonal
AACCCAGAGACGGAGA-1	Region 1	0.288191	0.640991	0	Fetal
AACCGTTGTGTTTGCT-1	Region 1	0.243681	0.650782	0.105538	Fetal
AACGATAGAAGGGCCG-1	Region 1	0.265604	0.621886	0.112511	Interface
AACGTCAGACTAGTGG-1	Region 1	0.210607	0.64731	0.142083	Embryonal
AACGTTATCAGCACCT-1	Region 1	0.107856	0.802225	0	Embryonal
AACTTCTGCGTCTATC-1	Region 1	0.100723	0.837686	0	Embryonal
AACTTGCCCGTATGCA-1	Region 1	0.197743	0.610383	0.191874	Embryonal
AACTTTACGGGAGCTT-1	Region 1	0.143748	0.668688	0.187564	Embryonal
AAGAGATGAATCGGTA-1	Region 1	0.183819	0.768325	0	Embryonal
AAGGCGCGTAAAGCTT-1	Region 1	0.205466	0.656774	0.13776	Embryonal
AAGTAGAAGACCGGGT-1	Region 1	0.240594	0.642286	0.11712	Embryonal
AAGTGCAAAGGTAGAC-1	Region 1	0.280903	0.503868	0.215229	Embryonal
AATACAATGTTTCAGG-1	Region 1	0.16999	0.604476	0.225534	Embryonal
AATAGTCGCGAGTCGG-1	Region 1	0.2899	0.499816	0.210283	Embryonal
AATCCAAGGGCCTGAG-1	Region 1	0.226657	0.737021	0	Fetal
AATGGTCCACCGTTCA-1	Region 1	0.142241	0.565852	0.291907	Embryonal
AATGGTTCTCACAAGC-1	Region 1	0.157733	0.741834	0.100433	Embryonal
ACAACGGTCCCTGCGA-1	Region 1	0.116409	0.68087	0.202721	Embryonal
ACAAGCAGTGCCTAGC-1	Region 1	0.128351	0.745813	0.125836	Embryonal
ACAAGGACAAGAGGTT-1	Region 1	0.142308	0.733115	0.124578	Embryonal
ACAATTTAGGAGGCTC-1	Region 1	0.144965	0.580351	0.274684	Embryonal
ACACACTTTCTACACG-1	Region 1	0.25335	0.647578	0	Fetal
ACACCCGAGAAATCCG-1	Region 1	0.206999	0.7069	0	Interface
ACACTCCAATGTCACT-1	Region 1	0.196315	0.7514	0	Interface
ACATCAGCTGGGACGC-1	Region 1	0.204277	0.467366	0.328356	Embryonal
ACCAAGAACGCGTGTC-1	Region 1	0.157784	0.754647	0	Embryonal
ACCCACCTACATGCTC-1	Region 1	0.158147	0.366174	0.475679	Embryonal
ACCCTTCATCTGCGAA-1	Region 1	0.31282	0.534972	0.152209	Fetal
ACCTAATCGACTTCCT-1	Region 1	0.198753	0.71734	0	Embryonal
ACGAAATGGGCGGCAC-1	Region 1	0.200874	0.429071	0.370055	Embryonal
ACGGAATTTAGCAAAT-1	Region 1	0.161454	0.73772	0.100826	Fetal
ACGTTATTGGTCACTC-1	Region 1	0.14815	0.77095	0	Embryonal
ACGTTTAGTTGTGATC-1	Region 1	0.242579	0.645127	0.112294	Fetal
ACTACCAGCTCTCTGG-1	Region 1	0.179418	0.669107	0.151475	Embryonal
ACTCGATGTATTTCAT-1	Region 1	0.139259	0.764525	0	Interface
ACTTAGTACGACAAGA-1	Region 1	0.255778	0.60876	0.135462	Fetal
AGAATTGTTTGACATA-1	Region 1	0.151805	0.783053	0	Interface
AGACAGCTCAGAATCC-1	Region 1	0.156546	0.722671	0.120783	Embryonal
AGACCATGGGATACAA-1	Region 1	0.167068	0.4406	0.392332	Embryonal
AGAGCAGTTATGAGAC-1	Region 1	0.182705	0.326432	0.490863	Embryonal
AGAGCGTACAAGCTCG-1	Region 1	0.202585	0.467716	0.329699	Embryonal
AGATACGACTTCATAT-1	Region 1	0.455869	0.411611	0.13252	Fetal
AGCACTACCGGCCTGT-1	Region 1	0.15358	0.56057	0.28585	Embryonal
AGCACTTAAGGACGCC-1	Region 1	0.265966	0.495415	0.23862	Embryonal
AGCCTTAAAGCGGAAG-1	Region 1	0.190075	0.506738	0.303187	Embryonal
AGGACATCGCACGTCG-1	Region 1	0.234506	0.725926	0	Fetal
AGGCCACCCGTTATGA-1	Region 1	0.246476	0.489367	0.264157	Embryonal
AGGCCCATTGTACAGG-1	Region 1	0.185845	0.707048	0.107107	Interface
AGGCTATGGTTAGCTT-1	Region 1	0.208509	0.490011	0.30148	Embryonal
AGGGCGTGATCGGCTA-1	Region 1	0.21108	0.717875	0	Interface
AGGGTGGATAGTGCAT-1	Region 1	0.292689	0.3764	0.330911	Embryonal
AGTACGGCCCGTATCG-1	Region 1	0.143435	0.694221	0.162345	Embryonal
AGTAGGTAACATACAT-1	Region 1	0.244751	0.681878	0	Fetal
AGTATAATACTAGGCA-1	Region 1	0.224348	0.448544	0.327107	Embryonal
AGTCAGCCACCGCCTG-1	Region 1	0.200563	0.745853	0	Fetal
AGTCGGCCCAAACGAC-1	Region 1	0.198447	0.656757	0.144796	Embryonal
AGTCTGGACATCCTTG-1	Region 1	0.138142	0.779549	0	Embryonal
AGTGTGGTCTATTGTG-1	Region 1	0.289129	0.385481	0.325391	Embryonal
AGTTACCGCACATGGT-1	Region 1	0.221539	0.293182	0.485279	Embryonal
AGTTCACCGGTTGGAC-1	Region 1	0.10932	0.784754	0.105926	Interface
AGTTGCTGACTGATAT-1	Region 1	0.180839	0.730722	0	Fetal
AGTTTCGCAGGTCGGA-1	Region 1	0.277012	0.556597	0.166391	Fetal
ATAATACCGTTAGCCG-1	Region 1	0.209605	0.679857	0.110538	Fetal
ATAATAGTGTAGGGAC-1	Region 1	0.205185	0.746266	0	Embryonal
ATACGGTGAAGATGCA-1	Region 1	0.160666	0.667538	0.171796	Embryonal
ATACTTGTTCTCGAGC-1	Region 1	0.243641	0.495467	0.260892	Embryonal
ATAGCCTCAGTACCCA-1	Region 1	0.16316	0.742195	0	Interface
ATAGCTGCTCTTGTTA-1	Region 1	0.257684	0.657129	0	Fetal
ATATTGCTGTCAAAGT-1	Region 1	0.21302	0.707653	0	Embryonal
ATCCAACGCAGTCATA-1	Region 1	0.100065	0.752807	0.147128	Embryonal
ATCTGATAGTGTCTTA-1	Region 1	0.192475	0.728133	0	Fetal
ATCTGTAATTGTACCC-1	Region 1	0.180732	0.745125	0	Interface
ATGAAGCCAAGGAGCC-1	Region 1	0.179711	0.67721	0.14308	Embryonal
ATGAGGAGTGTTAATC-1	Region 1	0.259605	0.474097	0.266297	Embryonal
ATGATCGGGAATAGAC-1	Region 1	0.236449	0.65206	0.111492	Interface
ATGCACCTTCCTTAAT-1	Region 1	0.189306	0.754721	0	Interface
ATGCTCAGTGTTGCAT-1	Region 1	0.191538	0.604332	0.20413	Embryonal
ATGGCAGCCGAGAAAC-1	Region 1	0.216092	0.570567	0.213341	Embryonal
ATGTCATTTCCCATTG-1	Region 1	0.269615	0.585818	0.144567	Fetal
ATGTTCGTCGACCCAC-1	Region 1	0.246374	0.522112	0.231514	Embryonal
ATTAATTCGGTCACTC-1	Region 1	0.221989	0.688093	0	Fetal
ATTACTAGCCTCTTGC-1	Region 1	0.169601	0.712529	0.11787	Interface
ATTAGATTGATAGCGG-1	Region 1	0.280739	0.615437	0.103824	Embryonal
ATTCAGTAGCAGGGTC-1	Region 1	0.202083	0.511785	0.286132	Embryonal
ATTCCCACATAAACAA-1	Region 1	0.166677	0.49591	0.337412	Embryonal
ATTCCTCCGCCAGTGC-1	Region 1	0.159631	0.745831	0	Embryonal
ATTTAACTCGTATTAC-1	Region 1	0.175074	0.766853	0	Fetal
CAAATTGTCAGCAAGC-1	Region 1	0.242274	0.662123	0	Fetal
CAACGACCCGTTTACA-1	Region 1	0.183737	0.761526	0	Embryonal
CAACGGTTCTTGATAC-1	Region 1	0.249126	0.659618	0	Interface
CAACTCCTTGATCCCG-1	Region 1	0.199857	0.729191	0	Embryonal
CACACAGGGATAGATT-1	Region 1	0.173832	0.494149	0.332019	Embryonal
CACCCACACGTCACCC-1	Region 1	0.253582	0.68249	0	Fetal
CACCTAATAGAGTCGT-1	Region 1	0.117295	0.825146	0	Interface
CACGAAAGTTAGTCCC-1	Region 1	0.225065	0.68506	0	Embryonal
CACGGGATTGAGGGTT-1	Region 1	0.178155	0.555046	0.266798	Embryonal
CACTCGGTTAGGAGGA-1	Region 1	0.195595	0.56752	0.236885	Embryonal
CACTGTCCAAGTGAGA-1	Region 1	0.1911	0.725121	0	Interface
CACTTCGCCACAGGCT-1	Region 1	0.1509	0.765164	0	Embryonal
CAGCTCGTGCTTGTGT-1	Region 1	0.407428	0.510048	0	Fetal
CAGCTTAGTAGGTAGC-1	Region 1	0.193936	0.71369	0	Embryonal
CAGTAATCCCTCCCAG-1	Region 1	0.163511	0.274468	0.562021	Embryonal
CAGTGGTTGCACATGA-1	Region 1	0.256611	0.693466	0	Fetal
CAGTGTCCGCAGAATG-1	Region 1	0.255691	0.666697	0	Fetal
CAGTTCCGCGGGTCGA-1	Region 1	0.140312	0.636249	0.223439	Embryonal
CATAGCCGCCCGGGAT-1	Region 1	0.151619	0.476918	0.371463	Embryonal
CATAGTAGCATAGTAG-1	Region 1	0.173886	0.743152	0	Embryonal
CATCGCCCGCGGCCAA-1	Region 1	0.403033	0.499415	0	Fetal
CATCGTCCGGTTACTA-1	Region 1	0.135179	0.763109	0.101712	Embryonal
CATCTGCAGGATCATT-1	Region 1	0.181088	0.655565	0.163348	Embryonal
CATGCTGGCTCCAATT-1	Region 1	0.215649	0.664349	0.120002	Fetal
CATTGCGAAATGGGCG-1	Region 1	0.134502	0.761062	0.104436	Embryonal
CATTTCTAGCAGACTA-1	Region 1	0.184339	0.777945	0	Fetal
CCAAGGAACAGAGAGG-1	Region 1	0.261364	0.679221	0	Fetal
CCAATTGAATGTTAAT-1	Region 1	0.214797	0.692701	0	Embryonal
CCAGAGACAAAGCCGG-1	Region 1	0.162648	0.481969	0.355382	Embryonal
CCAGCTTCCGCCCGCA-1	Region 1	0.142197	0.468267	0.389536	Embryonal
CCATCCATACCAAGTC-1	Region 1	0.198188	0.741193	0	Fetal
CCATGCTCTGCAGGAA-1	Region 1	0.16328	0.736222	0.100498	Embryonal
CCATGGCCCTTGTACC-1	Region 1	0.128323	0.598123	0.273554	Embryonal
CCCGCCATGCTCCCGT-1	Region 1	0.165568	0.768516	0	Interface
CCCGCGCAATGCACCC-1	Region 1	0.186652	0.683952	0.129396	Embryonal
CCCGGTGGAAGAACCT-1	Region 1	0.21154	0.433819	0.354642	Embryonal
CCCTCAAGCTCTTAGT-1	Region 1	0.193685	0.682756	0.123559	Fetal
CCCTCATTCTGGAATT-1	Region 1	0.227578	0.715176	0	Fetal
CCCTGCGCTACGCATA-1	Region 1	0.244895	0.288292	0.466813	Embryonal
CCGAAAGTGGTGAGCA-1	Region 1	0.220491	0.646596	0.132913	Interface
CCGAAGTATATTGTTC-1	Region 1	0.230124	0.501159	0.268717	Embryonal
CCGACAAACACATGAG-1	Region 1	0.198675	0.737954	0	Fetal
CCGACAAAGGGAGTGC-1	Region 1	0.163034	0.533052	0.303915	Embryonal
CCGCACGTGACCTCGG-1	Region 1	0.137708	0.786353	0	Embryonal
CCGCCGGTCAACACAC-1	Region 1	0.235108	0.653742	0.11115	Fetal
CCGCGGGTACGAAGAA-1	Region 1	0.166751	0.671538	0.161711	Embryonal
CCGCGTAGGTAAGGGC-1	Region 1	0.126706	0.646601	0.226694	Embryonal
CCGGAATGGTTTCAGT-1	Region 1	0.143745	0.591542	0.264712	Embryonal
CCGGCGCATATTGGAT-1	Region 1	0.220029	0.715735	0	Interface
CCGGGACCCGCAGAGA-1	Region 1	0.197429	0.729428	0	Interface
CCTCACCAATCTTGAC-1	Region 1	0.304322	0.605004	0	Interface
CCTCGGATGCTACCTG-1	Region 1	0.187244	0.504529	0.308227	Embryonal
CCTGCGTTCTACGCTT-1	Region 1	0.123271	0.62245	0.254279	Embryonal
CGAGCACTTCAAGTTT-1	Region 1	0.120553	0.491505	0.387942	Embryonal
CGCAAACACGAGTTAC-1	Region 1	0.156849	0.610952	0.2322	Embryonal
CGCAATTACTTTCGGT-1	Region 1	0.22366	0.518841	0.257499	Embryonal
CGCAATTCTACAATAA-1	Region 1	0.187234	0.548683	0.264083	Embryonal
CGCCCTTGAAGGCTGA-1	Region 1	0.25908	0.249261	0.491659	Embryonal
CGCGACACTGCGCAGC-1	Region 1	0.37426	0.329517	0.296224	Embryonal
CGCTATACCGCCCACT-1	Region 1	0.269588	0.647195	0	Fetal
CGCTATTCAATGTATG-1	Region 1	0.163179	0.803067	0	Embryonal
CGCTCGACATAATGAT-1	Region 1	0.209405	0.689387	0.101208	Embryonal
CGCTTCCACTGAAATC-1	Region 1	0.193947	0.752363	0	Interface
CGCTTTCATACCGGTG-1	Region 1	0.302196	0.617819	0	Fetal
CGGAAAGCAAATGTGC-1	Region 1	0.158079	0.741413	0.100508	Fetal
CGGAGTTTGAGAGACA-1	Region 1	0.203316	0.675245	0.121439	Embryonal
CGGATAAGCGGACATG-1	Region 1	0.15567	0.757793	0	Embryonal
CGGGAGTATACCGCCG-1	Region 1	0.170594	0.655572	0.173835	Embryonal
CGGTGAAGACTAAAGT-1	Region 1	0.242273	0.447379	0.310348	Embryonal
CGGTGTACTTGATCCC-1	Region 1	0.268465	0.634392	0	Interface
CGTCAAGGCTATAAAT-1	Region 1	0.166117	0.540727	0.293156	Embryonal
CGTCAGCTATTTACTC-1	Region 1	0.165731	0.772363	0	Fetal
CGTCATACCATATCCA-1	Region 1	0.199082	0.700833	0.100085	Embryonal
CGTTGTAAACGTCAGG-1	Region 1	0.184425	0.612033	0.203542	Embryonal
CGTTTAAGCGGAGCAC-1	Region 1	0.215923	0.676203	0.107874	Fetal
CTAATTCGCACGCGCT-1	Region 1	0.14493	0.762062	0	Embryonal
CTAATTTCAACAACAC-1	Region 1	0	0.596626	0.305117	Embryonal
CTACTCTAGGCCCGGC-1	Region 1	0.151801	0.63341	0.214788	Embryonal
CTCATGGCTCACAATC-1	Region 1	0.174981	0.759816	0	Fetal
CTCGGTCCGTAGCCTG-1	Region 1	0.166397	0.764565	0	Embryonal
CTGAGCAAGTAACAAG-1	Region 1	0	0.855638	0	Fetal
CTGATAGTGTATCTCA-1	Region 1	0.16373	0.512809	0.32346	Embryonal
CTGCACCTGGAACCGC-1	Region 1	0.252944	0.674365	0	Interface
CTGCGGGTGAAATGTT-1	Region 1	0.117961	0.655314	0.226725	Embryonal
CTGGCGGGAATAAGTA-1	Region 1	0.140578	0.722742	0.13668	Embryonal
CTGGTCATTCCAATCC-1	Region 1	0.158164	0.687505	0.15433	Embryonal
CTGTATGGTGTAGAAA-1	Region 1	0.127872	0.824589	0	Embryonal
CTGTTCATCTCACGGG-1	Region 1	0.184586	0.682254	0.13316	Embryonal
CTTACACTGGGAAATA-1	Region 1	0.158042	0.78674	0	Interface
CTTAGCCCGGATAGTG-1	Region 1	0.195118	0.580377	0.224505	Embryonal
CTTCATAGCTCAAGAA-1	Region 1	0.192636	0.712643	0	Embryonal
CTTCTTACGTCGTATA-1	Region 1	0.213852	0.712113	0	Fetal
CTTGTTTATGTAGCCA-1	Region 1	0.235798	0.615131	0.149072	Embryonal
CTTTGGCGCTTTATAC-1	Region 1	0.1302	0.621772	0.248028	Embryonal
GAAACAGCCATGCAGT-1	Region 1	0.14155	0.791931	0	Fetal
GAAACTCGTGCGATGC-1	Region 1	0.131525	0.743026	0.125449	Embryonal
GAAAGCCCTTTGGACC-1	Region 1	0.173819	0.571361	0.25482	Embryonal
GAAAGTGACTAACTGC-1	Region 1	0.270382	0.234909	0.494709	Embryonal
GAAATACTAAACGTTT-1	Region 1	0.216919	0.653105	0.129976	Interface
GAAATATCACCATCAG-1	Region 1	0.152875	0.517961	0.329164	Embryonal
GAAATTCACATCGCTG-1	Region 1	0.216455	0.680804	0.102741	Fetal
GAACGTTAGGAAGACG-1	Region 1	0.198239	0.569283	0.232478	Embryonal
GAAGAACGGTGCAGGT-1	Region 1	0.295355	0.62997	0	Fetal
GAAGCTTGCTGACCGC-1	Region 1	0.187576	0.690787	0.121637	Embryonal
GAATGCCGAAATGACC-1	Region 1	0.128165	0.76076	0.111075	Embryonal
GAATTTCTCGCTGCAG-1	Region 1	0.186926	0.707526	0.105548	Embryonal
GACACGAGTTAGAGGA-1	Region 1	0.133675	0.731539	0.134786	Embryonal
GACATACTGTCGCAGA-1	Region 1	0.272345	0.625024	0.102631	Embryonal
GACCGACTGAAGCGTC-1	Region 1	0.202386	0.474564	0.323049	Embryonal
GACGTGTAGGGATTAT-1	Region 1	0.131045	0.763188	0.105767	Embryonal
GACTGCGGCACGTGTA-1	Region 1	0.104889	0.746283	0.148828	Embryonal
GAGAGCGCAGTCCCTG-1	Region 1	0.153052	0.789673	0	Embryonal
GAGCGAGGGAGTACCG-1	Region 1	0.238897	0.667721	0	Interface
GAGCTCTCGGACCTAA-1	Region 1	0.204936	0.742543	0	Fetal
GAGGAATGGAGAGGTT-1	Region 1	0.140333	0.552413	0.307254	Embryonal
GAGGTACATCCATCTT-1	Region 1	0.290578	0.558752	0.15067	Fetal
GAGTACGGGTATACAA-1	Region 1	0.24636	0.707384	0	Fetal
GAGTCGACAGACCCTC-1	Region 1	0.159504	0.605813	0.234683	Embryonal
GATAAATCGGTGGATG-1	Region 1	0.249319	0.708566	0	Fetal
GATATCTCATGCAATA-1	Region 1	0.280809	0.607598	0.111593	Fetal
GATATGGATTACGCGG-1	Region 1	0	0.704379	0.213939	Embryonal
GATCGGCGATAAGTCG-1	Region 1	0.285362	0.488558	0.22608	Embryonal
GATCTTCATTGTCCTC-1	Region 1	0.13128	0.819805	0	Interface
GATGCCAGCAGAAGGC-1	Region 1	0.134657	0.747022	0.118321	Embryonal
GATGCGAATGGTATTA-1	Region 1	0.295417	0.506201	0.198383	Embryonal
GATGCTACAAGCGCCT-1	Region 1	0.248595	0.666543	0	Embryonal
GATGGCGCACACATTA-1	Region 1	0.173159	0.711346	0.115495	Embryonal
GATGTTTGTGCGAGAT-1	Region 1	0.183986	0.713909	0.102105	Embryonal
GATTCCTATACGGCGC-1	Region 1	0.157538	0.535752	0.30671	Embryonal
GCAAGTGCACAGAGAA-1	Region 1	0.295064	0.531234	0.173701	Embryonal
GCACACGCCCATGGTC-1	Region 1	0.148955	0.685665	0.16538	Embryonal
GCAGATCCTCGCAAAT-1	Region 1	0.145457	0.729507	0.125036	Embryonal
GCATCCCTAACTTTGA-1	Region 1	0.427277	0.44148	0.131243	Fetal
GCATTCGAAATGAACA-1	Region 1	0.153266	0.584696	0.262038	Embryonal
GCCCAGTTGGTATGCC-1	Region 1	0.111011	0.818155	0	Embryonal
GCCCGCGCGTTTGACA-1	Region 1	0.233986	0.630878	0.135136	Embryonal
GCCGCATTAGTCCGGC-1	Region 1	0.22647	0.532469	0.241061	Embryonal
GCCTAGCGATCTGACC-1	Region 1	0.16028	0.746245	0	Embryonal
GCCTATTCCGATATAG-1	Region 1	0.158556	0.589517	0.251927	Embryonal
GCCTTCAGCCCTACCG-1	Region 1	0.255255	0.636634	0.108111	Interface
GCCTTGTATATGCAGT-1	Region 1	0.136712	0.75893	0.104358	Interface
GCGGGAACCAGGCCCT-1	Region 1	0.287671	0.609142	0.103187	Embryonal
GCGGTCCCTAGACGCA-1	Region 1	0.319171	0.614265	0	Fetal
GCGGTGCGGAGCATCG-1	Region 1	0.228806	0.711334	0	Fetal
GCGTTATATTTGGAAC-1	Region 1	0.163342	0.562316	0.274343	Embryonal
GCTAAACCTGAGGTGA-1	Region 1	0.257932	0	0.709137	Embryonal
GCTAAGTAAAGGCGAT-1	Region 1	0.185444	0.482047	0.332509	Embryonal
GCTAATACCGAATGCC-1	Region 1	0.23463	0.582704	0.182666	Embryonal
GCTAGTTTCATTGAGG-1	Region 1	0.17258	0.765514	0	Interface
GCTATCGCGGCGCAAC-1	Region 1	0.294365	0.332388	0.373247	Embryonal
GCTCAACCTCTTAGAG-1	Region 1	0.107968	0.814824	0	Fetal
GCTCTATGTTACGTGC-1	Region 1	0.162088	0.646643	0.191269	Embryonal
GCTGAGCAACGGTTCT-1	Region 1	0.230518	0.640765	0.128717	Interface
GCTGGCATATTCACCT-1	Region 1	0.16342	0.734565	0.102014	Embryonal
GCTTGATGATAATCAG-1	Region 1	0.144316	0.759755	0	Embryonal
GGAACCCGAACAAGAA-1	Region 1	0.177205	0.692489	0.130306	Embryonal
GGACTAAGTCAGGAGT-1	Region 1	0.391312	0.400803	0.207885	Embryonal
GGAGAAGTCATTGGCA-1	Region 1	0.143352	0.713031	0.143616	Embryonal
GGAGTGCCGCCCTGGA-1	Region 1	0.225903	0.711182	0	Embryonal
GGATTCAGTACGGTGG-1	Region 1	0.191193	0.661731	0.147076	Embryonal
GGCCTTTGCAACTGGC-1	Region 1	0.143536	0.703611	0.152853	Embryonal
GGCGCTCCTCATCAAT-1	Region 1	0.180317	0.774685	0	Interface
GGCGTCCTATCCGCTG-1	Region 1	0.222982	0.632381	0.144637	Embryonal
GGCTCGTGCCACCAGC-1	Region 1	0.137672	0.775823	0	Embryonal
GGGATACGGTAATAAT-1	Region 1	0.188023	0.737638	0	Interface
GGGCGAATTTCTCCAC-1	Region 1	0.244594	0.685028	0	Fetal
GGGTATGTATGCACTT-1	Region 1	0.125374	0.730409	0.144217	Embryonal
GGGTCATGCGTACCAT-1	Region 1	0.192731	0.581777	0.225491	Embryonal
GGGTTCAGACGAACAA-1	Region 1	0.143896	0.694652	0.161452	Embryonal
GGTGAGATGCAGATAA-1	Region 1	0.193814	0.73256	0	Interface
GGTGCGGATAAGTGGC-1	Region 1	0.220687	0.690708	0	Interface
GGTGCTGATCACAAAG-1	Region 1	0	0.824339	0	Embryonal
GGTTAGGCTTGGAGAA-1	Region 1	0.210604	0.646016	0.14338	Embryonal
GGTTAGTTACGGCGCC-1	Region 1	0.139765	0.633892	0.226342	Embryonal
GGTTGTGCTCTTGTCC-1	Region 1	0.149181	0.728906	0.121913	Embryonal
GGTTGTGTAGCCTGGC-1	Region 1	0.165496	0.632689	0.201815	Embryonal
GTAAGTAGGGTATACC-1	Region 1	0.259233	0.458935	0.281832	Embryonal
GTACTTGGGCACTTCT-1	Region 1	0.244394	0.658719	0	Interface
GTATCAGCTTGGGTTC-1	Region 1	0.186546	0.644656	0.168799	Embryonal
GTATTAAGGCGTCTAA-1	Region 1	0.107428	0.661497	0.231075	Embryonal
GTCACTCTCCAAATCT-1	Region 1	0.14688	0.579375	0.273745	Embryonal
GTCAGAATAGTCTATG-1	Region 1	0.16535	0.761609	0	Embryonal
GTCAGTTTGGTAGTCG-1	Region 1	0.22683	0.572656	0.200514	Embryonal
GTCATTGCATTGACCC-1	Region 1	0.116107	0.6387	0.245192	Embryonal
GTCCGAGAGCAATCAT-1	Region 1	0.185702	0.638301	0.175997	Embryonal
GTCCTACAGGCGGCTC-1	Region 1	0.28131	0.623752	0	Embryonal
GTCCTATTGTTGTGGT-1	Region 1	0.210075	0.52615	0.263775	Embryonal
GTCCTTCTACAACCCA-1	Region 1	0.251047	0.679244	0	Embryonal
GTGAGCGTGCTGCACT-1	Region 1	0.157542	0.565792	0.276666	Embryonal
GTGCAACAAATGTGGC-1	Region 1	0.223054	0.675636	0.10131	Fetal
GTGGACGTGCTGAGAC-1	Region 1	0.2914	0.568188	0.140412	Fetal
GTTAATGTCTATCTTA-1	Region 1	0.18477	0.521057	0.294172	Embryonal
GTTATTAACGTGGGAG-1	Region 1	0.284916	0.499491	0.215593	Embryonal
GTTCCAGTCTGACCAT-1	Region 1	0.149145	0.774139	0	Embryonal
GTTCTTCCCTCGATGT-1	Region 1	0.260705	0.633071	0.106224	Interface
GTTGTCGTGTTAGTTG-1	Region 1	0.148892	0.798432	0	Interface
GTTTATGGGATTTAGA-1	Region 1	0.17314	0.762157	0	Embryonal
TAAACGTCGTCAATGA-1	Region 1	0.173601	0.721278	0.105121	Interface
TAAATGAATCCGTTTC-1	Region 1	0.118123	0.64537	0.236507	Embryonal
TAACAAAGGGAGAAGC-1	Region 1	0.1405	0.781715	0	Embryonal
TAACAATATTTGTTGC-1	Region 1	0.112911	0.636552	0.250537	Embryonal
TAACGCTTTGAGAGCG-1	Region 1	0.131028	0.706612	0.16236	Embryonal
TAACTATCGAAGGTCC-1	Region 1	0.177699	0.470836	0.351466	Embryonal
TAACTCCATGGAGGCT-1	Region 1	0.209499	0.630424	0.160077	Embryonal
TAAGCAGGCGACACGC-1	Region 1	0.191852	0.575051	0.233097	Embryonal
TAAGGAACTTGTGGGA-1	Region 1	0.302789	0.615869	0	Fetal
TAAGGGCTGGGAGAGG-1	Region 1	0.201508	0.516174	0.282318	Embryonal
TAATATTGAAATTCGC-1	Region 1	0.336554	0.522666	0.140781	Interface
TAATGAAAGACCCTTG-1	Region 1	0.274858	0.348271	0.37687	Embryonal
TACAAGTCTCGTGCAT-1	Region 1	0.160539	0.726739	0.112722	Embryonal
TACATCTTGTTTCTTG-1	Region 1	0.231793	0.563413	0.204795	Fetal
TACATGACCTTATCCG-1	Region 1	0.340639	0.429399	0.229962	Interface
TACCTCACGCTTGTAC-1	Region 1	0.288313	0.584648	0.127038	Embryonal
TACCTGCTGCACTGTG-1	Region 1	0.11863	0.778993	0.102378	Embryonal
TACGTGCACTATGCTG-1	Region 1	0.189914	0.72344	0	Embryonal
TACTCGGCACGCCGGG-1	Region 1	0.182972	0.664917	0.152112	Embryonal
TAGAAATTCACGTATA-1	Region 1	0.219932	0.558562	0.221506	Embryonal
TAGAGCTACGAAGAAC-1	Region 1	0.266972	0.619034	0.113994	Fetal
TAGATTCCTGGTTATT-1	Region 1	0.149126	0.592134	0.25874	Embryonal
TAGCAACCTGTCACAA-1	Region 1	0.152235	0.348389	0.499376	Embryonal
TAGGTCCAAGTAAGGA-1	Region 1	0.119837	0.676984	0.203179	Embryonal
TAGGTGAGCCCTACTC-1	Region 1	0.15527	0.751252	0	Embryonal
TAGTACCTTAGTGGTC-1	Region 1	0.191954	0.693583	0.114463	Embryonal
TAGTGTCAGAAACGGC-1	Region 1	0.136215	0.752734	0.111051	Embryonal
TAGTTTATTCTTGCTT-1	Region 1	0.240815	0.661708	0	Fetal
TATAAATCCACAAGCT-1	Region 1	0.204263	0.697001	0	Embryonal
TATAAGTGAGGATAGC-1	Region 1	0.185059	0.701048	0.113893	Embryonal
TATACACGCAAAGTAT-1	Region 1	0.170869	0.754526	0	Interface
TATACTCATGCGGCAA-1	Region 1	0.176154	0.708565	0.115281	Embryonal
TATATGCTGGGTTGCC-1	Region 1	0.145647	0.77883	0	Embryonal
TATCAAAGGTCTGTAA-1	Region 1	0.420587	0.290151	0.289262	Embryonal
TATCCATATCATGCGA-1	Region 1	0.215821	0.702103	0	Embryonal
TATCCTGCATGGGAAT-1	Region 1	0.282114	0.606705	0.111181	Fetal
TATCTACAGAGGTAAT-1	Region 1	0.134258	0.700589	0.165154	Embryonal
TATCTAGCCTAAAGGA-1	Region 1	0.161086	0.653031	0.185883	Embryonal
TATGAAGACAGGTGCG-1	Region 1	0.119838	0.668893	0.211269	Embryonal
TATGGCCCGGCCTCGC-1	Region 1	0.161381	0.786278	0	Embryonal
TCAACTAACGTATAAC-1	Region 1	0.135071	0.661033	0.203896	Embryonal
TCACATCTTATCTGAT-1	Region 1	0.149683	0.64493	0.205386	Embryonal
TCACTCTTCGTCTGTC-1	Region 1	0.280513	0.602149	0.117339	Fetal
TCAGGGCGCAAACTCG-1	Region 1	0.21026	0.481795	0.307946	Embryonal
TCAGTACTGACCCGCG-1	Region 1	0.152509	0.597597	0.249894	Embryonal
TCATACTTACAGATCC-1	Region 1	0.182201	0.307731	0.510068	Embryonal
TCATCACTCGAGCTCG-1	Region 1	0.123758	0.833437	0	Interface
TCCACAATGGTTTACG-1	Region 1	0.218361	0.615785	0.165855	Embryonal
TCCCTGGCTCGCTGGA-1	Region 1	0.194049	0.689315	0.116635	Embryonal
TCCGAACTTGGCTTAC-1	Region 1	0.139326	0.506198	0.354476	Embryonal
TCCGATTACATTGCCG-1	Region 1	0.211434	0.611001	0.177565	Embryonal
TCCGTAACCACAATCC-1	Region 1	0.222936	0.624467	0.152597	Embryonal
TCCTCTACGAGATGGC-1	Region 1	0.137455	0.545091	0.317454	Embryonal
TCCTCTCCAGTTGTCC-1	Region 1	0.15391	0.545153	0.300937	Embryonal
TCGCGTCCAGAAGGTC-1	Region 1	0.138742	0.781089	0	Embryonal
TCGCTGTGCGTAAATC-1	Region 1	0.380202	0.518469	0.101329	Fetal
TCGGAATGCGCTCTGA-1	Region 1	0.137429	0.780481	0	Embryonal
TCGTCACACTGTTAGC-1	Region 1	0.110336	0.739434	0.150231	Embryonal
TCGTCCGCTGGCGTCT-1	Region 1	0.282481	0.517001	0.200518	Embryonal
TCTAACTGTATGTAAA-1	Region 1	0.191791	0.662895	0.145314	Embryonal
TCTAGCATCTTCGATG-1	Region 1	0.218006	0.669642	0.112353	Embryonal
TCTATCATGCAGTTAC-1	Region 1	0.211912	0.720327	0	Interface
TCTATTACGCTGGCGA-1	Region 1	0.197786	0.708039	0	Fetal
TCTGAACCGGTCGGCT-1	Region 1	0.121804	0.782458	0	Embryonal
TCTGCAGATTCGAGTC-1	Region 1	0.122448	0.789646	0	Embryonal
TCTGCGTCCGGTTTCT-1	Region 1	0.243981	0.694517	0	Fetal
TCTTACAGAGGTACCG-1	Region 1	0.516567	0.377345	0.106088	Fetal
TCTTACGGCATCCGAC-1	Region 1	0.216277	0.536346	0.247377	Embryonal
TGAAGAGCGGTCCTAG-1	Region 1	0.111622	0.836765	0	Interface
TGAAGTAGCTTACGGA-1	Region 1	0.284374	0.593668	0.121958	Fetal
TGAGAATGCTTTACCG-1	Region 1	0.335445	0.54325	0.121305	Embryonal
TGATAGCGGGATTCTA-1	Region 1	0.205983	0.592492	0.201525	Embryonal
TGATTTCCTCCTGACG-1	Region 1	0.448939	0.427647	0.123413	Interface
TGCACTATGTGAGTGC-1	Region 1	0.2281	0.697313	0	Interface
TGCCTGACATCGGTCA-1	Region 1	0.181638	0.770416	0	Fetal
TGCGATGCTAATGGCT-1	Region 1	0.203982	0.718265	0	Embryonal
TGCGGTGAAATTTCAT-1	Region 1	0.280733	0.593183	0.126084	Fetal
TGCTGGTTGGACAATT-1	Region 1	0.167352	0.715069	0.117579	Embryonal
TGGAAGACGAACACCA-1	Region 1	0.277763	0.669309	0	Fetal
TGGAATTAGACGCTTT-1	Region 1	0.115178	0.67714	0.207682	Embryonal
TGGACACCGTTGCTTG-1	Region 1	0.144646	0.728992	0.126362	Embryonal
TGGCCGTATATTGACC-1	Region 1	0.246469	0.351218	0.402314	Embryonal
TGGCTTTGGGTAGACA-1	Region 1	0.166575	0.770205	0	Embryonal
TGGGAAATGCCTTTCC-1	Region 1	0.200067	0.484189	0.315744	Embryonal
TGGTCTAGCTTACATG-1	Region 1	0	0.845859	0	Interface
TGGTGATCGTATTTGT-1	Region 1	0.146995	0.513793	0.339212	Embryonal
TGTAATGACCACAATA-1	Region 1	0.178624	0.67721	0.144166	Embryonal
TGTCCGTGGCGCCTTT-1	Region 1	0.183772	0.460764	0.355464	Embryonal
TGTGCTTTACGTAAGA-1	Region 1	0.22252	0.550316	0.227164	Embryonal
TGTGTCGCGAGTTGCA-1	Region 1	0.138576	0.74184	0.119584	Embryonal
TGTGTTCGTATCCAAG-1	Region 1	0.14777	0.618678	0.233552	Embryonal
TGTTCATAAATGTGCT-1	Region 1	0.163713	0.687581	0.148706	Embryonal
TTAACACCTCGAACAT-1	Region 1	0.166587	0.414578	0.418835	Embryonal
TTACATCGTGGCCTGG-1	Region 1	0.203168	0.695454	0.101378	Embryonal
TTACCCTAACAGTCCT-1	Region 1	0.235012	0.401037	0.36395	Embryonal
TTACTATCGGCTTCTC-1	Region 1	0.227781	0.47463	0.297589	Embryonal
TTAGCAACATGGATGT-1	Region 1	0.13047	0.743801	0.12573	Embryonal
TTAGCTCTGTAATCCG-1	Region 1	0.163652	0.386506	0.449842	Embryonal
TTAGTAGGGCGGCGGG-1	Region 1	0.24239	0.603208	0.154403	Embryonal
TTATCGCCTGCGAAGC-1	Region 1	0.118974	0.622421	0.258605	Embryonal
TTATGACAAACTGGAT-1	Region 1	0.122937	0.710439	0.166625	Embryonal
TTATGTTTGCGATAGA-1	Region 1	0.119252	0.724746	0.156002	Embryonal
TTATTAGGGAAGCATC-1	Region 1	0.172451	0.714681	0.112868	Interface
TTCAACGACCCGACCG-1	Region 1	0.20658	0.688997	0.104423	Embryonal
TTCAGTTTGTGGCAGC-1	Region 1	0.169766	0.596632	0.233602	Embryonal
TTCCTCTGCCCGAATA-1	Region 1	0.288549	0.487958	0.223492	Embryonal
TTCGGCTAGAGATGGT-1	Region 1	0.203208	0.694216	0.102576	Interface
TTCGTACTCCAGAACG-1	Region 1	0.101884	0.732948	0.165168	Embryonal
TTCTACTTGCGAGGGC-1	Region 1	0.172857	0.688493	0.13865	Embryonal
TTCTAGGCCAATTGTG-1	Region 1	0.203623	0.656048	0.140329	Embryonal
TTCTGCGAGCGCCCTT-1	Region 1	0.192802	0.514615	0.292583	Embryonal
TTCTGTTTCCTGTCGC-1	Region 1	0.167804	0.716024	0.116172	Embryonal
TTCTTAGTGAACGGTG-1	Region 1	0.202107	0.70243	0	Embryonal
TTCTTGTAACCTAATG-1	Region 1	0.147355	0.78238	0	Embryonal
TTCTTGTGTCCATCAG-1	Region 1	0.142811	0.682183	0.175006	Embryonal
TTGAACGAATCCTTTG-1	Region 1	0.219764	0.56348	0.216756	Embryonal
TTGATTATGCAGATGA-1	Region 1	0.16552	0.625524	0.208956	Embryonal
TTGCGCTCTCTCGCTT-1	Region 1	0.201307	0.679394	0.119299	Interface
TTGCGTAGTTTGAGGA-1	Region 1	0.228569	0.494205	0.277226	Embryonal
TTGCTGCACCTATCCA-1	Region 1	0.160617	0.689862	0.14952	Embryonal
TTGGATTGGGTACCAC-1	Region 1	0.258147	0.593709	0.148144	Embryonal
TTGGCCATCTTGCGCT-1	Region 1	0.161521	0.790178	0	Interface
TTGGCTCGCATGAGAC-1	Region 1	0.183625	0.694462	0.121913	Embryonal
TTGTTAGCAAATTCGA-1	Region 1	0.175829	0.67489	0.149281	Embryonal
AAACAGAGCGACTCCT-1	Region 2	0.16401	0.749079	0	Embryonal
AAACCCGAACGAAATC-1	Region 2	0.264667	0.685621	0	Fetal
AAACTCGTGATATAAG-1	Region 2	0.249215	0.658133	0	Interface
AAAGGTAAGCTGTACC-1	Region 2	0.196378	0.70868	0	Fetal
AAATAAGGTAGTGCCC-1	Region 2	0.159044	0.797657	0	Interface
AAATAGCTTAGACTTT-1	Region 2	0.165928	0.677726	0.156345	Interface
AAATGATTCGATCAGC-1	Region 2	0.230413	0.608323	0.161264	Interface
AAATTACCTATCGATG-1	Region 2	0.14623	0.71501	0.13876	Embryonal
AAATTCCAGGTCCAAA-1	Region 2	0.181324	0.631733	0.186943	Embryonal
AACATATCAACTGGTG-1	Region 2	0.218223	0.538079	0.243698	Embryonal
AACCCTACTGTCAATA-1	Region 2	0.184016	0.794587	0	Embryonal
AACCTGTCACGGAATT-1	Region 2	0.153278	0.703709	0.143013	Interface
AACCTTTACGACGTCT-1	Region 2	0.216913	0.624208	0.158878	Embryonal
AACGCATGATCTGGGT-1	Region 2	0.2333	0.532489	0.234211	Embryonal
AACTACCCGTTTGTCA-1	Region 2	0.209422	0.733286	0	Fetal
AACTCCTAATCCCATG-1	Region 2	0.146731	0.768159	0	Interface
AACTCTCAATAGAGCG-1	Region 2	0.184263	0.721923	0	Embryonal
AAGATTGGCGGAACGT-1	Region 2	0.179849	0.658695	0.161456	Embryonal
AAGGATCGATCGCTTG-1	Region 2	0.207768	0.75542	0	Fetal
AAGGCAGGCTGTCTCC-1	Region 2	0.203965	0.778232	0	Fetal
AAGGGACAGATTCTGT-1	Region 2	0.161633	0.6915	0.146867	Embryonal
AAGTCAATTGTCGTCA-1	Region 2	0.153018	0.777712	0	Fetal
AAGTGCCTTGACTGTA-1	Region 2	0.172618	0.808606	0	Fetal
AAGTTCAGTCTGCGTA-1	Region 2	0.290585	0.520113	0.189302	Interface
AATAGCTACCGCGTGC-1	Region 2	0.278534	0.617479	0.103987	Interface
AATATCGAGGGTTCTC-1	Region 2	0.17676	0.624198	0.199042	Embryonal
AATCGCGCAGAGGACT-1	Region 2	0.184091	0.789454	0	Fetal
AATCTATGCCGGAGCC-1	Region 2	0.253124	0.672225	0	Interface
AATCTGCGTTGGGACG-1	Region 2	0.190552	0.595464	0.213984	Embryonal
AATGATGATACGCTAT-1	Region 2	0.242112	0.653495	0.104394	Embryonal
AATGATGCGACTCCTG-1	Region 2	0.142996	0.714984	0.14202	Embryonal
AATGCACCAAGCAATG-1	Region 2	0.225161	0.508433	0.266405	Embryonal
AATTCATAAGGGATCT-1	Region 2	0.211659	0.696855	0	Embryonal
AATTTGGGACATAGTA-1	Region 2	0.164238	0.757401	0	Interface
ACAATTTGGCCATATT-1	Region 2	0.238453	0.73873	0	Fetal
ACACCACATAATTAGC-1	Region 2	0.314256	0.580661	0.105083	Interface
ACACCTTACTACTTGC-1	Region 2	0.2137	0.731619	0	Fetal
ACATCCTGGTAACTGT-1	Region 2	0.183797	0.797935	0	Fetal
ACATGGCGCCAAAGTA-1	Region 2	0.194162	0.746635	0	Interface
ACCAACACCACACACT-1	Region 2	0.235572	0.605701	0.158727	Interface
ACCACCAATGTAACAA-1	Region 2	0.207928	0.758348	0	Interface
ACCCGGATGACGCATC-1	Region 2	0.218218	0.717909	0	Interface
ACCGATGGTAGCATCG-1	Region 2	0.176483	0.734502	0	Embryonal
ACCGCGGTGGAAGTCG-1	Region 2	0.225648	0.761986	0	Fetal
ACCTACAGTATGTGGT-1	Region 2	0.228738	0.730762	0	Fetal
ACCTCCGTTATTCACC-1	Region 2	0.173472	0.707122	0.119407	Embryonal
ACGAGTACGGATGCCC-1	Region 2	0.172219	0.70074	0.127041	Embryonal
ACGATCATCTTGTAAA-1	Region 2	0.157613	0.718352	0.124035	Interface
ACGCAATCACTACAGC-1	Region 2	0.339473	0.41995	0.240577	Interface
ACGCTAGTGATACACT-1	Region 2	0.251181	0.541963	0.206856	Embryonal
ACGGAGCGCAAATTAC-1	Region 2	0.295945	0.569991	0.134063	Interface
ACGTATTACTCCGATC-1	Region 2	0.193352	0.795777	0	Embryonal
ACGTTCGCAATCAATT-1	Region 2	0.149482	0.763193	0	Embryonal
ACTATATGCTGTGTTC-1	Region 2	0.230228	0.716682	0	Fetal
ACTATCCAGGGCATGG-1	Region 2	0.232026	0.736299	0	Fetal
ACTCCCGAATTCGTTT-1	Region 2	0.193005	0.556831	0.250164	Embryonal
ACTCGCGATCTGACGC-1	Region 2	0.172616	0.827384	0	Fetal
ACTGCGGACACACCGT-1	Region 2	0.20338	0.664758	0.131862	Interface
ACTTACCGGGCGCGCA-1	Region 2	0.143026	0.776854	0	Interface
ACTTTACCCTCATGAA-1	Region 2	0.138233	0.728883	0.132885	Embryonal
AGAACCCAGCGTGACA-1	Region 2	0.1758	0.803868	0	Fetal
AGAATTATGGATTCGA-1	Region 2	0.181553	0.593498	0.22495	Embryonal
AGAGAACCGTCTAGGA-1	Region 2	0.215342	0.617496	0.167162	Embryonal
AGATCGTGCATAAGAT-1	Region 2	0.23988	0.43667	0.323449	Embryonal
AGATGAGGGTTGCGAT-1	Region 2	0.141095	0.807426	0	Interface
AGATGATGGAGTCTGG-1	Region 2	0.197163	0.65831	0.144527	Embryonal
AGCCCTGTCGCACCGT-1	Region 2	0.231552	0.746197	0	Fetal
AGCCCTTCTAATCCGA-1	Region 2	0.219507	0.705299	0	Interface
AGCGCGGGTGCCAATG-1	Region 2	0.172098	0.716354	0.111548	Embryonal
AGCGCTAGAGCGATGT-1	Region 2	0.230129	0.745655	0	Fetal
AGCTAGAAGCAGAAGT-1	Region 2	0.281721	0.308101	0.410178	Embryonal
AGCTCTTCGTAACCTT-1	Region 2	0.201421	0.764161	0	Fetal
AGGACGCTCGATGTTG-1	Region 2	0.202156	0.650743	0.147101	Embryonal
AGGCCACATTGGTTAC-1	Region 2	0.218756	0.745887	0	Fetal
AGGGACCGGCTGCGTT-1	Region 2	0.171379	0.670059	0.158562	Interface
AGGGAGACATACTTCG-1	Region 2	0.188331	0.754939	0	Interface
AGGGTCGATGCGAACT-1	Region 2	0.164578	0.781017	0	Interface
AGGGTGCTCTCGAGGG-1	Region 2	0.223307	0.61347	0.163224	Embryonal
AGGGTTCCCTTTGGTT-1	Region 2	0.217713	0.617751	0.164536	Embryonal
AGGTATAATTGATAGT-1	Region 2	0	0.758877	0.144938	Embryonal
AGGTCGCGGAGTTACT-1	Region 2	0.190447	0.569222	0.240331	Embryonal
AGGTTACACCATGCCG-1	Region 2	0.266671	0.683034	0	Fetal
AGTACATCATTTATCA-1	Region 2	0.206242	0.616956	0.176802	Embryonal
AGTAGGAAGGAAGTTG-1	Region 2	0.211557	0.72008	0	Interface
AGTCCATTGGCTGATG-1	Region 2	0.214654	0.746768	0	Interface
AGTCCCGCCTTTAATT-1	Region 2	0.176881	0.685388	0.137731	Embryonal
AGTCGGTTGCGTGAGA-1	Region 2	0.206956	0.761319	0	Fetal
AGTCTAAAGTATACTC-1	Region 2	0.271031	0.605936	0.123033	Embryonal
AGTGAACAAACTTCTC-1	Region 2	0.223615	0.745685	0	Fetal
AGTGAGCCTCGCCGCC-1	Region 2	0.18995	0.615255	0.194795	Embryonal
AGTGGCGGCAATTTGA-1	Region 2	0.180173	0.710852	0.108975	Embryonal
AGTGTATTGCGCATTG-1	Region 2	0.142252	0.744379	0.113369	Embryonal
AGTTACTCTATCGTGG-1	Region 2	0.2481	0.557245	0.194655	Embryonal
ATAAGTAGGATTCAGA-1	Region 2	0.226024	0.563188	0.210788	Embryonal
ATAAGTAGGGCGACTC-1	Region 2	0.181982	0.669867	0.148151	Interface
ATAGACAACGGGACCT-1	Region 2	0.189459	0.645756	0.164785	Embryonal
ATAGAGTTATCAACTT-1	Region 2	0.188882	0.634609	0.176509	Embryonal
ATAGGCTAGCTTCGCA-1	Region 2	0.209759	0.504774	0.285468	Embryonal
ATAGTTCCACCCACTC-1	Region 2	0.225136	0.757301	0	Fetal
ATATCAACCTACAGAG-1	Region 2	0.288507	0.614983	0	Interface
ATATCGGTAGGGAGAT-1	Region 2	0.265843	0.689815	0	Fetal
ATATGTCTCCCTAGCC-1	Region 2	0.145603	0.710163	0.144234	Embryonal
ATCAAACACTGTTCCA-1	Region 2	0.254982	0.6945	0	Fetal
ATCATGGACTACCGAC-1	Region 2	0.225169	0.75323	0	Fetal
ATCGCCAGTCAACATT-1	Region 2	0.167841	0.761636	0	Fetal
ATCGCTGCGTGCAGCA-1	Region 2	0.226089	0.528219	0.245692	Interface
ATCGCTTTACGTCTCA-1	Region 2	0.305146	0.627436	0	Fetal
ATCGGCAAGCAGTCCA-1	Region 2	0.280074	0.277563	0.442362	Embryonal
ATCGTTCACTTTCGCC-1	Region 2	0.269418	0.58273	0.147852	Fetal
ATCTGCACCTCTGCGA-1	Region 2	0.179242	0.64926	0.171498	Embryonal
ATCTTGACTTGTCCAA-1	Region 2	0.186556	0.587023	0.226421	Embryonal
ATGAGGGCAGCGGCTA-1	Region 2	0.267252	0.695927	0	Fetal
ATGCCAATCGCTCTGC-1	Region 2	0.190299	0.74226	0	Fetal
ATGGAACCTTTGCACA-1	Region 2	0.162474	0.782569	0	Fetal
ATGGCGGAATAGTCGC-1	Region 2	0.244101	0.704103	0	Fetal
ATGTAAGGCTGCTCTT-1	Region 2	0.241993	0.570762	0.187245	Embryonal
ATGTTTCGGCCCGGAG-1	Region 2	0.233647	0.709218	0	Fetal
ATTACTTACTGGGCAT-1	Region 2	0.317688	0.233649	0.448663	Embryonal
ATTAGATTCCTCAGCA-1	Region 2	0.211815	0.532457	0.255727	Embryonal
ATTATAGCTACTTTAC-1	Region 2	0.204147	0.588233	0.20762	Embryonal
ATTCAGGACCTATTTC-1	Region 2	0.182661	0.574491	0.242849	Embryonal
ATTCCTAAGACGTGGA-1	Region 2	0.169022	0.745684	0	Fetal
ATTCGTGCTATCTCTT-1	Region 2	0.182668	0.774459	0	Fetal
ATTGATGAGTCCTAAC-1	Region 2	0.152442	0.698166	0.149392	Embryonal
ATTGTACAACTCGGCT-1	Region 2	0.15181	0.711613	0.136577	Embryonal
ATTTACTAAGTCCATT-1	Region 2	0.148327	0.739803	0.11187	Embryonal
CAAACTCGCGACGCCG-1	Region 2	0.227395	0.732373	0	Fetal
CAACACATCTCCTGCC-1	Region 2	0.220258	0.71209	0	Interface
CAAGGTCCTATAGGCT-1	Region 2	0.120488	0.778624	0.100889	Embryonal
CAATACGAGAGTCTGA-1	Region 2	0.266324	0.687997	0	Fetal
CAATGTGCCAACCCTT-1	Region 2	0.219766	0.588133	0.192101	Interface
CACACGCGCTGTCTTA-1	Region 2	0.202896	0.648969	0.148135	Embryonal
CACATTTCTTGTCAGA-1	Region 2	0.234712	0.732054	0	Fetal
CACCCAAATCTTATGT-1	Region 2	0.175787	0.671532	0.152681	Embryonal
CACCGCGTCCACTCTA-1	Region 2	0.197076	0.683207	0.119716	Fetal
CACCTTGGCGCCTTTG-1	Region 2	0.248297	0.713881	0	Fetal
CACGCGGAACTGTTGC-1	Region 2	0.211636	0.762295	0	Interface
CACGGCGCGCCAAAGG-1	Region 2	0.193521	0.729182	0	Fetal
CAGACCTGTAAGTGTT-1	Region 2	0.178451	0.600493	0.221056	Embryonal
CAGATCATTTAAAGTC-1	Region 2	0.1779	0.49157	0.33053	Embryonal
CAGCCTCTCCTCAAGA-1	Region 2	0.216972	0.695748	0	Embryonal
CAGCTCGACAAGTTAA-1	Region 2	0.219095	0.551497	0.229408	Embryonal
CAGTAACTATTTATTG-1	Region 2	0.196352	0.583251	0.220397	Embryonal
CAGTACATTCTCTAAA-1	Region 2	0.144177	0.648372	0.207452	Embryonal
CAGTAGCCCACGCGGT-1	Region 2	0.207676	0.639603	0.152721	Embryonal
CAGTCGAGGATGCAAT-1	Region 2	0.166951	0.621538	0.211511	Embryonal
CATAACGGACAGTCGT-1	Region 2	0.211443	0.689844	0	Embryonal
CATACTTAGGCAATAC-1	Region 2	0.194415	0.706993	0	Interface
CATATACTACTGATAA-1	Region 2	0.321625	0.413617	0.264758	Interface
CATCTAGTGAAGGGAA-1	Region 2	0.242298	0.704164	0	Fetal
CATCTATCCCGTGTCT-1	Region 2	0.26746	0.539651	0.192889	Embryonal
CATCTTACACCACCTC-1	Region 2	0.20233	0.759919	0	Interface
CATGACTTCGCTGAAT-1	Region 2	0.188877	0.799319	0	Fetal
CATGATGGAAGTTAGC-1	Region 2	0.237158	0.700824	0	Fetal
CATGCGACCAGTTTAA-1	Region 2	0.160411	0.584473	0.255116	Embryonal
CATTACATAGATTGTG-1	Region 2	0.305113	0.55832	0.136568	Fetal
CATTCCCATTCCGTCG-1	Region 2	0.307909	0.646991	0	Interface
CATTGCGGGTCAATTC-1	Region 2	0.153784	0.781844	0	Fetal
CCAACGCTTGCCAGGG-1	Region 2	0.170057	0.747378	0	Fetal
CCAATTACGGGTCGAG-1	Region 2	0.148266	0.696416	0.155318	Embryonal
CCACGAATTTAACCTC-1	Region 2	0.236136	0.708865	0	Fetal
CCACGGTGCCCGGTAG-1	Region 2	0.128758	0.76012	0.111121	Embryonal
CCACGTAAATTAGACT-1	Region 2	0.220713	0.692982	0	Interface
CCACTATCCGGGTCAC-1	Region 2	0.310867	0.599625	0	Interface
CCAGTAGTCTGATCCA-1	Region 2	0.146938	0.707067	0.145995	Embryonal
CCATACCTTTACTTGT-1	Region 2	0.15255	0.706696	0.140754	Embryonal
CCATCTCACCAGTGAA-1	Region 2	0.176123	0.76324	0	Interface
CCCAGAGGAGGGCGTA-1	Region 2	0.142117	0.681824	0.176058	Embryonal
CCGACGTAAACACAAC-1	Region 2	0.16565	0.771153	0	Embryonal
CCGAGAAGTCGCATAA-1	Region 2	0.191598	0.761584	0	Fetal
CCGATCTCAACCTTAT-1	Region 2	0.197006	0.723049	0	Interface
CCGCACACGAACGTGT-1	Region 2	0.233144	0.72245	0	Fetal
CCGCCGTTGAGGATAA-1	Region 2	0.222455	0.74751	0	Fetal
CCGCCTGCGAATTGGT-1	Region 2	0.240516	0.654457	0.105027	Embryonal
CCGCTTGCTGACATGG-1	Region 2	0.227642	0.677285	0	Interface
CCGGCACGACCGTTTC-1	Region 2	0.144844	0.722653	0.132503	Embryonal
CCGGTAATGGCTAGTC-1	Region 2	0.277027	0.657228	0	Fetal
CCGTATTAGCGCAGTT-1	Region 2	0.204332	0.738035	0	Fetal
CCGTGAGGCATTCATG-1	Region 2	0.220236	0.541884	0.23788	Interface
CCGTGGAACGATCCAA-1	Region 2	0.194086	0.549529	0.256385	Embryonal
CCTAACTAAGGCTCTA-1	Region 2	0.18089	0.694034	0.125076	Embryonal
CCTATGAAGTGGTGCC-1	Region 2	0.210177	0.670962	0.118861	Interface
CCTCACCTGAGGGAGC-1	Region 2	0.165297	0.660423	0.17428	Embryonal
CCTCACCTTAGCATCG-1	Region 2	0.146689	0.695908	0.157403	Embryonal
CCTCGCGCGATATAGG-1	Region 2	0.204256	0.411494	0.384251	Embryonal
CCTGGAAACGTTCTGC-1	Region 2	0.295384	0.634447	0	Fetal
CCTGTCCCTCACGTTA-1	Region 2	0.15044	0.704159	0.145401	Interface
CCTTTCAATGAAGAAA-1	Region 2	0.184138	0.627432	0.188429	Embryonal
CGAAGCTATAAATTCA-1	Region 2	0.194803	0.60714	0.198057	Embryonal
CGACTCAGGATGTTAT-1	Region 2	0.196584	0.702626	0.10079	Embryonal
CGACTTTGTATAGCCT-1	Region 2	0.151143	0.792244	0	Embryonal
CGAGATTTCGCTCGGG-1	Region 2	0.191655	0.784355	0	Fetal
CGAGGATCGGGAACGA-1	Region 2	0.622578	0.169742	0.20768	Fetal
CGAGTTTATCGGACTG-1	Region 2	0.164893	0.781362	0	Embryonal
CGATAATACTCAGGTT-1	Region 2	0.215527	0.784473	0	Fetal
CGATGGACCCTACGCC-1	Region 2	0.212965	0.557415	0.22962	Embryonal
CGCACGTGCGCTATCA-1	Region 2	0.194472	0.718471	0	Interface
CGCAGATCTTCACCCG-1	Region 2	0.31563	0.580598	0.103772	Fetal
CGCATCCATCAGCCAG-1	Region 2	0.279183	0.603057	0.117761	Fetal
CGCCTTTAGCATGCTC-1	Region 2	0.227547	0.740204	0	Fetal
CGCGAGAGGGACTTGT-1	Region 2	0.205714	0.742277	0	Fetal
CGCGGTAAGTCTAGCT-1	Region 2	0.356736	0.533335	0.109929	Fetal
CGCGGTCACAAACCAA-1	Region 2	0.263224	0.650638	0	Interface
CGCTAGAGACCGCTGC-1	Region 2	0.173359	0.757251	0	Interface
CGGCAGGGTCGGGTTG-1	Region 2	0.153154	0.686168	0.160678	Embryonal
CGGCCCAACCTGTAGT-1	Region 2	0.249806	0.685454	0	Interface
CGGCCCAGGTATATCC-1	Region 2	0.237266	0.728073	0	Fetal
CGGCTCTAAAGCTGCA-1	Region 2	0.208087	0.730283	0	Fetal
CGGTAGAGGTGCAGGT-1	Region 2	0.223446	0.70175	0	Embryonal
CGGTATAGGTATTAGC-1	Region 2	0.20527	0.711498	0	Interface
CGGTGGGCTCCAGCCT-1	Region 2	0.149956	0.770692	0	Interface
CGGTTATCCAACAGTG-1	Region 2	0.175165	0.618262	0.206572	Embryonal
CGGTTCAAGTAGGTGT-1	Region 2	0.195487	0.570666	0.233847	Embryonal
CGGTTTATGAAGGAAC-1	Region 2	0.37442	0.496892	0.128688	Fetal
CGTCGGATAGTGTTGA-1	Region 2	0.152072	0.693376	0.154552	Embryonal
CGTCTTGAGTGTGACG-1	Region 2	0.184544	0.815456	0	Fetal
CGTGTGTTAAACCCTG-1	Region 2	0.245536	0.604054	0.15041	Embryonal
CGTTAGCTCACAACTG-1	Region 2	0.198845	0.691767	0.109389	Interface
CGTTCTTCGCACACCT-1	Region 2	0.347169	0.54349	0.10934	Interface
CGTTGAGTAATTGCGT-1	Region 2	0.164422	0.796233	0	Fetal
CGTTGTAAGATTGATT-1	Region 2	0.191903	0.672393	0.135704	Embryonal
CGTTTCACTTCGGGCG-1	Region 2	0.152152	0.758243	0	Embryonal
CTAACGAAACTTGCTG-1	Region 2	0.179697	0.628306	0.191996	Embryonal
CTAATTCTCAGATATT-1	Region 2	0.215996	0.585118	0.198887	Embryonal
CTACCCTAAGGTCATA-1	Region 2	0.1564	0.670728	0.172872	Embryonal
CTACTATCTTTCAGAG-1	Region 2	0.175945	0.639349	0.184706	Embryonal
CTAGACTGCATTTCGT-1	Region 2	0.28186	0.57976	0.13838	Fetal
CTAGATGTGAGTGTAA-1	Region 2	0.205353	0.551509	0.243138	Embryonal
CTAGCCGATGTTATGA-1	Region 2	0.193568	0.552485	0.253947	Embryonal
CTAGGTCTGAAGGAAT-1	Region 2	0.193734	0.637948	0.168318	Interface
CTATAAGAGCCAATCG-1	Region 2	0.178764	0.610056	0.211181	Embryonal
CTATTGTGTTTGGTCA-1	Region 2	0.130927	0.829448	0	Interface
CTCAAGACATTAGCGC-1	Region 2	0.211118	0.738165	0	Fetal
CTCAGTCACGACAAAT-1	Region 2	0.200429	0.548341	0.25123	Embryonal
CTCCTTTACGCAAGTC-1	Region 2	0.167003	0.679689	0.153308	Embryonal
CTCGATATTTGCGAGC-1	Region 2	0.182464	0.56778	0.249756	Embryonal
CTCGTTTCTAATGTTT-1	Region 2	0.166394	0.491706	0.3419	Embryonal
CTCTAATGCATTGATC-1	Region 2	0.16153	0.720858	0.117612	Interface
CTGAATTTATTGCCAG-1	Region 2	0.225967	0.348863	0.42517	Embryonal
CTGACTGCGCAGCTCG-1	Region 2	0.178762	0.597153	0.224085	Embryonal
CTGCACCTAGTCCACA-1	Region 2	0.329167	0.582753	0	Fetal
CTGCCTCATATGCAAC-1	Region 2	0.270841	0.639253	0	Interface
CTGCGGTAGTCACGTG-1	Region 2	0.251965	0.625285	0.12275	Fetal
CTGCGTTACGATATAA-1	Region 2	0.18124	0.687359	0.131401	Embryonal
CTGCTTTATGTCCGCG-1	Region 2	0.225737	0.698478	0	Fetal
CTGGGATACGCTACCC-1	Region 2	0.212773	0.643758	0.143469	Interface
CTGGTAACGAGCTCTT-1	Region 2	0.166462	0.633386	0.200153	Embryonal
CTGGTTCGCGAGCTAC-1	Region 2	0.22185	0.761714	0	Fetal
CTGTCACGCCAGGCGC-1	Region 2	0.2586	0.627423	0.113977	Fetal
CTTAGTAGGCCTACAG-1	Region 2	0.138214	0.651666	0.21012	Embryonal
CTTGTGCTCACCGATT-1	Region 2	0.168263	0.70594	0.125797	Embryonal
GAAACCATGGTGCGCT-1	Region 2	0.266228	0.66738	0	Interface
GAAAGAACAGCGTTAT-1	Region 2	0.213215	0.726284	0	Interface
GAAATATGCTTGAATG-1	Region 2	0.226006	0.669489	0.104506	Fetal
GAAATTAGCACGGATA-1	Region 2	0.209429	0.620414	0.170157	Embryonal
GAATAGCCCTGCGGTC-1	Region 2	0.293863	0.632002	0	Interface
GAATGTATGGCAGGTC-1	Region 2	0.213585	0.631918	0.154497	Embryonal
GACAAACATATGCAGG-1	Region 2	0.159973	0.810047	0	Fetal
GACCGACGTGAAAGCA-1	Region 2	0.219359	0.700217	0	Fetal
GACGGTCAATAGAAGC-1	Region 2	0.160039	0.63467	0.205292	Embryonal
GACGGTCCTAGGGTGT-1	Region 2	0.214082	0.785918	0	Fetal
GACTCACCCACGTGAG-1	Region 2	0.255478	0.694952	0	Fetal
GACTCCCAGAATAAGG-1	Region 2	0.340077	0.564513	0	Interface
GACTCGCGGGAATGAC-1	Region 2	0.199097	0.581226	0.219676	Embryonal
GAGCACGGCGCCTCTT-1	Region 2	0.206626	0.777008	0	Fetal
GAGCCGAGCGTTTATT-1	Region 2	0.161345	0.747924	0	Fetal
GAGCTGTCGTCTCGGA-1	Region 2	0.315222	0.487431	0.197346	Embryonal
GAGGATAAACAGTGCT-1	Region 2	0.202828	0.755059	0	Fetal
GAGGGCGCAGCTCTGC-1	Region 2	0.178955	0.668312	0.152734	Embryonal
GATACCGTGTCGGAGT-1	Region 2	0.26132	0.723766	0	Fetal
GATATGCGGTAGCCAA-1	Region 2	0.141312	0.732571	0.126117	Embryonal
GATATTGAGATTGGCG-1	Region 2	0.142593	0.744529	0.112878	Embryonal
GATCCGAATATAAGTG-1	Region 2	0.212489	0.607265	0.180246	Interface
GATCCTAAATCGGGAC-1	Region 2	0.155584	0.680681	0.163735	Embryonal
GCAACAGCAGTATGCG-1	Region 2	0.198687	0.758044	0	Fetal
GCAACCACCAGACCGG-1	Region 2	0.243707	0.643681	0.112611	Interface
GCAACGGCTAGTTATG-1	Region 2	0.214611	0.732152	0	Fetal
GCAAGATGTGTTCGCG-1	Region 2	0.179248	0.76332	0	Fetal
GCACAAACGAGGCGTG-1	Region 2	0.198614	0.782092	0	Fetal
GCAGACCCAGCACGTA-1	Region 2	0.208839	0.756253	0	Fetal
GCAGCCTATATCACAT-1	Region 2	0.182298	0.68862	0.129082	Embryonal
GCAGGTAGAGTATGGT-1	Region 2	0.174426	0.6487	0.176874	Embryonal
GCATGAGGGACGCGGC-1	Region 2	0.18202	0.655963	0.162017	Embryonal
GCATTCAAGGCAACGC-1	Region 2	0.29615	0.556962	0.146888	Embryonal
GCATTTCCAAGGCTCC-1	Region 2	0.154378	0.738736	0.106886	Embryonal
GCCAACCATTTCCGGA-1	Region 2	0.168808	0.546176	0.285016	Embryonal
GCCAATAGGGCATCTC-1	Region 2	0.17369	0.682907	0.143403	Embryonal
GCCAGGAGTAACCGAT-1	Region 2	0.221267	0.630995	0.147738	Embryonal
GCCATATTGCACACAG-1	Region 2	0.185999	0.710078	0.103923	Embryonal
GCCATCGATGCTGCAT-1	Region 2	0.16345	0.763078	0	Embryonal
GCCCAGATGCTGGAGA-1	Region 2	0.187282	0.692203	0.120515	Interface
GCCGCACTCCGTTTCA-1	Region 2	0.18337	0.783183	0	Fetal
GCCGTGGAAGAAATGT-1	Region 2	0.261511	0.695385	0	Fetal
GCCTATAGTGTCAGGG-1	Region 2	0.161769	0.651599	0.186632	Embryonal
GCGACATGTAAACATC-1	Region 2	0.204747	0.710686	0	Interface
GCGAGAGGCCATGTAA-1	Region 2	0.219608	0.715124	0	Fetal
GCGAGAGTTGCGTCCA-1	Region 2	0.176394	0.712274	0.111331	Embryonal
GCGAGCGCATGCTCCC-1	Region 2	0.225703	0.687169	0	Interface
GCGCAAGAGCGCGCTG-1	Region 2	0.207844	0.7521	0	Interface
GCGCATCCAGTCAGCA-1	Region 2	0.189724	0.603707	0.206569	Embryonal
GCGCTCGATCACCTGT-1	Region 2	0.214806	0.75029	0	Fetal
GCGCTGCTTTGCATTT-1	Region 2	0.150237	0.684675	0.165088	Embryonal
GCGGGCATTACGATGC-1	Region 2	0.403317	0.449025	0.147658	Fetal
GCGGTGAACTGCGCTC-1	Region 2	0.165216	0.609878	0.224906	Embryonal
GCGTAAATGGCCATAA-1	Region 2	0.18025	0.635088	0.184662	Embryonal
GCGTGGTACTGGGTTA-1	Region 2	0.17298	0.719687	0.107333	Embryonal
GCGTTCGGAGACCGGG-1	Region 2	0.284952	0.436844	0.278205	Embryonal
GCTAGACCGTCTACTG-1	Region 2	0.201885	0.748894	0	Fetal
GCTAGCACCTGGGCCA-1	Region 2	0.220534	0.747494	0	Fetal
GCTAGCAGGGAGTGGG-1	Region 2	0.140331	0.802726	0	Interface
GCTCATTACTGCATGT-1	Region 2	0.183714	0.727514	0	Interface
GCTCCCAGTCGGTCCA-1	Region 2	0.174973	0.763338	0	Fetal
GCTCCGCTCGCTTCAG-1	Region 2	0.199713	0.754117	0	Fetal
GCTCGCTCATGTCCAA-1	Region 2	0.191447	0.775354	0	Interface
GCTGAACTCTCCAGGG-1	Region 2	0.231428	0.711774	0	Fetal
GCTGGACCCAAAGTGG-1	Region 2	0.200671	0.720182	0	Fetal
GCTGTTGCTACCGAAC-1	Region 2	0.223239	0.746569	0	Embryonal
GCTTACGTAGTTAGTA-1	Region 2	0.197243	0.629648	0.173109	Interface
GCTTGGATCGATTAGG-1	Region 2	0.128702	0.708162	0.163135	Embryonal
GCTTTCAGAGGAGGTG-1	Region 2	0.158468	0.645056	0.196476	Embryonal
GGAAACCTTGTTGAAT-1	Region 2	0.174643	0.637135	0.188222	Embryonal
GGAAAGTGCCCATGCC-1	Region 2	0.176675	0.713759	0.109565	Embryonal
GGACACAAGTTTACAC-1	Region 2	0.18658	0.766394	0	Fetal
GGACCTACGGTAACGT-1	Region 2	0.168914	0.776106	0	Fetal
GGAGGCCGAAGTCGTC-1	Region 2	0.260087	0.696839	0	Fetal
GGATCATCCCGTACGC-1	Region 2	0.190795	0.703992	0.105212	Interface
GGATGTCCTTACCGCA-1	Region 2	0.252211	0.624107	0.123682	Embryonal
GGCAGCGGTAATCCTA-1	Region 2	0.207785	0.723254	0	Interface
GGCCCGGAGCATGTCT-1	Region 2	0.187737	0.63957	0.172693	Embryonal
GGCTAAAGGGCGGGTC-1	Region 2	0.177964	0.55796	0.264076	Embryonal
GGCTCGCGTTGAGGTA-1	Region 2	0.174062	0.624699	0.201239	Embryonal
GGGAATGAGCCCTCAC-1	Region 2	0.206622	0.652623	0.140755	Embryonal
GGGCGCAGCGTTACTC-1	Region 2	0.256825	0.667844	0	Interface
GGGCTCATCGAACCCA-1	Region 2	0.174599	0.635724	0.189677	Embryonal
GGGTCGTGGCAAGTGT-1	Region 2	0.303419	0.338338	0.358244	Embryonal
GGGTGCATATGAAAGC-1	Region 2	0.227979	0.651339	0.120682	Embryonal
GGGTTTAGGATAGGAT-1	Region 2	0.303874	0.610413	0	Fetal
GGTACCATTAAGACGG-1	Region 2	0.168757	0.737898	0	Embryonal
GGTATAGTGACACATA-1	Region 2	0.119779	0.6998	0.180421	Embryonal
GGTCGGATAAACGGCG-1	Region 2	0.179973	0.572702	0.247325	Embryonal
GGTGCAGAGCCTATCG-1	Region 2	0.235471	0.663404	0.101125	Fetal
GGTGGAGGTTGATACG-1	Region 2	0.202993	0.797007	0	Fetal
GGTTACCCGACACTTT-1	Region 2	0.178414	0.769803	0	Fetal
GGTTCTACTCGTCTGA-1	Region 2	0.19509	0.768621	0	Fetal
GGTTTAATTGAGCAGG-1	Region 2	0.384539	0.467796	0.147664	Fetal
GGTTTCAATCGGTCAG-1	Region 2	0.164807	0.667474	0.167719	Embryonal
GTAAGTCCACACTCTA-1	Region 2	0.2586	0.711939	0	Fetal
GTAATAAAGGGCTCCC-1	Region 2	0.177437	0.586448	0.236115	Embryonal
GTACGTCACGTATTAA-1	Region 2	0.204163	0.703645	0	Fetal
GTACTCCTGGGTATGC-1	Region 2	0.1221	0.697683	0.180217	Embryonal
GTAGCTTCCTCTTGTT-1	Region 2	0.201008	0.642099	0.156894	Embryonal
GTCCATTACTGCTACG-1	Region 2	0.114929	0.766565	0.118506	Interface
GTCGTATTGGCGTACA-1	Region 2	0.157411	0.671937	0.170652	Embryonal
GTCGTGTCTGGTCATC-1	Region 2	0.450246	0.405446	0.144308	Interface
GTCTCGACTAAGTTTG-1	Region 2	0.349484	0.536651	0.113864	Interface
GTCTTGAGGAGCAGTG-1	Region 2	0.208323	0.719691	0	Fetal
GTCTTGTAGCTATTCA-1	Region 2	0.23285	0.691517	0	Fetal
GTGAACTCCCATTCGA-1	Region 2	0.165153	0.654914	0.179933	Embryonal
GTGAAGATTTCAAGTG-1	Region 2	0.22938	0.505186	0.265434	Embryonal
GTGAAGCCGTATAGTC-1	Region 2	0.251107	0.524534	0.224359	Embryonal
GTGACGAGGGTGACCC-1	Region 2	0.197416	0.688699	0.113885	Embryonal
GTGATGCACAACATCT-1	Region 2	0.158352	0.764601	0	Interface
GTGCCTCAGTGTACGG-1	Region 2	0.391456	0.474054	0.13449	Interface
GTGCGACAGGGAGTGT-1	Region 2	0.154503	0.747995	0	Interface
GTGGTTACTTCTTTCG-1	Region 2	0.16845	0.599749	0.231801	Embryonal
GTGTACGAACCGTTCC-1	Region 2	0.200612	0.7881	0	Fetal
GTTAACTATGTTGTCA-1	Region 2	0.174194	0.772255	0	Fetal
GTTAAGTTAGAGTGGG-1	Region 2	0.163463	0.659638	0.176899	Interface
GTTAGCCGTAAATCAA-1	Region 2	0.153838	0.748529	0	Embryonal
GTTCATCGTTTGGCTG-1	Region 2	0.170547	0.673053	0.156401	Embryonal
GTTCGGATCGGGAACA-1	Region 2	0.270787	0.662353	0	Fetal
GTTCGGGCGTACCATT-1	Region 2	0.172641	0.745196	0	Embryonal
GTTGCGCTAACATTAC-1	Region 2	0.227796	0.74864	0	Fetal
GTTGGATTCAGTGGCT-1	Region 2	0.266908	0.571882	0.16121	Embryonal
TAAAGACAACCCTTTA-1	Region 2	0.224635	0.748142	0	Fetal
TAAAGCGTTAGGAGAA-1	Region 2	0.204558	0.629886	0.165557	Embryonal
TAAAGCTGCAATAGGG-1	Region 2	0.180669	0.644912	0.174419	Embryonal
TAAATGCCGTCTCATG-1	Region 2	0.187654	0.706958	0.105388	Fetal
TAACCTACCGTCCGAG-1	Region 2	0.17574	0.664579	0.159681	Embryonal
TAACTATTACGCCAAA-1	Region 2	0.22814	0.581736	0.190124	Embryonal
TAATAAACAAGGAGAT-1	Region 2	0.326407	0.446055	0.227538	Embryonal
TAATCGATCCGTACGT-1	Region 2	0.169342	0.692229	0.138429	Embryonal
TAATTAGGACATCCGT-1	Region 2	0.144682	0.757237	0	Interface
TAATTGGAATCGGGAA-1	Region 2	0.193581	0.711689	0	Interface
TACCGCGGACTTGCAG-1	Region 2	0.169882	0.626521	0.203597	Embryonal
TACGCCGCCTCAGAAG-1	Region 2	0.17183	0.82817	0	Fetal
TACGCTATAGAAACCT-1	Region 2	0.137871	0.739389	0.12274	Embryonal
TACTGCAATCAATTAC-1	Region 2	0.193885	0.484857	0.321258	Embryonal
TACTTTACTGAGCCGG-1	Region 2	0.152183	0.649627	0.19819	Embryonal
TAGACGCCCGTACCGG-1	Region 2	0.168316	0.696478	0.135205	Embryonal
TAGACTACCTAGCGTT-1	Region 2	0.199234	0.740869	0	Fetal
TAGCGTCCCTCGATTG-1	Region 2	0.179653	0.782193	0	Fetal
TAGGGAGCTTGGGATG-1	Region 2	0.17126	0.754579	0	Embryonal
TAGGTCGCCGGAACTG-1	Region 2	0.223167	0.513349	0.263484	Embryonal
TAGTCTGTGACGTTGC-1	Region 2	0.344126	0.265527	0.390347	Embryonal
TATAGATGGTCGCAGT-1	Region 2	0.185668	0.748868	0	Interface
TATATCCCTGGGAGGA-1	Region 2	0.159704	0.73355	0.106746	Interface
TATATTACAAATGTCG-1	Region 2	0.270198	0.623357	0.106445	Interface
TATCACCCAACCGACC-1	Region 2	0.142667	0.672149	0.185184	Embryonal
TATCACTTCGAGTAAC-1	Region 2	0.109498	0.821178	0	Interface
TATGATCCGGCACGCC-1	Region 2	0.214632	0.721195	0	Interface
TATGGTTAGTGGGAGA-1	Region 2	0.152798	0.79272	0	Interface
TATGTCAAGACCGACT-1	Region 2	0.197557	0.651796	0.150647	Embryonal
TATTACCATCCTGCTT-1	Region 2	0.146387	0.802904	0	Embryonal
TATTGACATTTCTGCC-1	Region 2	0.176397	0.532919	0.290684	Embryonal
TCAAGAAATACTAGCT-1	Region 2	0.166963	0.692748	0.140289	Embryonal
TCACCGCTCGGCACTC-1	Region 2	0.205156	0.61815	0.176693	Embryonal
TCACTACGACCAATGC-1	Region 2	0.196614	0.691459	0.111926	Embryonal
TCACTCGTGCAACGGC-1	Region 2	0.149439	0.724957	0.125604	Embryonal
TCAGAACCTCCACAGG-1	Region 2	0.1492	0.694924	0.155877	Embryonal
TCATTTAAGTCTCCGA-1	Region 2	0.147639	0.691703	0.160659	Embryonal
TCCAGATGTACGCCAA-1	Region 2	0.29833	0.63417	0	Fetal
TCCCAAACAGACAACG-1	Region 2	0.219478	0.476173	0.304349	Interface
TCCCAAAGCCCTAAAT-1	Region 2	0.238613	0.702716	0	Fetal
TCCCACTCTCTTCCGG-1	Region 2	0.161366	0.667166	0.171468	Embryonal
TCCCGTCGCGTCATAG-1	Region 2	0.229736	0.703475	0	Interface
TCCCTAGATCAATAGG-1	Region 2	0.20532	0.736303	0	Interface
TCCGAATGGTCCTGAG-1	Region 2	0.19813	0.685025	0.116845	Embryonal
TCCGGAGGAAGGGCTG-1	Region 2	0.207139	0.748379	0	Fetal
TCCGGCCTAGCGTACA-1	Region 2	0.213686	0.57247	0.213844	Embryonal
TCCGTTTAGCCTTGAA-1	Region 2	0.191861	0.616374	0.191766	Embryonal
TCCTGCCAACTGGAGA-1	Region 2	0.219988	0.703025	0	Fetal
TCCTGGCGCTGCCTGG-1	Region 2	0.216354	0.695009	0	Fetal
TCGCTAAACCGCTATC-1	Region 2	0.217231	0.639511	0.143258	Embryonal
TCGCTCGGCACCAGCG-1	Region 2	0.208269	0.612507	0.179224	Embryonal
TCGGGAACGTGCCTAG-1	Region 2	0.23517	0.623022	0.141809	Embryonal
TCGGTGACCGCTCCGG-1	Region 2	0.218365	0.730224	0	Fetal
TCGTAAGCTCCGAGGA-1	Region 2	0.172325	0.733432	0	Fetal
TCTAGGTGGCGACGCT-1	Region 2	0.178758	0.610419	0.210823	Embryonal
TCTCGAACGAGGTCAC-1	Region 2	0.1919	0.716797	0	Interface
TCTCGACGTATCGCCG-1	Region 2	0.252602	0.716996	0	Fetal
TCTGAATTCCGTACAA-1	Region 2	0.148765	0.695477	0.155758	Embryonal
TCTGATCGGGTGCTAG-1	Region 2	0.23115	0.535377	0.233473	Embryonal
TCTGATTGGAAATGGA-1	Region 2	0.184576	0.739106	0	Interface
TCTGGCCGTTCAAGTT-1	Region 2	0.269338	0.416361	0.314301	Interface
TCTGGGAACCTTTGAA-1	Region 2	0.176176	0.801858	0	Embryonal
TCTTACCGGAACTCGT-1	Region 2	0.30044	0.564703	0.134857	Embryonal
TCTTAGAGCTCCAATT-1	Region 2	0.204765	0.76998	0	Fetal
TCTTAGAGTGAACTCT-1	Region 2	0.213187	0.756612	0	Interface
TCTTCCCATGGGCACA-1	Region 2	0.138696	0.690672	0.170633	Embryonal
TCTTCTATAACCCGCC-1	Region 2	0.224699	0.745139	0	Fetal
TCTTTAAGACTATGAA-1	Region 2	0.147358	0.702401	0.150241	Embryonal
TCTTTAGCAGGCGAAC-1	Region 2	0.255603	0.438109	0.306288	Embryonal
TGAATGTCAGCCGGCC-1	Region 2	0.230613	0.719005	0	Fetal
TGACACTTCTCTTTGC-1	Region 2	0.283715	0.596087	0.120198	Interface
TGACATCGAGCGGACC-1	Region 2	0.15458	0.697141	0.148279	Embryonal
TGACGATGCACTAGAA-1	Region 2	0.138967	0.799926	0	Embryonal
TGAGATTAGGCCCTAA-1	Region 2	0.20858	0.691807	0	Embryonal
TGATCCCAGCATTAGT-1	Region 2	0.212321	0.685303	0.102377	Embryonal
TGATCTACGCTGATCT-1	Region 2	0.148788	0.73178	0.119432	Interface
TGATGGCTGTTTCTGA-1	Region 2	0.226558	0.668624	0.104817	Interface
TGCAATTTGGGCACGG-1	Region 2	0.14511	0.813175	0	Fetal
TGCACAGTGAAGTTAT-1	Region 2	0.175928	0.74379	0	Interface
TGCCGAAAGCGTATTC-1	Region 2	0.310886	0.584664	0.10445	Interface
TGCGAGCCCTTCCGCG-1	Region 2	0.162235	0.777307	0	Fetal
TGCGCCGTTAATAACG-1	Region 2	0.250442	0.719226	0	Fetal
TGGAACCACTGACACA-1	Region 2	0.186127	0.557475	0.256398	Embryonal
TGGAATATCCTTGACC-1	Region 2	0.229125	0.385666	0.385209	Embryonal
TGGGATGCACTCATTC-1	Region 2	0.190694	0.750269	0	Interface
TGGGCAATAGTTGGGT-1	Region 2	0.230133	0.674259	0	Fetal
TGGTTAAGGGCGCTGG-1	Region 2	0.310283	0.586399	0.103318	Fetal
TGGTTGGAGGATCCTG-1	Region 2	0.205408	0.653833	0.14076	Fetal
TGGTTTAAACGTGGGT-1	Region 2	0.355496	0.518768	0.125736	Interface
TGTATTTACCTAATGC-1	Region 2	0.224815	0.704471	0	Fetal
TGTCATTTGTTGGGAA-1	Region 2	0.207737	0.604018	0.188245	Interface
TGTGGCTCCCACCAAC-1	Region 2	0.188289	0.793474	0	Fetal
TTAAACTCGAATTCAT-1	Region 2	0.175876	0.62338	0.200745	Embryonal
TTAACGAACAAGCAGT-1	Region 2	0.216702	0.744919	0	Fetal
TTAAGATAGGATTGAC-1	Region 2	0.234088	0.748382	0	Fetal
TTACAGACCTAAATGA-1	Region 2	0.135903	0.700498	0.163599	Embryonal
TTACATGCCACAACTA-1	Region 2	0.253757	0.691125	0	Interface
TTACGGATGGTTCGAG-1	Region 2	0.190472	0.631382	0.178145	Embryonal
TTAGCTAATACGATCT-1	Region 2	0.164213	0.534134	0.301653	Embryonal
TTAGCTGATTTGCCGT-1	Region 2	0.183345	0.760623	0	Embryonal
TTAGTTCAAGTGTTCG-1	Region 2	0.251499	0.6306	0.117901	Interface
TTCCAATCAGAGCTAG-1	Region 2	0.155587	0.716606	0.127807	Embryonal
TTCCAGACGAGATTTA-1	Region 2	0.292795	0.660707	0	Fetal
TTCCATCATGCGGTGA-1	Region 2	0.171043	0.779177	0	Interface
TTCCGCAGAGAAATAT-1	Region 2	0.23139	0.445956	0.322653	Embryonal
TTCCGGTATCTGTGTC-1	Region 2	0.212878	0.729309	0	Fetal
TTCGCTAGGAAGTTGT-1	Region 2	0.212416	0.744309	0	Fetal
TTCGCTATCTGACGTG-1	Region 2	0.250906	0.42672	0.322374	Embryonal
TTCGTTCAACGAAGTT-1	Region 2	0.164722	0.53083	0.304448	Embryonal
TTCTAACCGAAGCTTA-1	Region 2	0.236901	0.614002	0.149097	Embryonal
TTCTGCTAGACTCCAA-1	Region 2	0.223775	0.629004	0.147221	Embryonal
TTCTTGCTAGCATCTC-1	Region 2	0.228372	0.747728	0	Fetal
TTCTTTGGTCGCGACG-1	Region 2	0.22377	0.52277	0.25346	Embryonal
TTGAAAGGTGTAAAGG-1	Region 2	0.182128	0.756848	0	Fetal
TTGAATTCACGTGAGG-1	Region 2	0.158933	0.810117	0	Embryonal
TTGACGCTCCATGAGC-1	Region 2	0.161282	0.820568	0	Interface
TTGACTATTGTCCGGC-1	Region 2	0.183124	0.722559	0	Fetal
TTGAGCAGCCCACGGT-1	Region 2	0.210081	0.761512	0	Fetal
TTGAGCGCCACGTGAT-1	Region 2	0.140059	0.816369	0	Fetal
TTGAGTCCCGCTGCTG-1	Region 2	0.246907	0.692239	0	Fetal
TTGATAGTCAATACAT-1	Region 2	0.251279	0.622252	0.126468	Fetal
TTGATGTGTAGTCCCG-1	Region 2	0.247098	0.549711	0.203191	Embryonal
TTGCCAAGCAGAACCC-1	Region 2	0.180255	0.769327	0	Fetal
TTGCCGGTGATCCCTC-1	Region 2	0.174511	0.7444	0	Interface
TTGCGTGAACGCTTAG-1	Region 2	0.183348	0.726453	0	Embryonal
TTGGCGATCCGAATAT-1	Region 2	0.283289	0.457687	0.259024	Interface
TTGGTATGGCTTGTGT-1	Region 2	0.228955	0.528437	0.242608	Embryonal

## Sheet: Fig. 3e
Mean expression of scH and scLP markers in each Visium spot of region 1
Spot	Histological annotation	Expression of scH markers	Expression of scLP markers
AAAGACTGGGCGCTTT-1	Embryonal	0.336932	0.487026
AAAGGGCAGCTTGAAT-1	Embryonal	0.250314	0.499267
AAATGCTCGTTACGTT-1	Fetal	0.636887	0.27277
AAATGGCATGTCTTGT-1	Fetal	0.66274	0.382104
AACAATTACTCTACGC-1	Embryonal	0.397292	0.372233
AACAGGATGGGCCGCG-1	Embryonal	0.662285	0.312998
AACCCAGAGACGGAGA-1	Fetal	0.70645	0.257921
AACCGTTGTGTTTGCT-1	Fetal	0.707535	0.369679
AACGATAGAAGGGCCG-1	Fetal/embryonal interface	0.727453	0.343001
AACGTCAGACTAGTGG-1	Embryonal	0.617338	0.412151
AACGTTATCAGCACCT-1	Embryonal	0.611091	0.286939
AACTTCTGCGTCTATC-1	Embryonal	0.597471	0.326595
AACTTGCCCGTATGCA-1	Embryonal	0.371258	0.295183
AACTTTACGGGAGCTT-1	Embryonal	0.538634	0.32499
AAGAGATGAATCGGTA-1	Embryonal	0.549584	0.267534
AAGGCGCGTAAAGCTT-1	Embryonal	0.60811	0.389821
AAGTAGAAGACCGGGT-1	Embryonal	0.717387	0.39861
AAGTGCAAAGGTAGAC-1	Embryonal	0.585355	0.361479
AATACAATGTTTCAGG-1	Embryonal	0.502476	0.322885
AATAGTCGCGAGTCGG-1	Embryonal	0.575162	0.329259
AATCCAAGGGCCTGAG-1	Fetal	0.892938	0.306653
AATGGTCCACCGTTCA-1	Embryonal	0.362289	0.470701
AATGGTTCTCACAAGC-1	Embryonal	0.60672	0.342772
ACAACGGTCCCTGCGA-1	Embryonal	0.416095	0.369539
ACAAGCAGTGCCTAGC-1	Embryonal	0.416709	0.31725
ACAAGGACAAGAGGTT-1	Embryonal	0.539889	0.39992
ACAATTTAGGAGGCTC-1	Embryonal	0.459444	0.428871
ACACACTTTCTACACG-1	Fetal	0.751881	0.336581
ACACCCGAGAAATCCG-1	Fetal/embryonal interface	0.70321	0.398848
ACACTCCAATGTCACT-1	Fetal/embryonal interface	0.56706	0.288984
ACATCAGCTGGGACGC-1	Embryonal	0.531427	0.408721
ACCAAGAACGCGTGTC-1	Embryonal	0.670453	0.371392
ACCCACCTACATGCTC-1	Embryonal	0.304768	0.506718
ACCCTTCATCTGCGAA-1	Fetal	0.713306	0.352314
ACCTAATCGACTTCCT-1	Embryonal	0.676499	0.307616
ACGAAATGGGCGGCAC-1	Embryonal	0.370499	0.512687
ACGGAATTTAGCAAAT-1	Fetal	0.646746	0.310814
ACGTTATTGGTCACTC-1	Embryonal	0.552735	0.28061
ACGTTTAGTTGTGATC-1	Fetal	0.682938	0.376478
ACTACCAGCTCTCTGG-1	Embryonal	0.617394	0.424732
ACTCGATGTATTTCAT-1	Fetal/embryonal interface	0.599681	0.270699
ACTTAGTACGACAAGA-1	Fetal	0.620268	0.295833
AGAATTGTTTGACATA-1	Fetal/embryonal interface	0.585291	0.286573
AGACAGCTCAGAATCC-1	Embryonal	0.562761	0.309848
AGACCATGGGATACAA-1	Embryonal	0.319296	0.498823
AGAGCAGTTATGAGAC-1	Embryonal	0.264769	0.523743
AGAGCGTACAAGCTCG-1	Embryonal	0.358197	0.412789
AGATACGACTTCATAT-1	Fetal	0.675878	0.244441
AGCACTACCGGCCTGT-1	Embryonal	0.375368	0.49035
AGCACTTAAGGACGCC-1	Embryonal	0.565079	0.421335
AGCCTTAAAGCGGAAG-1	Embryonal	0.500028	0.34771
AGGACATCGCACGTCG-1	Fetal	0.700747	0.263246
AGGCCACCCGTTATGA-1	Embryonal	0.48616	0.436286
AGGCCCATTGTACAGG-1	Fetal/embryonal interface	0.714669	0.361347
AGGCTATGGTTAGCTT-1	Embryonal	0.350221	0.361706
AGGGCGTGATCGGCTA-1	Fetal/embryonal interface	0.78635	0.303059
AGGGTGGATAGTGCAT-1	Embryonal	0.525276	0.321715
AGTACGGCCCGTATCG-1	Embryonal	0.545998	0.401511
AGTAGGTAACATACAT-1	Fetal	0.814922	0.342476
AGTATAATACTAGGCA-1	Embryonal	0.375076	0.406749
AGTCAGCCACCGCCTG-1	Fetal	0.630258	0.290569
AGTCGGCCCAAACGAC-1	Embryonal	0.62943	0.426318
AGTCTGGACATCCTTG-1	Embryonal	0.574043	0.303722
AGTGTGGTCTATTGTG-1	Embryonal	0.527348	0.390384
AGTTACCGCACATGGT-1	Embryonal	0.381579	0.535349
AGTTCACCGGTTGGAC-1	Fetal/embryonal interface	0.5393	0.276283
AGTTGCTGACTGATAT-1	Fetal	0.646081	0.297194
AGTTTCGCAGGTCGGA-1	Fetal	0.70315	0.345968
ATAATACCGTTAGCCG-1	Fetal	0.692406	0.248189
ATAATAGTGTAGGGAC-1	Embryonal	0.621424	0.295914
ATACGGTGAAGATGCA-1	Embryonal	0.548102	0.424799
ATACTTGTTCTCGAGC-1	Embryonal	0.528657	0.33353
ATAGCCTCAGTACCCA-1	Fetal/embryonal interface	0.587284	0.31093
ATAGCTGCTCTTGTTA-1	Fetal	0.647801	0.255197
ATATTGCTGTCAAAGT-1	Embryonal	0.645851	0.339679
ATCCAACGCAGTCATA-1	Embryonal	0.486796	0.443769
ATCTGATAGTGTCTTA-1	Fetal	0.624321	0.331798
ATCTGTAATTGTACCC-1	Fetal/embryonal interface	0.755668	0.35452
ATGAAGCCAAGGAGCC-1	Embryonal	0.654388	0.371278
ATGAGGAGTGTTAATC-1	Embryonal	0.486283	0.421551
ATGATCGGGAATAGAC-1	Fetal/embryonal interface	0.716671	0.386554
ATGCACCTTCCTTAAT-1	Fetal/embryonal interface	0.576205	0.2781
ATGCTCAGTGTTGCAT-1	Embryonal	0.57361	0.431429
ATGGCAGCCGAGAAAC-1	Embryonal	0.601891	0.458358
ATGTCATTTCCCATTG-1	Fetal	0.604842	0.340203
ATGTTCGTCGACCCAC-1	Embryonal	0.555345	0.416029
ATTAATTCGGTCACTC-1	Fetal	0.679151	0.345626
ATTACTAGCCTCTTGC-1	Fetal/embryonal interface	0.69441	0.406224
ATTAGATTGATAGCGG-1	Embryonal	0.778103	0.350286
ATTCAGTAGCAGGGTC-1	Embryonal	0.350491	0.37649
ATTCCCACATAAACAA-1	Embryonal	0.318465	0.400085
ATTCCTCCGCCAGTGC-1	Embryonal	0.662195	0.367944
ATTTAACTCGTATTAC-1	Fetal	0.718617	0.297809
CAAATTGTCAGCAAGC-1	Fetal	0.727095	0.367049
CAACGACCCGTTTACA-1	Embryonal	0.772796	0.348001
CAACGGTTCTTGATAC-1	Fetal/embryonal interface	0.717498	0.297514
CAACTCCTTGATCCCG-1	Embryonal	0.777816	0.358582
CACACAGGGATAGATT-1	Embryonal	0.356415	0.414167
CACCCACACGTCACCC-1	Fetal	0.777086	0.334264
CACCTAATAGAGTCGT-1	Fetal/embryonal interface	0.601666	0.268043
CACGAAAGTTAGTCCC-1	Embryonal	0.734828	0.328993
CACGGGATTGAGGGTT-1	Embryonal	0.521319	0.382916
CACTCGGTTAGGAGGA-1	Embryonal	0.541485	0.396173
CACTGTCCAAGTGAGA-1	Fetal/embryonal interface	0.753375	0.357394
CACTTCGCCACAGGCT-1	Embryonal	0.60979	0.353932
CAGCTCGTGCTTGTGT-1	Fetal	0.770965	0.274584
CAGCTTAGTAGGTAGC-1	Embryonal	0.595891	0.318396
CAGTAATCCCTCCCAG-1	Embryonal	0.30719	0.617626
CAGTGGTTGCACATGA-1	Fetal	0.692645	0.227245
CAGTGTCCGCAGAATG-1	Fetal	0.641577	0.241051
CAGTTCCGCGGGTCGA-1	Embryonal	0.346195	0.369207
CATAGCCGCCCGGGAT-1	Embryonal	0.285225	0.505841
CATAGTAGCATAGTAG-1	Embryonal	0.712439	0.430704
CATCGCCCGCGGCCAA-1	Fetal	0.875057	0.291525
CATCGTCCGGTTACTA-1	Embryonal	0.56806	0.294665
CATCTGCAGGATCATT-1	Embryonal	0.566863	0.340109
CATGCTGGCTCCAATT-1	Fetal	0.69397	0.339457
CATTGCGAAATGGGCG-1	Embryonal	0.506821	0.383232
CATTTCTAGCAGACTA-1	Fetal	0.655124	0.244228
CCAAGGAACAGAGAGG-1	Fetal	0.740981	0.291206
CCAATTGAATGTTAAT-1	Embryonal	0.716247	0.387639
CCAGAGACAAAGCCGG-1	Embryonal	0.473016	0.609748
CCAGCTTCCGCCCGCA-1	Embryonal	0.235776	0.498345
CCATCCATACCAAGTC-1	Fetal	0.707098	0.288044
CCATGCTCTGCAGGAA-1	Embryonal	0.673124	0.393213
CCATGGCCCTTGTACC-1	Embryonal	0.351716	0.463297
CCCGCCATGCTCCCGT-1	Fetal/embryonal interface	0.70546	0.395647
CCCGCGCAATGCACCC-1	Embryonal	0.53682	0.285818
CCCGGTGGAAGAACCT-1	Embryonal	0.389585	0.441924
CCCTCAAGCTCTTAGT-1	Fetal	0.577866	0.256549
CCCTCATTCTGGAATT-1	Fetal	0.786698	0.286993
CCCTGCGCTACGCATA-1	Embryonal	0.385373	0.525363
CCGAAAGTGGTGAGCA-1	Fetal/embryonal interface	0.594087	0.293669
CCGAAGTATATTGTTC-1	Embryonal	0.4784	0.464345
CCGACAAACACATGAG-1	Fetal	0.637932	0.280346
CCGACAAAGGGAGTGC-1	Embryonal	0.375852	0.486894
CCGCACGTGACCTCGG-1	Embryonal	0.489166	0.266801
CCGCCGGTCAACACAC-1	Fetal	0.775394	0.429533
CCGCGGGTACGAAGAA-1	Embryonal	0.498528	0.382175
CCGCGTAGGTAAGGGC-1	Embryonal	0.364973	0.398179
CCGGAATGGTTTCAGT-1	Embryonal	0.368608	0.469514
CCGGCGCATATTGGAT-1	Fetal/embryonal interface	0.777665	0.362961
CCGGGACCCGCAGAGA-1	Fetal/embryonal interface	0.783672	0.355503
CCTCACCAATCTTGAC-1	Fetal/embryonal interface	0.693469	0.304225
CCTCGGATGCTACCTG-1	Embryonal	0.562572	0.48866
CCTGCGTTCTACGCTT-1	Embryonal	0.498996	0.491075
CGAGCACTTCAAGTTT-1	Embryonal	0.299709	0.638182
CGCAAACACGAGTTAC-1	Embryonal	0.409949	0.415892
CGCAATTACTTTCGGT-1	Embryonal	0.441024	0.490589
CGCAATTCTACAATAA-1	Embryonal	0.385349	0.4158
CGCCCTTGAAGGCTGA-1	Embryonal	0.420437	0.473939
CGCGACACTGCGCAGC-1	Embryonal	0.538998	0.317979
CGCTATACCGCCCACT-1	Fetal	0.682427	0.337783
CGCTATTCAATGTATG-1	Embryonal	0.678558	0.273387
CGCTCGACATAATGAT-1	Embryonal	0.697887	0.373842
CGCTTCCACTGAAATC-1	Fetal/embryonal interface	0.798941	0.321855
CGCTTTCATACCGGTG-1	Fetal	0.7212	0.297089
CGGAAAGCAAATGTGC-1	Fetal	0.603244	0.330394
CGGAGTTTGAGAGACA-1	Embryonal	0.617894	0.385604
CGGATAAGCGGACATG-1	Embryonal	0.578423	0.256831
CGGGAGTATACCGCCG-1	Embryonal	0.536829	0.293575
CGGTGAAGACTAAAGT-1	Embryonal	0.503364	0.461943
CGGTGTACTTGATCCC-1	Fetal/embryonal interface	0.636223	0.260054
CGTCAAGGCTATAAAT-1	Embryonal	0.404713	0.388487
CGTCAGCTATTTACTC-1	Fetal	0.623832	0.307719
CGTCATACCATATCCA-1	Embryonal	0.568978	0.263286
CGTTGTAAACGTCAGG-1	Embryonal	0.501021	0.355148
CGTTTAAGCGGAGCAC-1	Fetal	0.715706	0.359107
CTAATTCGCACGCGCT-1	Embryonal	0.546024	0.333824
CTAATTTCAACAACAC-1	Embryonal	0.348369	0.522523
CTACTCTAGGCCCGGC-1	Embryonal	0.434885	0.473367
CTCATGGCTCACAATC-1	Fetal	0.727483	0.34734
CTCGGTCCGTAGCCTG-1	Embryonal	0.698637	0.363585
CTGAGCAAGTAACAAG-1	Fetal	0.597751	0.245373
CTGATAGTGTATCTCA-1	Embryonal	0.418481	0.462911
CTGCACCTGGAACCGC-1	Fetal/embryonal interface	0.758121	0.338165
CTGCGGGTGAAATGTT-1	Embryonal	0.383669	0.461234
CTGGCGGGAATAAGTA-1	Embryonal	0.523392	0.334917
CTGGTCATTCCAATCC-1	Embryonal	0.473663	0.320307
CTGTATGGTGTAGAAA-1	Embryonal	0.688938	0.396612
CTGTTCATCTCACGGG-1	Embryonal	0.609814	0.377807
CTTACACTGGGAAATA-1	Fetal/embryonal interface	0.770808	0.322944
CTTAGCCCGGATAGTG-1	Embryonal	0.587491	0.32553
CTTCATAGCTCAAGAA-1	Embryonal	0.70306	0.361066
CTTCTTACGTCGTATA-1	Fetal	0.718845	0.400093
CTTGTTTATGTAGCCA-1	Embryonal	0.611761	0.303506
CTTTGGCGCTTTATAC-1	Embryonal	0.336531	0.469494
GAAACAGCCATGCAGT-1	Fetal	0.731281	0.352495
GAAACTCGTGCGATGC-1	Embryonal	0.422055	0.39139
GAAAGCCCTTTGGACC-1	Embryonal	0.460717	0.445552
GAAAGTGACTAACTGC-1	Embryonal	0.315021	0.476406
GAAATACTAAACGTTT-1	Fetal/embryonal interface	0.582856	0.304217
GAAATATCACCATCAG-1	Embryonal	0.316557	0.478132
GAAATTCACATCGCTG-1	Fetal	0.734497	0.375889
GAACGTTAGGAAGACG-1	Embryonal	0.463627	0.445385
GAAGAACGGTGCAGGT-1	Fetal	0.740881	0.248884
GAAGCTTGCTGACCGC-1	Embryonal	0.56152	0.382994
GAATGCCGAAATGACC-1	Embryonal	0.560935	0.387616
GAATTTCTCGCTGCAG-1	Embryonal	0.531197	0.287769
GACACGAGTTAGAGGA-1	Embryonal	0.497453	0.331462
GACATACTGTCGCAGA-1	Embryonal	0.59908	0.271429
GACCGACTGAAGCGTC-1	Embryonal	0.382209	0.451258
GACGTGTAGGGATTAT-1	Embryonal	0.513481	0.37266
GACTGCGGCACGTGTA-1	Embryonal	0.365991	0.362566
GAGAGCGCAGTCCCTG-1	Embryonal	0.610696	0.264036
GAGCGAGGGAGTACCG-1	Fetal/embryonal interface	0.75237	0.338759
GAGCTCTCGGACCTAA-1	Fetal	0.653248	0.28617
GAGGAATGGAGAGGTT-1	Embryonal	0.332092	0.459078
GAGGTACATCCATCTT-1	Fetal	0.690161	0.349352
GAGTACGGGTATACAA-1	Fetal	0.712863	0.260196
GAGTCGACAGACCCTC-1	Embryonal	0.519728	0.429335
GATAAATCGGTGGATG-1	Fetal	0.740743	0.288518
GATATCTCATGCAATA-1	Fetal	0.761053	0.341429
GATATGGATTACGCGG-1	Embryonal	0.368561	0.414109
GATCGGCGATAAGTCG-1	Embryonal	0.537586	0.358991
GATCTTCATTGTCCTC-1	Fetal/embryonal interface	0.550248	0.237896
GATGCCAGCAGAAGGC-1	Embryonal	0.548213	0.385064
GATGCGAATGGTATTA-1	Embryonal	0.609117	0.327228
GATGCTACAAGCGCCT-1	Embryonal	0.738806	0.377388
GATGGCGCACACATTA-1	Embryonal	0.582615	0.312657
GATGTTTGTGCGAGAT-1	Embryonal	0.650171	0.355012
GATTCCTATACGGCGC-1	Embryonal	0.354	0.509695
GCAAGTGCACAGAGAA-1	Embryonal	0.633317	0.392266
GCACACGCCCATGGTC-1	Embryonal	0.556577	0.427736
GCAGATCCTCGCAAAT-1	Embryonal	0.516652	0.282713
GCATCCCTAACTTTGA-1	Fetal	0.74871	0.275
GCATTCGAAATGAACA-1	Embryonal	0.358576	0.399602
GCCCAGTTGGTATGCC-1	Embryonal	0.631725	0.388278
GCCCGCGCGTTTGACA-1	Embryonal	0.696488	0.417814
GCCGCATTAGTCCGGC-1	Embryonal	0.525821	0.470146
GCCTAGCGATCTGACC-1	Embryonal	0.708956	0.395206
GCCTATTCCGATATAG-1	Embryonal	0.379117	0.41977
GCCTTCAGCCCTACCG-1	Fetal/embryonal interface	0.797543	0.397411
GCCTTGTATATGCAGT-1	Fetal/embryonal interface	0.570935	0.31678
GCGGGAACCAGGCCCT-1	Embryonal	0.749365	0.362212
GCGGTCCCTAGACGCA-1	Fetal	0.725022	0.199216
GCGGTGCGGAGCATCG-1	Fetal	0.623982	0.297572
GCGTTATATTTGGAAC-1	Embryonal	0.581732	0.414165
GCTAAACCTGAGGTGA-1	Embryonal	0.342429	0.578112
GCTAAGTAAAGGCGAT-1	Embryonal	0.401035	0.406911
GCTAATACCGAATGCC-1	Embryonal	0.629155	0.331275
GCTAGTTTCATTGAGG-1	Fetal/embryonal interface	0.667371	0.291009
GCTATCGCGGCGCAAC-1	Embryonal	0.584887	0.401303
GCTCAACCTCTTAGAG-1	Fetal	0.571099	0.332906
GCTCTATGTTACGTGC-1	Embryonal	0.56188	0.505165
GCTGAGCAACGGTTCT-1	Fetal/embryonal interface	0.634121	0.308923
GCTGGCATATTCACCT-1	Embryonal	0.618894	0.366828
GCTTGATGATAATCAG-1	Embryonal	0.567319	0.300553
GGAACCCGAACAAGAA-1	Embryonal	0.628712	0.376877
GGACTAAGTCAGGAGT-1	Embryonal	0.604875	0.321984
GGAGAAGTCATTGGCA-1	Embryonal	0.627455	0.417416
GGAGTGCCGCCCTGGA-1	Embryonal	0.72048	0.328078
GGATTCAGTACGGTGG-1	Embryonal	0.617957	0.370619
GGCCTTTGCAACTGGC-1	Embryonal	0.574412	0.358414
GGCGCTCCTCATCAAT-1	Fetal/embryonal interface	0.636648	0.235983
GGCGTCCTATCCGCTG-1	Embryonal	0.659038	0.382025
GGCTCGTGCCACCAGC-1	Embryonal	0.62141	0.385891
GGGATACGGTAATAAT-1	Fetal/embryonal interface	0.593008	0.276741
GGGCGAATTTCTCCAC-1	Fetal	0.625574	0.354778
GGGTATGTATGCACTT-1	Embryonal	0.408523	0.344528
GGGTCATGCGTACCAT-1	Embryonal	0.521665	0.329855
GGGTTCAGACGAACAA-1	Embryonal	0.54343	0.380399
GGTGAGATGCAGATAA-1	Fetal/embryonal interface	0.676158	0.303601
GGTGCGGATAAGTGGC-1	Fetal/embryonal interface	0.731221	0.37202
GGTGCTGATCACAAAG-1	Embryonal	0.432179	0.337181
GGTTAGGCTTGGAGAA-1	Embryonal	0.541997	0.351953
GGTTAGTTACGGCGCC-1	Embryonal	0.362756	0.368216
GGTTGTGCTCTTGTCC-1	Embryonal	0.530479	0.307167
GGTTGTGTAGCCTGGC-1	Embryonal	0.558856	0.439352
GTAAGTAGGGTATACC-1	Embryonal	0.458149	0.476187
GTACTTGGGCACTTCT-1	Fetal/embryonal interface	0.686519	0.304568
GTATCAGCTTGGGTTC-1	Embryonal	0.569928	0.465361
GTATTAAGGCGTCTAA-1	Embryonal	0.433301	0.480261
GTCACTCTCCAAATCT-1	Embryonal	0.359421	0.390837
GTCAGAATAGTCTATG-1	Embryonal	0.636136	0.286794
GTCAGTTTGGTAGTCG-1	Embryonal	0.523045	0.392817
GTCATTGCATTGACCC-1	Embryonal	0.308247	0.456486
GTCCGAGAGCAATCAT-1	Embryonal	0.507652	0.337663
GTCCTACAGGCGGCTC-1	Embryonal	0.564317	0.272339
GTCCTATTGTTGTGGT-1	Embryonal	0.567886	0.350355
GTCCTTCTACAACCCA-1	Embryonal	0.614154	0.269139
GTGAGCGTGCTGCACT-1	Embryonal	0.419468	0.527016
GTGCAACAAATGTGGC-1	Fetal	0.76962	0.350444
GTGGACGTGCTGAGAC-1	Fetal	0.708739	0.318543
GTTAATGTCTATCTTA-1	Embryonal	0.5189	0.405252
GTTATTAACGTGGGAG-1	Embryonal	0.540602	0.403326
GTTCCAGTCTGACCAT-1	Embryonal	0.756651	0.340464
GTTCTTCCCTCGATGT-1	Fetal/embryonal interface	0.737252	0.409233
GTTGTCGTGTTAGTTG-1	Fetal/embryonal interface	0.640216	0.28336
GTTTATGGGATTTAGA-1	Embryonal	0.604134	0.248463
TAAACGTCGTCAATGA-1	Fetal/embryonal interface	0.556247	0.283028
TAAATGAATCCGTTTC-1	Embryonal	0.409002	0.417362
TAACAAAGGGAGAAGC-1	Embryonal	0.553071	0.338446
TAACAATATTTGTTGC-1	Embryonal	0.368333	0.477708
TAACGCTTTGAGAGCG-1	Embryonal	0.425972	0.359881
TAACTATCGAAGGTCC-1	Embryonal	0.373998	0.504862
TAACTCCATGGAGGCT-1	Embryonal	0.483702	0.345003
TAAGCAGGCGACACGC-1	Embryonal	0.498031	0.421856
TAAGGAACTTGTGGGA-1	Fetal	0.756668	0.307884
TAAGGGCTGGGAGAGG-1	Embryonal	0.52693	0.484967
TAATATTGAAATTCGC-1	Fetal/embryonal interface	0.778335	0.418475
TAATGAAAGACCCTTG-1	Embryonal	0.465297	0.384572
TACAAGTCTCGTGCAT-1	Embryonal	0.525758	0.346986
TACATCTTGTTTCTTG-1	Fetal	0.587698	0.306106
TACATGACCTTATCCG-1	Fetal/embryonal interface	0.585537	0.308302
TACCTCACGCTTGTAC-1	Embryonal	0.754639	0.356388
TACCTGCTGCACTGTG-1	Embryonal	0.485936	0.329133
TACGTGCACTATGCTG-1	Embryonal	0.622735	0.349604
TACTCGGCACGCCGGG-1	Embryonal	0.637064	0.435556
TAGAAATTCACGTATA-1	Embryonal	0.505388	0.379331
TAGAGCTACGAAGAAC-1	Fetal	0.777947	0.381686
TAGATTCCTGGTTATT-1	Embryonal	0.337255	0.42762
TAGCAACCTGTCACAA-1	Embryonal	0.268858	0.682763
TAGGTCCAAGTAAGGA-1	Embryonal	0.383842	0.374765
TAGGTGAGCCCTACTC-1	Embryonal	0.540658	0.363906
TAGTACCTTAGTGGTC-1	Embryonal	0.52186	0.283103
TAGTGTCAGAAACGGC-1	Embryonal	0.493647	0.311872
TAGTTTATTCTTGCTT-1	Fetal	0.763476	0.371245
TATAAATCCACAAGCT-1	Embryonal	0.748838	0.344473
TATAAGTGAGGATAGC-1	Embryonal	0.614446	0.345439
TATACACGCAAAGTAT-1	Fetal/embryonal interface	0.623638	0.38987
TATACTCATGCGGCAA-1	Embryonal	0.500043	0.320508
TATATGCTGGGTTGCC-1	Embryonal	0.628466	0.283614
TATCAAAGGTCTGTAA-1	Embryonal	0.611445	0.279787
TATCCATATCATGCGA-1	Embryonal	0.755838	0.370153
TATCCTGCATGGGAAT-1	Fetal	0.759699	0.403827
TATCTACAGAGGTAAT-1	Embryonal	0.469622	0.425058
TATCTAGCCTAAAGGA-1	Embryonal	0.572545	0.412297
TATGAAGACAGGTGCG-1	Embryonal	0.350406	0.414862
TATGGCCCGGCCTCGC-1	Embryonal	0.671607	0.296915
TCAACTAACGTATAAC-1	Embryonal	0.338546	0.322652
TCACATCTTATCTGAT-1	Embryonal	0.345329	0.414062
TCACTCTTCGTCTGTC-1	Fetal	0.645409	0.274991
TCAGGGCGCAAACTCG-1	Embryonal	0.555118	0.410533
TCAGTACTGACCCGCG-1	Embryonal	0.356433	0.447384
TCATACTTACAGATCC-1	Embryonal	0.30163	0.664772
TCATCACTCGAGCTCG-1	Fetal/embryonal interface	0.601918	0.271342
TCCACAATGGTTTACG-1	Embryonal	0.576114	0.37503
TCCCTGGCTCGCTGGA-1	Embryonal	0.661533	0.340388
TCCGAACTTGGCTTAC-1	Embryonal	0.306262	0.458271
TCCGATTACATTGCCG-1	Embryonal	0.603928	0.490733
TCCGTAACCACAATCC-1	Embryonal	0.525989	0.319517
TCCTCTACGAGATGGC-1	Embryonal	0.333782	0.472267
TCCTCTCCAGTTGTCC-1	Embryonal	0.288783	0.45978
TCGCGTCCAGAAGGTC-1	Embryonal	0.571484	0.332285
TCGCTGTGCGTAAATC-1	Fetal	0.707385	0.295357
TCGGAATGCGCTCTGA-1	Embryonal	0.551842	0.267039
TCGTCACACTGTTAGC-1	Embryonal	0.384513	0.404701
TCGTCCGCTGGCGTCT-1	Embryonal	0.657384	0.405043
TCTAACTGTATGTAAA-1	Embryonal	0.539024	0.358833
TCTAGCATCTTCGATG-1	Embryonal	0.683506	0.374738
TCTATCATGCAGTTAC-1	Fetal/embryonal interface	0.703526	0.348803
TCTATTACGCTGGCGA-1	Fetal	0.684869	0.288859
TCTGAACCGGTCGGCT-1	Embryonal	0.565726	0.400449
TCTGCAGATTCGAGTC-1	Embryonal	0.579406	0.351496
TCTGCGTCCGGTTTCT-1	Fetal	0.684705	0.290701
TCTTACAGAGGTACCG-1	Fetal	0.815081	0.309656
TCTTACGGCATCCGAC-1	Embryonal	0.40616	0.330689
TGAAGAGCGGTCCTAG-1	Fetal/embryonal interface	0.586226	0.306395
TGAAGTAGCTTACGGA-1	Fetal	0.615963	0.332208
TGAGAATGCTTTACCG-1	Embryonal	0.797213	0.369353
TGATAGCGGGATTCTA-1	Embryonal	0.543562	0.333508
TGATTTCCTCCTGACG-1	Fetal/embryonal interface	0.729032	0.279742
TGCACTATGTGAGTGC-1	Fetal/embryonal interface	0.587771	0.348355
TGCCTGACATCGGTCA-1	Fetal	0.638334	0.259182
TGCGATGCTAATGGCT-1	Embryonal	0.575232	0.306513
TGCGGTGAAATTTCAT-1	Fetal	0.723126	0.399095
TGCTGGTTGGACAATT-1	Embryonal	0.624191	0.370878
TGGAAGACGAACACCA-1	Fetal	0.845357	0.316608
TGGAATTAGACGCTTT-1	Embryonal	0.338288	0.426781
TGGACACCGTTGCTTG-1	Embryonal	0.533729	0.310887
TGGCCGTATATTGACC-1	Embryonal	0.422987	0.500549
TGGCTTTGGGTAGACA-1	Embryonal	0.701307	0.320162
TGGGAAATGCCTTTCC-1	Embryonal	0.317456	0.418354
TGGTCTAGCTTACATG-1	Fetal/embryonal interface	0.570188	0.343028
TGGTGATCGTATTTGT-1	Embryonal	0.337395	0.428111
TGTAATGACCACAATA-1	Embryonal	0.604076	0.42075
TGTCCGTGGCGCCTTT-1	Embryonal	0.29972	0.460945
TGTGCTTTACGTAAGA-1	Embryonal	0.550514	0.448011
TGTGTCGCGAGTTGCA-1	Embryonal	0.537834	0.363705
TGTGTTCGTATCCAAG-1	Embryonal	0.386766	0.416533
TGTTCATAAATGTGCT-1	Embryonal	0.607876	0.346558
TTAACACCTCGAACAT-1	Embryonal	0.334577	0.58427
TTACATCGTGGCCTGG-1	Embryonal	0.681842	0.332302
TTACCCTAACAGTCCT-1	Embryonal	0.321659	0.518127
TTACTATCGGCTTCTC-1	Embryonal	0.527209	0.411329
TTAGCAACATGGATGT-1	Embryonal	0.532291	0.362106
TTAGCTCTGTAATCCG-1	Embryonal	0.35283	0.481625
TTAGTAGGGCGGCGGG-1	Embryonal	0.684826	0.403079
TTATCGCCTGCGAAGC-1	Embryonal	0.313118	0.422818
TTATGACAAACTGGAT-1	Embryonal	0.456353	0.396931
TTATGTTTGCGATAGA-1	Embryonal	0.421192	0.330136
TTATTAGGGAAGCATC-1	Fetal/embryonal interface	0.674503	0.361191
TTCAACGACCCGACCG-1	Embryonal	0.709409	0.388179
TTCAGTTTGTGGCAGC-1	Embryonal	0.612558	0.318947
TTCCTCTGCCCGAATA-1	Embryonal	0.549153	0.417868
TTCGGCTAGAGATGGT-1	Fetal/embryonal interface	0.576932	0.281843
TTCGTACTCCAGAACG-1	Embryonal	0.484715	0.440462
TTCTACTTGCGAGGGC-1	Embryonal	0.572175	0.393918
TTCTAGGCCAATTGTG-1	Embryonal	0.667544	0.368522
TTCTGCGAGCGCCCTT-1	Embryonal	0.423988	0.477002
TTCTGTTTCCTGTCGC-1	Embryonal	0.579502	0.310313
TTCTTAGTGAACGGTG-1	Embryonal	0.639934	0.358757
TTCTTGTAACCTAATG-1	Embryonal	0.597001	0.330386
TTCTTGTGTCCATCAG-1	Embryonal	0.538434	0.358772
TTGAACGAATCCTTTG-1	Embryonal	0.565691	0.328599
TTGATTATGCAGATGA-1	Embryonal	0.465957	0.426277
TTGCGCTCTCTCGCTT-1	Fetal/embryonal interface	0.57833	0.290112
TTGCGTAGTTTGAGGA-1	Embryonal	0.432173	0.453794
TTGCTGCACCTATCCA-1	Embryonal	0.496526	0.333783
TTGGATTGGGTACCAC-1	Embryonal	0.716791	0.399136
TTGGCCATCTTGCGCT-1	Fetal/embryonal interface	0.604178	0.249093
TTGGCTCGCATGAGAC-1	Embryonal	0.642571	0.422378
TTGTTAGCAAATTCGA-1	Embryonal	0.643289	0.424335

## Sheet: Fig. 3h
Mean expression of scH and scLP markers in each Visium spot of region 2
Spot	Histological annotation	Expression of scH markers	Expression of scLP markers
AAACAGAGCGACTCCT-1	Embryonal	0.749858	0.412846
AAACCCGAACGAAATC-1	Fetal	0.944816	0.403668
AAACTCGTGATATAAG-1	Fetal/embryonal interface	0.824309	0.407288
AAAGGTAAGCTGTACC-1	Fetal	0.668363	0.326009
AAATAAGGTAGTGCCC-1	Fetal/embryonal interface	0.837327	0.459217
AAATAGCTTAGACTTT-1	Fetal/embryonal interface	0.681161	0.592079
AAATGATTCGATCAGC-1	Fetal/embryonal interface	0.764965	0.457674
AAATTACCTATCGATG-1	Embryonal	0.6379	0.578088
AAATTCCAGGTCCAAA-1	Embryonal	0.559607	0.56119
AACATATCAACTGGTG-1	Embryonal	0.592361	0.576025
AACCCTACTGTCAATA-1	Embryonal	1.01	0.352249
AACCTGTCACGGAATT-1	Fetal/embryonal interface	0.727595	0.602817
AACCTTTACGACGTCT-1	Embryonal	0.676604	0.492927
AACGCATGATCTGGGT-1	Embryonal	0.704279	0.589537
AACTACCCGTTTGTCA-1	Fetal	0.880408	0.355216
AACTCCTAATCCCATG-1	Fetal/embryonal interface	0.744213	0.42749
AACTCTCAATAGAGCG-1	Embryonal	0.755216	0.483308
AAGATTGGCGGAACGT-1	Embryonal	0.681564	0.54506
AAGGATCGATCGCTTG-1	Fetal	0.858345	0.329524
AAGGCAGGCTGTCTCC-1	Fetal	0.93553	0.345345
AAGGGACAGATTCTGT-1	Embryonal	0.666381	0.493675
AAGTCAATTGTCGTCA-1	Fetal	0.84613	0.44567
AAGTGCCTTGACTGTA-1	Fetal	0.889482	0.31405
AAGTTCAGTCTGCGTA-1	Fetal/embryonal interface	0.682379	0.43414
AATAGCTACCGCGTGC-1	Fetal/embryonal interface	0.830966	0.38413
AATATCGAGGGTTCTC-1	Embryonal	0.589142	0.57894
AATCGCGCAGAGGACT-1	Fetal	0.938603	0.342014
AATCTATGCCGGAGCC-1	Fetal/embryonal interface	0.837323	0.344483
AATCTGCGTTGGGACG-1	Embryonal	0.613765	0.555264
AATGATGATACGCTAT-1	Embryonal	0.875667	0.432182
AATGATGCGACTCCTG-1	Embryonal	0.597974	0.516298
AATGCACCAAGCAATG-1	Embryonal	0.66332	0.59092
AATTCATAAGGGATCT-1	Embryonal	0.767033	0.457718
AATTTGGGACATAGTA-1	Fetal/embryonal interface	0.709916	0.411865
ACAATTTGGCCATATT-1	Fetal	0.977449	0.298148
ACACCACATAATTAGC-1	Fetal/embryonal interface	0.862474	0.451821
ACACCTTACTACTTGC-1	Fetal	0.895264	0.3527
ACATCCTGGTAACTGT-1	Fetal	0.924697	0.287303
ACATGGCGCCAAAGTA-1	Fetal/embryonal interface	0.864202	0.360096
ACCAACACCACACACT-1	Fetal/embryonal interface	0.813414	0.516068
ACCACCAATGTAACAA-1	Fetal/embryonal interface	0.897714	0.341289
ACCCGGATGACGCATC-1	Fetal/embryonal interface	0.869167	0.374913
ACCGATGGTAGCATCG-1	Embryonal	0.803973	0.440893
ACCGCGGTGGAAGTCG-1	Fetal	0.907806	0.247102
ACCTACAGTATGTGGT-1	Fetal	0.893076	0.339691
ACCTCCGTTATTCACC-1	Embryonal	0.654431	0.483047
ACGAGTACGGATGCCC-1	Embryonal	0.685939	0.545751
ACGATCATCTTGTAAA-1	Fetal/embryonal interface	0.731229	0.55629
ACGCAATCACTACAGC-1	Fetal/embryonal interface	0.740911	0.576228
ACGCTAGTGATACACT-1	Embryonal	0.682714	0.598815
ACGGAGCGCAAATTAC-1	Fetal/embryonal interface	0.735603	0.409054
ACGTATTACTCCGATC-1	Embryonal	0.948596	0.291309
ACGTTCGCAATCAATT-1	Embryonal	0.738798	0.514097
ACTATATGCTGTGTTC-1	Fetal	0.825102	0.349734
ACTATCCAGGGCATGG-1	Fetal	0.928232	0.361205
ACTCCCGAATTCGTTT-1	Embryonal	0.582756	0.694876
ACTCGCGATCTGACGC-1	Fetal	0.964509	0.343529
ACTGCGGACACACCGT-1	Fetal/embryonal interface	0.79491	0.501256
ACTTACCGGGCGCGCA-1	Fetal/embryonal interface	0.756689	0.451346
ACTTTACCCTCATGAA-1	Embryonal	0.616668	0.546313
AGAACCCAGCGTGACA-1	Fetal	0.898801	0.312612
AGAATTATGGATTCGA-1	Embryonal	0.577982	0.624611
AGAGAACCGTCTAGGA-1	Embryonal	0.726296	0.567943
AGATCGTGCATAAGAT-1	Embryonal	0.608254	0.670467
AGATGAGGGTTGCGAT-1	Fetal/embryonal interface	0.720502	0.378804
AGATGATGGAGTCTGG-1	Embryonal	0.690644	0.593481
AGCCCTGTCGCACCGT-1	Fetal	0.917596	0.313817
AGCCCTTCTAATCCGA-1	Fetal/embryonal interface	0.742459	0.37303
AGCGCGGGTGCCAATG-1	Embryonal	0.702518	0.445182
AGCGCTAGAGCGATGT-1	Fetal	0.960893	0.318017
AGCTAGAAGCAGAAGT-1	Embryonal	0.571841	0.792614
AGCTCTTCGTAACCTT-1	Fetal	0.861087	0.395562
AGGACGCTCGATGTTG-1	Embryonal	0.638849	0.399451
AGGCCACATTGGTTAC-1	Fetal	0.894198	0.343211
AGGGACCGGCTGCGTT-1	Fetal/embryonal interface	0.667143	0.595878
AGGGAGACATACTTCG-1	Fetal/embryonal interface	0.784285	0.324461
AGGGTCGATGCGAACT-1	Fetal/embryonal interface	0.824364	0.391718
AGGGTGCTCTCGAGGG-1	Embryonal	0.726168	0.533477
AGGGTTCCCTTTGGTT-1	Embryonal	0.684963	0.553279
AGGTATAATTGATAGT-1	Embryonal	0.635064	0.616875
AGGTCGCGGAGTTACT-1	Embryonal	0.636147	0.708517
AGGTTACACCATGCCG-1	Fetal	0.869833	0.33129
AGTACATCATTTATCA-1	Embryonal	0.760065	0.572558
AGTAGGAAGGAAGTTG-1	Fetal/embryonal interface	0.727057	0.351001
AGTCCATTGGCTGATG-1	Fetal/embryonal interface	0.893822	0.336835
AGTCCCGCCTTTAATT-1	Embryonal	0.738706	0.479022
AGTCGGTTGCGTGAGA-1	Fetal	0.911439	0.375007
AGTCTAAAGTATACTC-1	Embryonal	0.756404	0.462572
AGTGAACAAACTTCTC-1	Fetal	0.931431	0.361069
AGTGAGCCTCGCCGCC-1	Embryonal	0.641187	0.649047
AGTGGCGGCAATTTGA-1	Embryonal	0.701869	0.471745
AGTGTATTGCGCATTG-1	Embryonal	0.710895	0.469033
AGTTACTCTATCGTGG-1	Embryonal	0.709694	0.559063
ATAAGTAGGATTCAGA-1	Embryonal	0.591979	0.58901
ATAAGTAGGGCGACTC-1	Fetal/embryonal interface	0.685116	0.51064
ATAGACAACGGGACCT-1	Embryonal	0.56957	0.59824
ATAGAGTTATCAACTT-1	Embryonal	0.607269	0.605815
ATAGGCTAGCTTCGCA-1	Embryonal	0.540436	0.627521
ATAGTTCCACCCACTC-1	Fetal	0.961589	0.350339
ATATCAACCTACAGAG-1	Fetal/embryonal interface	0.931593	0.411576
ATATCGGTAGGGAGAT-1	Fetal	0.876892	0.341819
ATATGTCTCCCTAGCC-1	Embryonal	0.62746	0.552769
ATCAAACACTGTTCCA-1	Fetal	0.77052	0.257168
ATCATGGACTACCGAC-1	Fetal	0.938652	0.31453
ATCGCCAGTCAACATT-1	Fetal	0.81913	0.436618
ATCGCTGCGTGCAGCA-1	Fetal/embryonal interface	0.656883	0.646634
ATCGCTTTACGTCTCA-1	Fetal	0.797041	0.340235
ATCGGCAAGCAGTCCA-1	Embryonal	0.542325	0.730136
ATCGTTCACTTTCGCC-1	Fetal	0.765862	0.403697
ATCTGCACCTCTGCGA-1	Embryonal	0.581748	0.567339
ATCTTGACTTGTCCAA-1	Embryonal	0.598269	0.638855
ATGAGGGCAGCGGCTA-1	Fetal	0.942102	0.307563
ATGCCAATCGCTCTGC-1	Fetal	0.797253	0.393251
ATGGAACCTTTGCACA-1	Fetal	0.86884	0.430611
ATGGCGGAATAGTCGC-1	Fetal	0.733157	0.346894
ATGTAAGGCTGCTCTT-1	Embryonal	0.712855	0.556647
ATGTTTCGGCCCGGAG-1	Fetal	0.736465	0.287739
ATTACTTACTGGGCAT-1	Embryonal	0.546884	0.683365
ATTAGATTCCTCAGCA-1	Embryonal	0.647364	0.664073
ATTATAGCTACTTTAC-1	Embryonal	0.601947	0.620178
ATTCAGGACCTATTTC-1	Embryonal	0.658605	0.598633
ATTCCTAAGACGTGGA-1	Fetal	0.693421	0.359696
ATTCGTGCTATCTCTT-1	Fetal	0.82403	0.348395
ATTGATGAGTCCTAAC-1	Embryonal	0.628409	0.56555
ATTGTACAACTCGGCT-1	Embryonal	0.657756	0.539646
ATTTACTAAGTCCATT-1	Embryonal	0.742144	0.532199
CAAACTCGCGACGCCG-1	Fetal	0.936607	0.328838
CAACACATCTCCTGCC-1	Fetal/embryonal interface	0.776888	0.327729
CAAGGTCCTATAGGCT-1	Embryonal	0.599759	0.5191
CAATACGAGAGTCTGA-1	Fetal	0.953125	0.344143
CAATGTGCCAACCCTT-1	Fetal/embryonal interface	0.705549	0.562938
CACACGCGCTGTCTTA-1	Embryonal	0.727025	0.552233
CACATTTCTTGTCAGA-1	Fetal	0.947321	0.350851
CACCCAAATCTTATGT-1	Embryonal	0.708849	0.579567
CACCGCGTCCACTCTA-1	Fetal	0.735477	0.402419
CACCTTGGCGCCTTTG-1	Fetal	0.911178	0.310095
CACGCGGAACTGTTGC-1	Fetal/embryonal interface	0.935047	0.309991
CACGGCGCGCCAAAGG-1	Fetal	0.746405	0.356287
CAGACCTGTAAGTGTT-1	Embryonal	0.632545	0.678473
CAGATCATTTAAAGTC-1	Embryonal	0.591104	0.726401
CAGCCTCTCCTCAAGA-1	Embryonal	0.847737	0.45345
CAGCTCGACAAGTTAA-1	Embryonal	0.64266	0.668062
CAGTAACTATTTATTG-1	Embryonal	0.628669	0.600292
CAGTACATTCTCTAAA-1	Embryonal	0.621518	0.654731
CAGTAGCCCACGCGGT-1	Embryonal	0.668883	0.564798
CAGTCGAGGATGCAAT-1	Embryonal	0.649543	0.642346
CATAACGGACAGTCGT-1	Embryonal	0.768357	0.500059
CATACTTAGGCAATAC-1	Fetal/embryonal interface	0.77268	0.475669
CATATACTACTGATAA-1	Fetal/embryonal interface	0.686678	0.462387
CATCTAGTGAAGGGAA-1	Fetal	0.855778	0.351914
CATCTATCCCGTGTCT-1	Embryonal	0.639056	0.340749
CATCTTACACCACCTC-1	Fetal/embryonal interface	0.866321	0.343201
CATGACTTCGCTGAAT-1	Fetal	0.870245	0.260605
CATGATGGAAGTTAGC-1	Fetal	0.855428	0.401168
CATGCGACCAGTTTAA-1	Embryonal	0.546779	0.632228
CATTACATAGATTGTG-1	Fetal	0.793173	0.410259
CATTCCCATTCCGTCG-1	Fetal/embryonal interface	0.772074	0.375268
CATTGCGGGTCAATTC-1	Fetal	0.750206	0.324108
CCAACGCTTGCCAGGG-1	Fetal	0.777066	0.395395
CCAATTACGGGTCGAG-1	Embryonal	0.668803	0.573041
CCACGAATTTAACCTC-1	Fetal	0.896226	0.34963
CCACGGTGCCCGGTAG-1	Embryonal	0.685417	0.551019
CCACGTAAATTAGACT-1	Fetal/embryonal interface	0.833198	0.377419
CCACTATCCGGGTCAC-1	Fetal/embryonal interface	0.845534	0.406436
CCAGTAGTCTGATCCA-1	Embryonal	0.667952	0.564163
CCATACCTTTACTTGT-1	Embryonal	0.602169	0.454424
CCATCTCACCAGTGAA-1	Fetal/embryonal interface	0.825931	0.4169
CCCAGAGGAGGGCGTA-1	Embryonal	0.65696	0.58073
CCGACGTAAACACAAC-1	Embryonal	0.804607	0.455392
CCGAGAAGTCGCATAA-1	Fetal	0.899452	0.360587
CCGATCTCAACCTTAT-1	Fetal/embryonal interface	0.761927	0.37631
CCGCACACGAACGTGT-1	Fetal	0.922486	0.347142
CCGCCGTTGAGGATAA-1	Fetal	0.91586	0.341589
CCGCCTGCGAATTGGT-1	Embryonal	0.769922	0.409875
CCGCTTGCTGACATGG-1	Fetal/embryonal interface	0.726256	0.283085
CCGGCACGACCGTTTC-1	Embryonal	0.572842	0.544032
CCGGTAATGGCTAGTC-1	Fetal	0.918168	0.343211
CCGTATTAGCGCAGTT-1	Fetal	0.773213	0.303009
CCGTGAGGCATTCATG-1	Fetal/embryonal interface	0.708328	0.6173
CCGTGGAACGATCCAA-1	Embryonal	0.643961	0.633169
CCTAACTAAGGCTCTA-1	Embryonal	0.76085	0.555735
CCTATGAAGTGGTGCC-1	Fetal/embryonal interface	0.760698	0.457659
CCTCACCTGAGGGAGC-1	Embryonal	0.616781	0.550446
CCTCACCTTAGCATCG-1	Embryonal	0.617359	0.573956
CCTCGCGCGATATAGG-1	Embryonal	0.525467	0.730725
CCTGGAAACGTTCTGC-1	Fetal	0.889091	0.339411
CCTGTCCCTCACGTTA-1	Fetal/embryonal interface	0.685441	0.506767
CCTTTCAATGAAGAAA-1	Embryonal	0.657886	0.652453
CGAAGCTATAAATTCA-1	Embryonal	0.724556	0.522578
CGACTCAGGATGTTAT-1	Embryonal	0.709693	0.434019
CGACTTTGTATAGCCT-1	Embryonal	0.757404	0.411988
CGAGATTTCGCTCGGG-1	Fetal	0.951731	0.348246
CGAGGATCGGGAACGA-1	Fetal	0.868156	0.415259
CGAGTTTATCGGACTG-1	Embryonal	0.809468	0.384858
CGATAATACTCAGGTT-1	Fetal	0.976044	0.294672
CGATGGACCCTACGCC-1	Embryonal	0.635372	0.665718
CGCACGTGCGCTATCA-1	Fetal/embryonal interface	0.836065	0.451184
CGCAGATCTTCACCCG-1	Fetal	0.786548	0.313375
CGCATCCATCAGCCAG-1	Fetal	0.818876	0.404698
CGCCTTTAGCATGCTC-1	Fetal	0.917315	0.382954
CGCGAGAGGGACTTGT-1	Fetal	0.724131	0.327552
CGCGGTAAGTCTAGCT-1	Fetal	0.845001	0.366884
CGCGGTCACAAACCAA-1	Fetal/embryonal interface	0.682977	0.385262
CGCTAGAGACCGCTGC-1	Fetal/embryonal interface	0.828792	0.424737
CGGCAGGGTCGGGTTG-1	Embryonal	0.593985	0.555114
CGGCCCAACCTGTAGT-1	Fetal/embryonal interface	0.813926	0.34406
CGGCCCAGGTATATCC-1	Fetal	0.958076	0.366525
CGGCTCTAAAGCTGCA-1	Fetal	0.804722	0.409193
CGGTAGAGGTGCAGGT-1	Embryonal	0.88156	0.435221
CGGTATAGGTATTAGC-1	Fetal/embryonal interface	0.791377	0.380175
CGGTGGGCTCCAGCCT-1	Fetal/embryonal interface	0.715966	0.374261
CGGTTATCCAACAGTG-1	Embryonal	0.565508	0.649059
CGGTTCAAGTAGGTGT-1	Embryonal	0.618	0.695303
CGGTTTATGAAGGAAC-1	Fetal	0.690038	0.397245
CGTCGGATAGTGTTGA-1	Embryonal	0.64041	0.583251
CGTCTTGAGTGTGACG-1	Fetal	0.88869	0.250331
CGTGTGTTAAACCCTG-1	Embryonal	0.764588	0.60843
CGTTAGCTCACAACTG-1	Fetal/embryonal interface	0.696367	0.482651
CGTTCTTCGCACACCT-1	Fetal/embryonal interface	0.801383	0.414188
CGTTGAGTAATTGCGT-1	Fetal	0.764547	0.352673
CGTTGTAAGATTGATT-1	Embryonal	0.722862	0.504345
CGTTTCACTTCGGGCG-1	Embryonal	0.723172	0.45265
CTAACGAAACTTGCTG-1	Embryonal	0.626142	0.612439
CTAATTCTCAGATATT-1	Embryonal	0.63907	0.582823
CTACCCTAAGGTCATA-1	Embryonal	0.668785	0.578922
CTACTATCTTTCAGAG-1	Embryonal	0.62207	0.619314
CTAGACTGCATTTCGT-1	Fetal	0.705018	0.418507
CTAGATGTGAGTGTAA-1	Embryonal	0.658422	0.678636
CTAGCCGATGTTATGA-1	Embryonal	0.552993	0.65315
CTAGGTCTGAAGGAAT-1	Fetal/embryonal interface	0.700738	0.602555
CTATAAGAGCCAATCG-1	Embryonal	0.586674	0.643376
CTATTGTGTTTGGTCA-1	Fetal/embryonal interface	0.785312	0.37536
CTCAAGACATTAGCGC-1	Fetal	0.785574	0.35557
CTCAGTCACGACAAAT-1	Embryonal	0.62945	0.710514
CTCCTTTACGCAAGTC-1	Embryonal	0.673439	0.546216
CTCGATATTTGCGAGC-1	Embryonal	0.571972	0.702478
CTCGTTTCTAATGTTT-1	Embryonal	0.541038	0.810175
CTCTAATGCATTGATC-1	Fetal/embryonal interface	0.638965	0.449745
CTGAATTTATTGCCAG-1	Embryonal	0.5783	0.742002
CTGACTGCGCAGCTCG-1	Embryonal	0.558812	0.688375
CTGCACCTAGTCCACA-1	Fetal	0.789471	0.289229
CTGCCTCATATGCAAC-1	Fetal/embryonal interface	0.762931	0.375854
CTGCGGTAGTCACGTG-1	Fetal	0.767379	0.325013
CTGCGTTACGATATAA-1	Embryonal	0.744546	0.444139
CTGCTTTATGTCCGCG-1	Fetal	0.820732	0.363361
CTGGGATACGCTACCC-1	Fetal/embryonal interface	0.730867	0.526236
CTGGTAACGAGCTCTT-1	Embryonal	0.592028	0.632944
CTGGTTCGCGAGCTAC-1	Fetal	0.931068	0.295979
CTGTCACGCCAGGCGC-1	Fetal	0.749928	0.394729
CTTAGTAGGCCTACAG-1	Embryonal	0.577085	0.66326
CTTGTGCTCACCGATT-1	Embryonal	0.730166	0.497708
GAAACCATGGTGCGCT-1	Fetal/embryonal interface	0.832188	0.390437
GAAAGAACAGCGTTAT-1	Fetal/embryonal interface	0.902526	0.409211
GAAATATGCTTGAATG-1	Fetal	0.764213	0.38027
GAAATTAGCACGGATA-1	Embryonal	0.682475	0.538218
GAATAGCCCTGCGGTC-1	Fetal/embryonal interface	0.811858	0.395667
GAATGTATGGCAGGTC-1	Embryonal	0.673923	0.478629
GACAAACATATGCAGG-1	Fetal	0.862233	0.399784
GACCGACGTGAAAGCA-1	Fetal	0.881595	0.411069
GACGGTCAATAGAAGC-1	Embryonal	0.53245	0.661267
GACGGTCCTAGGGTGT-1	Fetal	0.916279	0.261717
GACTCACCCACGTGAG-1	Fetal	0.919759	0.327115
GACTCCCAGAATAAGG-1	Fetal/embryonal interface	0.834931	0.333225
GACTCGCGGGAATGAC-1	Embryonal	0.632112	0.64884
GAGCACGGCGCCTCTT-1	Fetal	0.91693	0.285288
GAGCCGAGCGTTTATT-1	Fetal	0.703458	0.322873
GAGCTGTCGTCTCGGA-1	Embryonal	0.788095	0.52639
GAGGATAAACAGTGCT-1	Fetal	0.921152	0.386582
GAGGGCGCAGCTCTGC-1	Embryonal	0.712736	0.533505
GATACCGTGTCGGAGT-1	Fetal	0.865424	0.246799
GATATGCGGTAGCCAA-1	Embryonal	0.688486	0.525627
GATATTGAGATTGGCG-1	Embryonal	0.638038	0.560814
GATCCGAATATAAGTG-1	Fetal/embryonal interface	0.746399	0.540063
GATCCTAAATCGGGAC-1	Embryonal	0.629831	0.574861
GCAACAGCAGTATGCG-1	Fetal	0.869926	0.355175
GCAACCACCAGACCGG-1	Fetal/embryonal interface	0.780608	0.448027
GCAACGGCTAGTTATG-1	Fetal	0.883143	0.341088
GCAAGATGTGTTCGCG-1	Fetal	0.664935	0.336682
GCACAAACGAGGCGTG-1	Fetal	0.923837	0.342847
GCAGACCCAGCACGTA-1	Fetal	0.913981	0.328889
GCAGCCTATATCACAT-1	Embryonal	0.702123	0.506752
GCAGGTAGAGTATGGT-1	Embryonal	0.740765	0.548752
GCATGAGGGACGCGGC-1	Embryonal	0.671034	0.577323
GCATTCAAGGCAACGC-1	Embryonal	0.688828	0.413667
GCATTTCCAAGGCTCC-1	Embryonal	0.722228	0.483778
GCCAACCATTTCCGGA-1	Embryonal	0.633706	0.761914
GCCAATAGGGCATCTC-1	Embryonal	0.67132	0.52311
GCCAGGAGTAACCGAT-1	Embryonal	0.73672	0.464805
GCCATATTGCACACAG-1	Embryonal	0.774258	0.482364
GCCATCGATGCTGCAT-1	Embryonal	0.771201	0.390943
GCCCAGATGCTGGAGA-1	Fetal/embryonal interface	0.79287	0.525829
GCCGCACTCCGTTTCA-1	Fetal	0.885405	0.365409
GCCGTGGAAGAAATGT-1	Fetal	0.924815	0.394797
GCCTATAGTGTCAGGG-1	Embryonal	0.631204	0.593164
GCGACATGTAAACATC-1	Fetal/embryonal interface	0.810531	0.51977
GCGAGAGGCCATGTAA-1	Fetal	0.828404	0.382788
GCGAGAGTTGCGTCCA-1	Embryonal	0.74733	0.479794
GCGAGCGCATGCTCCC-1	Fetal/embryonal interface	0.877813	0.437696
GCGCAAGAGCGCGCTG-1	Fetal/embryonal interface	0.936024	0.355784
GCGCATCCAGTCAGCA-1	Embryonal	0.617693	0.618201
GCGCTCGATCACCTGT-1	Fetal	0.919839	0.307026
GCGCTGCTTTGCATTT-1	Embryonal	0.57602	0.57247
GCGGGCATTACGATGC-1	Fetal	0.85088	0.394795
GCGGTGAACTGCGCTC-1	Embryonal	0.574818	0.584637
GCGTAAATGGCCATAA-1	Embryonal	0.646108	0.671994
GCGTGGTACTGGGTTA-1	Embryonal	0.676639	0.511179
GCGTTCGGAGACCGGG-1	Embryonal	0.625546	0.513606
GCTAGACCGTCTACTG-1	Fetal	0.83699	0.363929
GCTAGCACCTGGGCCA-1	Fetal	0.902802	0.345276
GCTAGCAGGGAGTGGG-1	Fetal/embryonal interface	0.703318	0.332761
GCTCATTACTGCATGT-1	Fetal/embryonal interface	0.787048	0.440619
GCTCCCAGTCGGTCCA-1	Fetal	0.856726	0.434489
GCTCCGCTCGCTTCAG-1	Fetal	0.891717	0.38721
GCTCGCTCATGTCCAA-1	Fetal/embryonal interface	0.933608	0.369526
GCTGAACTCTCCAGGG-1	Fetal	0.92814	0.3839
GCTGGACCCAAAGTGG-1	Fetal	0.845591	0.375622
GCTGTTGCTACCGAAC-1	Embryonal	0.926849	0.287452
GCTTACGTAGTTAGTA-1	Fetal/embryonal interface	0.683015	0.549941
GCTTGGATCGATTAGG-1	Embryonal	0.609232	0.602189
GCTTTCAGAGGAGGTG-1	Embryonal	0.596429	0.605959
GGAAACCTTGTTGAAT-1	Embryonal	0.625434	0.504538
GGAAAGTGCCCATGCC-1	Embryonal	0.779037	0.528656
GGACACAAGTTTACAC-1	Fetal	0.86058	0.381051
GGACCTACGGTAACGT-1	Fetal	0.729865	0.300867
GGAGGCCGAAGTCGTC-1	Fetal	0.950751	0.354797
GGATCATCCCGTACGC-1	Fetal/embryonal interface	0.681318	0.459111
GGATGTCCTTACCGCA-1	Embryonal	0.726382	0.413937
GGCAGCGGTAATCCTA-1	Fetal/embryonal interface	0.82706	0.394283
GGCCCGGAGCATGTCT-1	Embryonal	0.714438	0.594623
GGCTAAAGGGCGGGTC-1	Embryonal	0.604755	0.581743
GGCTCGCGTTGAGGTA-1	Embryonal	0.640636	0.630815
GGGAATGAGCCCTCAC-1	Embryonal	0.78116	0.494894
GGGCGCAGCGTTACTC-1	Fetal/embryonal interface	0.850578	0.437393
GGGCTCATCGAACCCA-1	Embryonal	0.630679	0.572695
GGGTCGTGGCAAGTGT-1	Embryonal	0.65556	0.572174
GGGTGCATATGAAAGC-1	Embryonal	0.692046	0.545847
GGGTTTAGGATAGGAT-1	Fetal	0.909503	0.370568
GGTACCATTAAGACGG-1	Embryonal	0.645506	0.491568
GGTATAGTGACACATA-1	Embryonal	0.54859	0.594555
GGTCGGATAAACGGCG-1	Embryonal	0.594093	0.690923
GGTGCAGAGCCTATCG-1	Fetal	0.747476	0.364562
GGTGGAGGTTGATACG-1	Fetal	0.949823	0.326784
GGTTACCCGACACTTT-1	Fetal	0.836837	0.376368
GGTTCTACTCGTCTGA-1	Fetal	0.882974	0.324252
GGTTTAATTGAGCAGG-1	Fetal	0.843563	0.372532
GGTTTCAATCGGTCAG-1	Embryonal	0.64717	0.593776
GTAAGTCCACACTCTA-1	Fetal	0.966253	0.324089
GTAATAAAGGGCTCCC-1	Embryonal	0.577591	0.658636
GTACGTCACGTATTAA-1	Fetal	0.684764	0.362497
GTACTCCTGGGTATGC-1	Embryonal	0.586908	0.635868
GTAGCTTCCTCTTGTT-1	Embryonal	0.658427	0.579781
GTCCATTACTGCTACG-1	Fetal/embryonal interface	0.680443	0.514725
GTCGTATTGGCGTACA-1	Embryonal	0.61397	0.579914
GTCGTGTCTGGTCATC-1	Fetal/embryonal interface	0.750174	0.336186
GTCTCGACTAAGTTTG-1	Fetal/embryonal interface	0.709428	0.352849
GTCTTGAGGAGCAGTG-1	Fetal	0.906951	0.424553
GTCTTGTAGCTATTCA-1	Fetal	0.837409	0.32643
GTGAACTCCCATTCGA-1	Embryonal	0.605632	0.561316
GTGAAGATTTCAAGTG-1	Embryonal	0.63094	0.688927
GTGAAGCCGTATAGTC-1	Embryonal	0.691858	0.63157
GTGACGAGGGTGACCC-1	Embryonal	0.748925	0.520009
GTGATGCACAACATCT-1	Fetal/embryonal interface	0.762364	0.478706
GTGCCTCAGTGTACGG-1	Fetal/embryonal interface	0.737368	0.364816
GTGCGACAGGGAGTGT-1	Fetal/embryonal interface	0.696306	0.517924
GTGGTTACTTCTTTCG-1	Embryonal	0.636103	0.655856
GTGTACGAACCGTTCC-1	Fetal	0.936614	0.295633
GTTAACTATGTTGTCA-1	Fetal	0.824263	0.429333
GTTAAGTTAGAGTGGG-1	Fetal/embryonal interface	0.635819	0.642806
GTTAGCCGTAAATCAA-1	Embryonal	0.679783	0.497806
GTTCATCGTTTGGCTG-1	Embryonal	0.641439	0.536475
GTTCGGATCGGGAACA-1	Fetal	0.892055	0.335585
GTTCGGGCGTACCATT-1	Embryonal	0.790224	0.442925
GTTGCGCTAACATTAC-1	Fetal	0.964568	0.300122
GTTGGATTCAGTGGCT-1	Embryonal	0.732288	0.462525
TAAAGACAACCCTTTA-1	Fetal	0.933681	0.313897
TAAAGCGTTAGGAGAA-1	Embryonal	0.682726	0.530426
TAAAGCTGCAATAGGG-1	Embryonal	0.723744	0.531245
TAAATGCCGTCTCATG-1	Fetal	0.788729	0.445138
TAACCTACCGTCCGAG-1	Embryonal	0.574623	0.504574
TAACTATTACGCCAAA-1	Embryonal	0.733298	0.555653
TAATAAACAAGGAGAT-1	Embryonal	0.723315	0.438463
TAATCGATCCGTACGT-1	Embryonal	0.621273	0.575263
TAATTAGGACATCCGT-1	Fetal/embryonal interface	0.650397	0.34798
TAATTGGAATCGGGAA-1	Fetal/embryonal interface	0.681753	0.389183
TACCGCGGACTTGCAG-1	Embryonal	0.617447	0.65632
TACGCCGCCTCAGAAG-1	Fetal	0.909108	0.296088
TACGCTATAGAAACCT-1	Embryonal	0.650975	0.545284
TACTGCAATCAATTAC-1	Embryonal	0.534187	0.705288
TACTTTACTGAGCCGG-1	Embryonal	0.596467	0.609502
TAGACGCCCGTACCGG-1	Embryonal	0.693558	0.557303
TAGACTACCTAGCGTT-1	Fetal	0.859713	0.345779
TAGCGTCCCTCGATTG-1	Fetal	0.831554	0.346935
TAGGGAGCTTGGGATG-1	Embryonal	0.791353	0.430928
TAGGTCGCCGGAACTG-1	Embryonal	0.595987	0.612703
TAGTCTGTGACGTTGC-1	Embryonal	0.589974	0.689908
TATAGATGGTCGCAGT-1	Fetal/embryonal interface	0.84431	0.398739
TATATCCCTGGGAGGA-1	Fetal/embryonal interface	0.721304	0.536777
TATATTACAAATGTCG-1	Fetal/embryonal interface	0.727094	0.334145
TATCACCCAACCGACC-1	Embryonal	0.616387	0.676431
TATCACTTCGAGTAAC-1	Fetal/embryonal interface	0.68487	0.458579
TATGATCCGGCACGCC-1	Fetal/embryonal interface	0.883151	0.364112
TATGGTTAGTGGGAGA-1	Fetal/embryonal interface	0.792182	0.393129
TATGTCAAGACCGACT-1	Embryonal	0.712009	0.489447
TATTACCATCCTGCTT-1	Embryonal	0.815868	0.36798
TATTGACATTTCTGCC-1	Embryonal	0.549745	0.739515
TCAAGAAATACTAGCT-1	Embryonal	0.637445	0.568434
TCACCGCTCGGCACTC-1	Embryonal	0.636019	0.572349
TCACTACGACCAATGC-1	Embryonal	0.745283	0.467621
TCACTCGTGCAACGGC-1	Embryonal	0.69779	0.502865
TCAGAACCTCCACAGG-1	Embryonal	0.67794	0.566049
TCATTTAAGTCTCCGA-1	Embryonal	0.59018	0.601026
TCCAGATGTACGCCAA-1	Fetal	0.894218	0.322079
TCCCAAACAGACAACG-1	Fetal/embryonal interface	0.653052	0.658479
TCCCAAAGCCCTAAAT-1	Fetal	0.939888	0.35797
TCCCACTCTCTTCCGG-1	Embryonal	0.65957	0.614018
TCCCGTCGCGTCATAG-1	Fetal/embryonal interface	0.809241	0.313569
TCCCTAGATCAATAGG-1	Fetal/embryonal interface	0.731113	0.308687
TCCGAATGGTCCTGAG-1	Embryonal	0.766961	0.441348
TCCGGAGGAAGGGCTG-1	Fetal	0.78929	0.296307
TCCGGCCTAGCGTACA-1	Embryonal	0.624638	0.635161
TCCGTTTAGCCTTGAA-1	Embryonal	0.683887	0.580963
TCCTGCCAACTGGAGA-1	Fetal	0.792997	0.349185
TCCTGGCGCTGCCTGG-1	Fetal	0.58841	0.277597
TCGCTAAACCGCTATC-1	Embryonal	0.77503	0.497615
TCGCTCGGCACCAGCG-1	Embryonal	0.709611	0.527355
TCGGGAACGTGCCTAG-1	Embryonal	0.745063	0.539084
TCGGTGACCGCTCCGG-1	Fetal	0.787511	0.30885
TCGTAAGCTCCGAGGA-1	Fetal	0.725129	0.375206
TCTAGGTGGCGACGCT-1	Embryonal	0.612671	0.612778
TCTCGAACGAGGTCAC-1	Fetal/embryonal interface	0.779689	0.424418
TCTCGACGTATCGCCG-1	Fetal	0.913274	0.318965
TCTGAATTCCGTACAA-1	Embryonal	0.650114	0.540137
TCTGATCGGGTGCTAG-1	Embryonal	0.628743	0.60055
TCTGATTGGAAATGGA-1	Fetal/embryonal interface	0.701045	0.328296
TCTGGCCGTTCAAGTT-1	Fetal/embryonal interface	0.625859	0.511489
TCTGGGAACCTTTGAA-1	Embryonal	0.938215	0.309894
TCTTACCGGAACTCGT-1	Embryonal	0.870221	0.420973
TCTTAGAGCTCCAATT-1	Fetal	0.884451	0.303559
TCTTAGAGTGAACTCT-1	Fetal/embryonal interface	0.9464	0.369092
TCTTCCCATGGGCACA-1	Embryonal	0.620245	0.620795
TCTTCTATAACCCGCC-1	Fetal	0.905933	0.3635
TCTTTAAGACTATGAA-1	Embryonal	0.645546	0.613872
TCTTTAGCAGGCGAAC-1	Embryonal	0.566873	0.700135
TGAATGTCAGCCGGCC-1	Fetal	0.823214	0.341825
TGACACTTCTCTTTGC-1	Fetal/embryonal interface	0.720247	0.352517
TGACATCGAGCGGACC-1	Embryonal	0.605101	0.574571
TGACGATGCACTAGAA-1	Embryonal	0.786272	0.402643
TGAGATTAGGCCCTAA-1	Embryonal	0.760169	0.491515
TGATCCCAGCATTAGT-1	Embryonal	0.743519	0.385227
TGATCTACGCTGATCT-1	Fetal/embryonal interface	0.661346	0.38086
TGATGGCTGTTTCTGA-1	Fetal/embryonal interface	0.816323	0.446442
TGCAATTTGGGCACGG-1	Fetal	0.778145	0.333308
TGCACAGTGAAGTTAT-1	Fetal/embryonal interface	0.819827	0.394366
TGCCGAAAGCGTATTC-1	Fetal/embryonal interface	0.744192	0.387497
TGCGAGCCCTTCCGCG-1	Fetal	0.794598	0.419864
TGCGCCGTTAATAACG-1	Fetal	0.994238	0.290354
TGGAACCACTGACACA-1	Embryonal	0.527308	0.634691
TGGAATATCCTTGACC-1	Embryonal	0.588139	0.757958
TGGGATGCACTCATTC-1	Fetal/embryonal interface	0.829812	0.438813
TGGGCAATAGTTGGGT-1	Fetal	0.878773	0.398021
TGGTTAAGGGCGCTGG-1	Fetal	0.849448	0.37853
TGGTTGGAGGATCCTG-1	Fetal	0.726363	0.454468
TGGTTTAAACGTGGGT-1	Fetal/embryonal interface	0.796588	0.394094
TGTATTTACCTAATGC-1	Fetal	0.809081	0.398361
TGTCATTTGTTGGGAA-1	Fetal/embryonal interface	0.714218	0.60289
TGTGGCTCCCACCAAC-1	Fetal	0.887578	0.357096
TTAAACTCGAATTCAT-1	Embryonal	0.670668	0.646169
TTAACGAACAAGCAGT-1	Fetal	0.881353	0.373893
TTAAGATAGGATTGAC-1	Fetal	0.936047	0.367373
TTACAGACCTAAATGA-1	Embryonal	0.590846	0.63563
TTACATGCCACAACTA-1	Fetal/embryonal interface	0.908673	0.383434
TTACGGATGGTTCGAG-1	Embryonal	0.63408	0.574827
TTAGCTAATACGATCT-1	Embryonal	0.555779	0.723804
TTAGCTGATTTGCCGT-1	Embryonal	0.849931	0.381761
TTAGTTCAAGTGTTCG-1	Fetal/embryonal interface	0.829439	0.402619
TTCCAATCAGAGCTAG-1	Embryonal	0.669965	0.572511
TTCCAGACGAGATTTA-1	Fetal	0.916142	0.348143
TTCCATCATGCGGTGA-1	Fetal/embryonal interface	0.817586	0.325755
TTCCGCAGAGAAATAT-1	Embryonal	0.580752	0.705251
TTCCGGTATCTGTGTC-1	Fetal	0.901462	0.366154
TTCGCTAGGAAGTTGT-1	Fetal	0.904256	0.345495
TTCGCTATCTGACGTG-1	Embryonal	0.667533	0.595109
TTCGTTCAACGAAGTT-1	Embryonal	0.617503	0.701528
TTCTAACCGAAGCTTA-1	Embryonal	0.705501	0.498381
TTCTGCTAGACTCCAA-1	Embryonal	0.778635	0.483302
TTCTTGCTAGCATCTC-1	Fetal	0.964573	0.344752
TTCTTTGGTCGCGACG-1	Embryonal	0.675407	0.596387
TTGAAAGGTGTAAAGG-1	Fetal	0.753073	0.414656
TTGAATTCACGTGAGG-1	Embryonal	0.852155	0.342241
TTGACGCTCCATGAGC-1	Fetal/embryonal interface	0.898917	0.300844
TTGACTATTGTCCGGC-1	Fetal	0.809338	0.421094
TTGAGCAGCCCACGGT-1	Fetal	0.870159	0.349732
TTGAGCGCCACGTGAT-1	Fetal	0.844376	0.454966
TTGAGTCCCGCTGCTG-1	Fetal	0.911389	0.369031
TTGATAGTCAATACAT-1	Fetal	0.771569	0.391813
TTGATGTGTAGTCCCG-1	Embryonal	0.677373	0.581108
TTGCCAAGCAGAACCC-1	Fetal	0.894465	0.36849
TTGCCGGTGATCCCTC-1	Fetal/embryonal interface	0.768044	0.361955
TTGCGTGAACGCTTAG-1	Embryonal	0.809821	0.456059
TTGGCGATCCGAATAT-1	Fetal/embryonal interface	0.761858	0.608328
TTGGTATGGCTTGTGT-1	Embryonal	0.7263	0.653966

## Sheet: Fig. 4a
Number of peaks significantly more / less accessible in each comparison
	# of more accessible peaks	# of less accessible peaks
T vs NT	14863	6764
scH vs NT	10702	5393
scH/LP vs NT	12994	6098
scLP vs NT	24223	8114
scM vs NT	22739	18876
scLP vs scH	9432	5193
scM vs sc-epithelial	20010	28836

## Sheet: Fig. 4b,c
Motif enrichment values for differential peaks
TF motif	Enrichment sc-epi vs scM	Enrichment scM vs sc-epi	Enrichment scH vs scLP	Enrichment scLP vs scH
AC0021266_v1	1.26405	0.854588	1.4984	0.915054
AC0125311_v1	1.38946	0.790879	1.28074	1.09429
AC2261502_v1	1.15551	1.0409	1.23944	0.896638
AHR_v1	0.846848	0.899518	0.639726	0.978015
AHRR_v1	0.846848	0.899518	0.639726	0.978015
AIRE_v1	1.23713	0.92269	1.29946	0.998734
AL5921702_v1	1.29954	0.869995	1.41128	0.905909
AL6628245_v1	1.04982	0.916481	0.86846	1.15285
AL6628286_v1	0.837266	1.10343	0.780091	0.884684
AL6628305_v1	1.24054	0.922854	1.34203	1.03305
AL6628334_v1	1.2118	1.04723	1.45618	0.950455
AL66283413_v1	1.08187	0.952201	1.20079	0.982586
AL7735441_v1	1.2118	1.04723	1.45618	0.950455
AL8445277_v1	1.04982	0.916481	0.86846	1.15285
AL8448538_v1	1.08187	0.952201	1.20079	0.982586
AL8454643_v1	1.24054	0.922854	1.34203	1.03305
ALX1_v1	1.3152	0.8399	1.48234	0.932963
ALX1_v2	1.33322	0.832846	1.4908	0.998116
ALX3_v1	1.28694	0.772121	1.21766	1.12887
ALX3_v2	1.24559	0.795374	1.3553	1.15098
ALX4_v1	1.2956	0.847599	1.62789	0.986035
ALX4_v2	1.27541	0.830021	1.26525	1.139
ANHX_v2	1.15551	1.0409	1.23944	0.896638
AR_v1	1.07434	1.04424	1.52772	0.938842
AR_v2	1.05103	1.00926	1.54771	0.893555
ARGFX_v2	1.32779	0.835718	1.25888	1.13931
ARID2_v1	0.962812	0.936722	0.976672	1.03504
ARID3A_v1	1.29569	0.901468	1.53015	0.893347
ARID3A_v2	1.24178	0.942582	1.38834	1.01199
ARID3B_v1	1.33534	0.884167	1.32888	1.0259
ARID3B_v2	1.33216	0.888159	1.33227	1.02832
ARID3C_v1	1.22872	0.93474	1.42306	1.0018
ARID5A_v1	1.40186	0.822662	1.75491	0.86388
ARID5A_v2	1.39845	0.82618	1.75045	0.864057
ARID5B_v1	1.11382	1.01801	1.26477	0.838499
ARID5B_v2	1.21725	0.865481	1.56487	0.868234
ARNT_v1	0.808927	0.886416	0.843146	0.842867
ARNT_v2	0.912901	0.85886	0.944963	0.917984
ARNT2_v1	0.75381	0.952698	0.550093	1.09304
ARNT2_v2	0.81632	0.91144	0.803684	0.86925
ARNTL_v1	0.927782	0.836841	0.86893	0.848688
ARNTL_v2	0.814809	0.925038	0.791404	0.872444
ARNTL2_v1	0.830094	0.863567	0.886735	0.804916
ARX_v1	1.2996	0.79377	1.5013	0.952508
ARX_v2	1.37392	0.771447	1.22298	1.11442
ASCL1_v1	0.918605	1.17074	0.709689	1.18482
ASCL1_v2	0.871267	1.133	0.631287	1.21685
ASCL2_v1	0.895582	1.21163	0.707097	1.17842
ASCL2_v2	0.878555	1.16073	0.674077	1.23124
ATF1_v1	0.738708	0.863444	0.74731	0.843672
ATF1_v2	0.910554	0.891456	0.969813	0.950795
ATF2_v1	1.07285	0.720649	1.50843	0.566522
ATF2_v2	0.866823	0.743957	1.04966	0.825469
ATF3_v1	0.796162	0.85065	0.815105	0.853766
ATF3_v2	0.890545	0.885535	0.949772	0.846015
ATF4_v1	1.25821	0.638929	2.16947	0.632253
ATF4_v2	0.918032	0.942674	0.951841	0.949068
ATF5_v1	1.03272	1.09406	1.03855	1.00278
ATF6_v1	0.718978	0.978529	0.636191	0.92703
ATF6_v2	0.833876	1.02037	0.730498	0.968408
ATF6B_v1	0.837266	1.10343	0.780091	0.884684
ATF6B_v2	0.876718	1.01412	0.755639	0.907692
ATF7_v1	0.931322	0.828889	1.05639	0.939449
ATF7_v2	0.929132	0.841955	1.02581	0.917742
ATOH1_v1	1.08329	0.936551	0.962305	1.16294
ATOH1_v2	0.944878	1.24297	0.812569	1.19385
ATOH7_v1	1.20414	1.06713	1.61242	0.948867
ATOH7_v2	1.05108	1.21457	1.21142	1.00378
ATOH8_v1	1.01775	0.791671	0.801682	1.12453
BACH1_v1	0.893141	1.4917	1.07978	0.865338
BACH1_v2	0.973399	0.902612	1.07478	0.813409
BACH2_v1	0.851306	1.49789	0.97071	0.879018
BACH2_v2	0.945855	1.33242	1.07884	0.924112
BARHL1_v1	1.15806	0.914309	1.28909	1.06744
BARHL1_v2	0.872502	1.0227	0.975487	0.940337
BARHL2_v1	1.17512	0.889968	1.12062	0.869659
BARHL2_v2	1.19651	0.861454	1.07153	0.911546
BARX1_v1	1.34064	0.833088	1.45683	0.968591
BARX1_v2	1.34608	0.826833	1.48113	0.993234
BARX2_v1	1.38459	0.777653	1.34021	1.07103
BARX2_v2	1.45269	0.712557	1.39415	0.982092
BATF_v1	1.08382	1.21686	1.30616	0.878735
BATF_v2	1.09209	1.20459	1.31622	0.867784
BATF3_v1	1.01328	0.852751	1.13349	1.00634
BATF3_v2	0.97634	0.901126	1.0538	0.966502
BBX_v1	1.18196	0.855792	1.3633	0.995355
BBX_v2	1.21995	0.843308	1.13975	1.03696
BCL11A_v1	1.03394	1.04482	1.07997	1.00759
BCL11A_v2	1.03797	1.04016	1.08419	1.00596
BCL11B_v1	1.03394	1.04482	1.07997	1.00759
BCL11B_v2	0.645553	0.949789	0.532833	0.903281
BCL6_v1	1.12278	1.08862	1.30022	0.957611
BCL6_v2	1.46951	0.682295	1.30969	1.1205
BCL6B_v1	1.04392	1.04993	1.16258	0.967362
BCL6B_v2	1.04887	1.05664	1.10265	0.973274
BHLHA15_v1	1.19539	1.12617	1.52719	0.992733
BHLHA15_v2	0.91816	1.27245	0.783703	1.1776
BHLHE22_v1	1.19356	1.06548	1.48293	0.85438
BHLHE22_v2	1.19325	1.06782	1.45341	0.891986
BHLHE23_v1	1.15302	1.11668	1.39818	0.945209
BHLHE23_v2	1.15497	1.12281	1.44863	0.922643
BHLHE40_v1	0.801724	0.861016	0.766652	0.880385
BHLHE40_v2	0.801724	0.861016	0.766652	0.880385
BHLHE41_v1	0.81156	0.795657	0.877505	0.907235
BHLHE41_v2	0.823565	0.783113	0.804159	0.779284
BORCS8-MEF2B_v2	1.25969	0.848209	1.51074	0.896154
BPTF_v1	1.11951	1.03826	1.32289	0.939849
BRCA1_v1	1.13256	0.922813	1.28959	0.924612
BSX_v1	1.15123	0.894126	1.42719	0.980246
BSX_v2	0.946655	0.850762	0.974367	0.944226
BX0885802_v1	1.2118	1.04723	1.45618	0.950455
BX2846861_v1	1.24054	0.922854	1.34203	1.03305
BX9272396_v1	1.24054	0.922854	1.34203	1.03305
C11orf9_v1	1.02225	0.99695	0.917649	1.02614
C13orf38SOHLH2_v1	0.588281	1.04529	0.476954	1.01198
CBFB_v1	1.02017	1.21023	0.99563	1.12808
CDC5L_v1	1.2471	0.950963	1.4046	0.985287
CDC5L_v2	0.563499	1.00576	0.46466	0.946518
CDX1_v1	1.22608	1.03589	1.37699	0.946122
CDX1_v2	1.17002	1.06359	1.37103	0.957163
CDX2_v1	1.2268	1.03212	1.35853	0.944341
CDX2_v2	1.18582	1.10828	1.41066	0.900516
CDX4_v1	1.21318	1.03038	1.36394	1.00948
CDX4_v2	1.18248	1.07851	1.36061	0.950801
CEBPA_v1	1.39346	0.503605	2.77175	0.48157
CEBPA_v2	1.38533	0.511692	2.80608	0.470556
CEBPB_v1	1.39959	0.377258	2.61785	0.451365
CEBPB_v2	1.41121	0.402202	2.71016	0.457433
CEBPD_v1	1.37316	0.496469	2.51614	0.500076
CEBPD_v2	1.3676	0.323449	2.34202	0.453451
CEBPE_v1	1.39767	0.343851	2.48493	0.422541
CEBPE_v2	1.34192	0.341447	2.16572	0.475942
CEBPG_v1	1.4248	0.34146	2.69403	0.426842
CEBPG_v2	1.31934	0.376307	2.14466	0.468937
CEBPZ_v1	0.913315	0.853776	1.16427	0.927453
CENPB_v1	0.553239	0.75017	0.579493	0.814995
CENPB_v2	0.566714	0.729229	0.583784	0.763729
CENPBD1_v2	1.11045	0.764854	1.35552	0.635525
CGBP_v1	0.72115	0.865992	0.595178	1.01086
CIC_v1	1.07398	1.10847	1.08479	0.989273
CIC_v2	1.0788	1.10924	1.09333	0.985052
CLOCK_v1	1.07229	1.0022	0.947667	0.972455
CLOCK_v2	0.952305	1.02638	0.845503	1.12472
CPEB1_v1	1.18372	1.02124	1.3148	0.945959
CPEB1_v2	1.18974	1.03149	1.29876	0.939023
CR3545653_v1	1.04982	0.916481	0.86846	1.15285
CR3882194_v1	1.08187	0.952201	1.20079	0.982586
CR3882292_v1	1.2118	1.04723	1.45618	0.950455
CR7538031_v1	0.837266	1.10343	0.780091	0.884684
CR7597334_v1	1.04982	0.916481	0.86846	1.15285
CR7597843_v1	1.08187	0.952201	1.20079	0.982586
CR7598154_v1	1.2118	1.04723	1.45618	0.950455
CR8124782_v1	1.24054	0.922854	1.34203	1.03305
CR8477943_v1	1.2118	1.04723	1.45618	0.950455
CR9257962_v1	0.837266	1.10343	0.780091	0.884684
CR9338788_v1	1.24054	0.922854	1.34203	1.03305
CR9368773_v1	1.04982	0.916481	0.86846	1.15285
CREB1_v1	0.723992	0.784073	0.629909	0.814878
CREB1_v2	1.02108	0.914591	1.14687	0.973858
CREB3_v1	0.893056	0.866947	0.914018	0.919166
CREB3_v2	0.786472	1.05941	0.657485	0.923694
CREB3L1_v1	0.883385	1.08143	0.787385	0.946055
CREB3L1_v2	0.866479	1.09174	0.678146	1.04687
CREB3L2_v1	0.893101	1.02321	0.763198	0.945569
CREB3L2_v2	0.893101	1.02321	0.763198	0.945569
CREB3L3_v1	0.893056	0.866947	0.914018	0.919166
CREB3L4_v1	0.893056	0.866947	0.914018	0.919166
CREB3L4_v2	0.753729	0.768152	0.804346	0.841002
CREB5_v1	0.985533	0.819027	1.21565	0.893732
CREB5_v2	0.940389	0.759343	1.28202	0.829451
CREBL2_v2	0.809822	0.747677	0.777529	0.61614
CREBZF_v2	0.991478	0.878157	1.16047	0.962792
CREM_v1	0.930649	0.963747	0.980579	0.98189
CREM_v2	0.669248	0.750183	0.727588	0.728183
CRX_v1	1.09009	0.858541	0.992289	1.25207
CRX_v2	1.10554	0.96515	1.07526	1.19715
CSDA_v1	1.11491	1.00474	1.07321	1.05754
CT4768282_v1	1.29954	0.869995	1.41128	0.905909
CTCF_v1	0.589295	0.693244	0.406931	0.793411
CTCF_v2	0.649748	0.698033	0.445508	0.813935
CTCFL_v1	0.4686	0.75093	0.311898	0.791221
CTCFL_v2	0.477225	0.744025	0.327031	0.791339
CUX1_v1	1.53024	0.444005	1.54456	0.884169
CUX1_v2	1.25007	0.67382	1.51719	0.804144
CUX2_v1	1.34025	0.647933	1.53946	0.986636
CUX2_v2	1.10082	0.755891	1.33929	0.73773
CXXC1_v1	0.730683	0.993787	0.679586	0.894411
CXXC1_v2	0.72115	0.865992	0.595178	1.01086
CXXC5_v2	1.07335	0.832875	1.22292	0.765589
DBP_v1	1.17105	0.70828	2.39376	0.426992
DBP_v2	1.1585	0.672988	2.24592	0.540752
DBX1_v2	1.39214	0.796572	1.27511	1.08166
DBX2_v1	1.19338	0.816811	1.32926	1.01243
DBX2_v2	1.19338	0.816811	1.32926	1.01243
DDIT3_v1	1.11008	0.771634	1.32747	0.918991
DLX1_v1	1.38216	0.764162	1.14916	1.17093
DLX1_v2	1.37468	0.763604	1.16104	1.16387
DLX2_v1	1.1674	0.826594	1.49806	0.879066
DLX2_v2	1.17213	0.830065	1.57424	0.880029
DLX3_v1	1.1674	0.826594	1.49806	0.879066
DLX3_v2	1.2915	0.829782	1.24003	1.10802
DLX4_v1	1.1674	0.826594	1.49806	0.879066
DLX4_v2	1.22071	0.802956	1.45108	0.881156
DLX5_v1	1.27655	0.821063	1.3319	1.01568
DLX5_v2	1.30061	0.829531	1.30652	1.00101
DLX6_v1	1.20612	0.839224	1.39775	0.991977
DLX6_v2	1.20612	0.839224	1.39775	0.991977
DMBX1_v1	1.10644	0.936046	0.905166	1.3121
DMBX1_v2	1.01422	0.869677	0.923782	1.18432
DMRT1_v1	1.29226	0.882301	1.70911	0.979475
DMRT1_v2	1.29335	0.881546	1.69935	0.966921
DMRT2_v1	1.26329	0.907256	1.54488	0.974191
DMRT2_v2	1.25891	0.910741	1.5237	0.979015
DMRT3_v1	1.26233	0.919032	1.66278	1.0069
DMRT3_v2	1.26787	0.916986	1.68141	1.01696
DMRTA1_v2	1.26343	0.867331	1.70604	0.937544
DMRTA2_v1	1.26606	0.911505	1.71205	0.943523
DMRTA2_v2	1.25715	0.918511	1.69963	0.932083
DMRTC2_v1	1.24259	0.906336	1.59713	0.964727
DMRTC2_v2	1.18912	0.938969	1.35789	1.07013
DNMT1_v1	0.292574	0.811829	0.228146	0.651827
DNMT1_v2	0.292534	0.813704	0.230871	0.651066
DPF1_v2	1.19091	0.813703	1.40007	1.03685
DPRX_v1	1.10346	0.918376	0.993371	1.23027
DPRX_v2	1.12349	0.981296	1.04709	1.10644
DRGX_v1	1.3105	0.847153	1.51871	0.990568
DRGX_v2	1.2481	0.879837	1.11963	1.08293
DUX1_v1	1.29954	0.869995	1.41128	0.905909
DUX3_v1	1.29954	0.869995	1.41128	0.905909
DUX4_v1	1.29954	0.869995	1.41128	0.905909
DUX4_v2	1.29294	0.872964	1.4191	0.896837
DUX4L2_v1	1.29954	0.869995	1.41128	0.905909
DUX4L3_v1	1.29954	0.869995	1.41128	0.905909
DUX4L5_v1	1.29954	0.869995	1.41128	0.905909
DUX4L6_v1	1.29954	0.869995	1.41128	0.905909
DUXA_v1	1.31373	0.832174	1.45947	0.911173
DUXA_v2	1.23932	0.779298	1.34703	0.900612
E2F1_v1	0.5959	0.809172	0.509714	0.896652
E2F1_v2	0.346231	0.871905	0.286489	0.788615
E2F2_v1	0.502925	0.759345	0.459541	0.882877
E2F2_v2	0.502925	0.759345	0.459541	0.882877
E2F3_v1	0.98005	0.896517	1.0379	0.883328
E2F3_v2	0.969722	0.887914	1.03681	0.869791
E2F4_v1	0.441151	0.871989	0.344595	0.890152
E2F4_v2	0.460942	0.857589	0.352144	0.913967
E2F5_v1	0.450864	0.777029	0.344283	0.783118
E2F5_v2	0.436049	0.864025	0.328098	0.870705
E2F6_v1	0.578444	0.942246	0.455307	1.03959
E2F6_v2	0.597093	0.985652	0.475279	1.05275
E2F7_v1	1.00209	0.992995	1.0492	1.05626
E2F7_v2	0.998872	1.00146	1.09113	1.02361
E2F8_v1	0.966208	0.988293	0.974143	1.02229
E2F8_v2	0.632113	0.81572	0.55783	0.944183
E4F1_v1	0.55479	0.736544	0.498277	0.759219
EBF1_v1	0.937331	1.09217	0.691425	1.22144
EBF1_v2	0.963259	1.11989	0.794109	1.13045
EBF2_v2	1.06588	1.06874	0.983274	1.06154
EGR1_v1	0.403071	0.88965	0.295452	0.939268
EGR1_v2	0.454442	0.922111	0.295792	1.01403
EGR2_v1	0.502428	0.908591	0.352851	1.07054
EGR2_v2	0.539111	0.958194	0.380517	1.1186
EGR3_v1	0.561175	0.935708	0.489192	1.07874
EGR3_v2	0.558522	0.964847	0.385971	1.10354
EGR4_v1	0.560685	0.968488	0.466516	1.10033
EGR4_v2	0.485301	0.928984	0.372553	1.08095
EHF_v1	0.809037	0.792025	0.755913	0.894172
EHF_v2	0.790804	0.83417	0.724422	0.883586
ELF1_v1	0.567728	0.803315	0.443631	0.880315
ELF1_v2	0.518525	0.815254	0.389154	0.884245
ELF2_v1	0.86508	1.03857	0.768306	1.08529
ELF2_v2	0.625666	0.709934	0.484497	0.776711
ELF3_v1	0.863101	0.796565	0.861031	0.925441
ELF3_v2	0.852503	0.822129	0.819552	0.94282
ELF4_v1	0.715315	0.775509	0.642247	0.895651
ELF4_v2	0.709856	0.801442	0.621969	0.880751
ELF5_v1	0.877648	0.880689	0.809904	0.898155
ELF5_v2	0.876416	0.883702	0.81475	0.896416
ELK1_v1	0.449807	0.667116	0.372339	0.671697
ELK1_v2	0.437141	0.690232	0.327797	0.689423
ELK3_v1	0.453091	0.669659	0.40614	0.670087
ELK3_v2	0.393667	0.643229	0.337126	0.675498
ELK4_v1	0.507336	0.802587	0.400771	0.920397
ELK4_v2	0.459147	0.795548	0.371041	0.891958
EMX1_v1	1.26222	0.799182	0.971169	1.19572
EMX1_v2	1.21032	0.845617	1.19833	1.16839
EMX2_v1	1.26884	0.814266	1.07445	1.19598
EMX2_v2	1.26833	0.81014	1.0469	1.21217
EN1_v1	1.16233	0.822226	1.18379	1.10707
EN1_v2	1.16808	0.831891	1.19091	1.12472
EN2_v1	1.24178	0.814309	1.32068	1.13399
EN2_v2	1.15822	0.887014	1.20702	1.07317
ENO1_v1	0.987504	0.992376	0.965486	1.00213
ENSG00000187728_v1	1.01817	1.274	1.09803	1.07254
ENSG00000215754_v1	1.29954	0.869995	1.41128	0.905909
ENSG00000217642_v1	1.29954	0.869995	1.41128	0.905909
ENSG00000224558_v1	1.29954	0.869995	1.41128	0.905909
ENSG00000225958_v1	1.29954	0.869995	1.41128	0.905909
ENSG00000226866_v1	1.29954	0.869995	1.41128	0.905909
ENSG00000227522_v1	1.29954	0.869995	1.41128	0.905909
ENSG00000228710_v1	1.29954	0.869995	1.41128	0.905909
ENSG00000229544_v1	1.11946	0.881418	1.30395	1.10959
ENSG00000230380_v1	1.29954	0.869995	1.41128	0.905909
ENSG00000230776_v1	1.29954	0.869995	1.41128	0.905909
ENSG00000232923_v1	1.29954	0.869995	1.41128	0.905909
ENSG00000233294_v1	1.29954	0.869995	1.41128	0.905909
ENSG00000233361_v1	1.29954	0.869995	1.41128	0.905909
ENSG00000233698_v1	1.29954	0.869995	1.41128	0.905909
ENSG00000233794_v1	1.29954	0.869995	1.41128	0.905909
ENSG00000234254_v1	1.0524	1.02058	1.03147	0.969313
ENSG00000234550_v1	1.29954	0.869995	1.41128	0.905909
ENSG00000235187_v1	0.558875	0.739515	0.598688	0.767489
ENSG00000236207_v1	1.29954	0.869995	1.41128	0.905909
ENSG00000237516_v1	1.29954	0.869995	1.41128	0.905909
ENSG00000250096_v1	1.01742	1.19058	0.956647	1.1835
ENSG00000250542_v1	0.991478	0.878157	1.16047	0.962792
ENSG00000250589_v1	1.29954	0.869995	1.41128	0.905909
ENSG00000250811_v1	0.874499	1.09838	0.56617	1.14352
EOMES_v1	1.18749	0.824216	1.17054	1.10491
EOMES_v2	1.18994	0.790519	1.08855	1.1416
EP300_v1	0.935037	1.04082	0.834872	1.06541
EPAS1_v1	0.896568	1.06046	0.651421	1.22031
ERF_v1	0.653345	0.861421	0.630345	0.858096
ERF_v2	0.645806	0.877029	0.625466	0.855616
ERG_v1	0.605466	0.845585	0.522442	0.874073
ERG_v2	0.795413	1.20414	0.76816	0.928539
ESR1_v1	0.958464	1.09017	0.821913	1.11534
ESR1_v2	0.943257	1.42954	0.79515	1.01348
ESR2_v1	1.02728	1.10102	0.906402	1.11881
ESR2_v2	1.02656	1.10574	0.91376	1.11527
ESRRA_v1	0.871722	1.61697	0.858787	0.902993
ESRRA_v2	0.975014	1.10234	0.841213	1.08927
ESRRB_v1	0.837416	1.73446	0.847847	0.896862
ESRRB_v2	0.769109	1.75303	0.769459	0.942111
ESRRG_v1	0.825875	1.7108	0.805967	0.925754
ESRRG_v2	1.04241	1.15842	0.909295	1.03262
ESX1_v1	1.17853	0.779214	1.33656	1.12631
ESX1_v2	1.20853	0.820323	1.27014	1.20242
ETS1_v1	0.530187	0.798781	0.433432	0.834316
ETS1_v2	0.833922	0.886089	0.728631	1.01147
ETS2_v1	0.760121	0.986035	0.629748	1.05619
ETS2_v2	0.774989	1.12439	0.623697	0.982166
ETV1_v1	0.411685	0.666305	0.36242	0.643598
ETV1_v2	0.393995	0.714344	0.267461	0.747402
ETV2_v1	0.790884	0.954363	0.784059	0.923393
ETV2_v2	0.426649	0.691469	0.374881	0.722999
ETV3_v1	0.549062	0.723208	0.520865	0.789913
ETV3_v2	0.544325	0.719354	0.51938	0.787019
ETV3L_v2	0.567709	0.754073	0.600659	0.770814
ETV4_v1	0.452753	0.673045	0.396089	0.665876
ETV4_v2	0.482605	0.702978	0.416609	0.716745
ETV5_v1	0.413769	0.662018	0.332701	0.669641
ETV5_v2	0.366331	0.673848	0.270794	0.717167
ETV6_v1	0.684883	0.873738	0.650383	0.844449
ETV6_v2	0.70976	0.888024	0.68176	0.871223
ETV7_v1	0.914817	1.04261	0.845834	1.01498
ETV7_v2	0.842261	1.05308	0.80832	0.893307
EVX1_v1	1.25807	0.769678	1.05904	1.2705
EVX1_v2	1.25807	0.769678	1.05904	1.2705
EVX2_v1	1.21126	0.824891	0.964813	1.20533
EVX2_v2	1.21598	0.810371	0.953929	1.21037
FBXL19_v2	0.720907	0.87536	0.767938	0.855315
FERD3L_v1	1.03165	1.09363	0.965382	1.09301
FERD3L_v2	0.846445	1.07938	0.799011	1.0288
FEV_v1	0.512622	0.74944	0.459582	0.777053
FEV_v2	0.398874	0.661509	0.354749	0.650019
FEZF1_v1	1.13824	1.02741	1.18872	0.934862
FEZF1_v2	1.13623	0.987905	1.11618	0.993608
FEZF2_v1	1.13824	1.02741	1.18872	0.934862
FIGLA_v1	1.21116	0.720806	1.04778	1.02759
FIGLA_v2	1.14686	0.743363	0.906358	1.1565
FLI1_v1	0.508248	0.78916	0.465189	0.789428
FLI1_v2	0.907247	1.12586	0.791143	1.16483
FOS_v1	0.880392	1.55576	1.09949	0.857553
FOS_v2	0.846354	1.5809	1.07826	0.878379
FOSB_v1	0.901205	1.44626	1.05425	0.916928
FOSB_v2	0.895544	0.767613	0.949414	0.934166
FOSL1_v1	0.853222	1.53778	1.04329	0.87572
FOSL1_v2	0.841699	1.58403	1.04609	0.876266
FOSL2_v1	0.837793	1.59489	1.02796	0.871491
FOSL2_v2	0.843013	1.55964	1.0542	0.869241
FOXA1_v1	1.24145	0.874196	1.28035	1.11468
FOXA1_v2	1.22553	0.88784	1.24619	1.08281
FOXA2_v1	1.22474	0.891088	1.2732	1.03282
FOXA2_v2	1.24656	0.865941	1.23947	1.11587
FOXA3_v1	1.23012	0.927029	1.32379	0.987758
FOXA3_v2	1.23721	0.874537	1.2854	1.00155
FOXB1_v1	1.2748	0.83512	1.43167	0.92944
FOXB1_v2	1.38619	0.750569	1.56142	0.933538
FOXB2_v1	1.25567	0.863716	1.36028	1.00426
FOXB2_v2	1.25384	0.865041	1.35843	1.00693
FOXC1_v1	1.20685	0.921529	1.30777	0.921115
FOXC1_v2	1.19281	1.00593	1.30455	0.915583
FOXC2_v1	1.42424	0.781048	1.5401	0.964624
FOXC2_v2	1.42591	0.775727	1.53613	0.966497
FOXD1_v1	1.20668	0.875405	1.28892	0.996562
FOXD1_v2	1.20668	0.875405	1.28892	0.996562
FOXD2_v1	1.36597	0.846379	1.54239	0.944971
FOXD2_v2	1.36566	0.846185	1.54371	0.948513
FOXD3_v1	1.16659	1.00392	1.3653	0.897189
FOXD3_v2	1.22637	0.881284	1.34816	0.963221
FOXD4_v1	1.18529	0.924022	1.33614	0.952184
FOXD4L1_v1	1.18529	0.924022	1.33614	0.952184
FOXD4L2_v1	1.20597	0.874663	1.2893	0.995561
FOXD4L3_v1	1.20597	0.874663	1.2893	0.995561
FOXD4L4_v1	1.20597	0.874663	1.2893	0.995561
FOXD4L5_v1	1.20597	0.874663	1.2893	0.995561
FOXD4L6_v1	1.20597	0.874663	1.2893	0.995561
FOXE1_v1	1.20739	0.972818	1.42755	0.882888
FOXE1_v2	1.22295	0.938423	1.27145	1.01258
FOXE3_v1	1.20668	0.875405	1.28892	0.996562
FOXF1_v1	1.18845	1.01933	1.43071	0.931853
FOXF2_v1	1.19856	0.925815	1.44821	0.967412
FOXF2_v2	1.19607	0.932809	1.43819	0.968111
FOXG1_v1	1.15925	0.95608	1.42386	0.867618
FOXG1_v2	1.15925	0.95608	1.42386	0.867618
FOXH1_v1	1.13836	0.992368	1.23642	0.943497
FOXH1_v2	1.13816	0.989271	1.24052	0.943957
FOXI1_v1	1.20732	1.01311	1.35428	0.924329
FOXI1_v2	1.20597	0.874663	1.2893	0.995561
FOXI2_v1	1.19625	1.04282	1.369	0.876458
FOXJ1_v1	1.18529	0.924022	1.33614	0.952184
FOXJ1_v2	1.14387	1.00759	1.28563	0.873544
FOXJ2_v1	1.20374	0.971843	1.37484	0.901225
FOXJ2_v2	1.20673	0.95083	1.33269	0.899526
FOXJ3_v1	1.1586	0.960478	1.45774	0.808195
FOXJ3_v2	1.19638	0.879827	1.38234	0.959753
FOXK1_v1	1.1828	0.924357	1.35939	0.934267
FOXK1_v2	1.20066	0.893253	1.26472	0.992348
FOXK2_v1	1.12168	1.0126	1.36532	0.894461
FOXK2_v2	1.2005	0.89973	1.28647	0.954039
FOXL1_v1	1.30058	0.950442	1.49803	0.935473
FOXL1_v2	1.20597	0.874663	1.2893	0.995561
FOXL2_v1	1.183	0.969173	1.39913	0.92019
FOXL2_v2	1.17377	0.884795	1.24215	1.01582
FOXM1_v1	1.18419	1.00818	1.31538	0.942571
FOXM1_v2	1.11173	1.09066	1.08086	1.03777
FOXN1_v2	0.451106	0.895749	0.323369	0.670934
FOXN2_v1	1.183	0.969173	1.39913	0.92019
FOXN2_v2	0.65456	1.17575	0.574667	0.777804
FOXN3_v1	1.183	0.969173	1.39913	0.92019
FOXN3_v2	1.16367	0.943812	1.21123	1.019
FOXN4_v2	0.462048	0.876406	0.345622	0.715091
FOXO1_v1	1.15925	0.95608	1.42386	0.867618
FOXO1_v2	1.15925	0.95608	1.42386	0.867618
FOXO3_v1	1.19899	0.857102	1.32399	0.962178
FOXO3_v2	1.00292	1.01882	0.832211	1.17017
FOXO4_v1	1.1422	1.04969	1.32993	0.898011
FOXO4_v2	1.12975	0.938739	1.0529	1.16469
FOXO6_v1	1.28934	0.902001	1.53422	0.944496
FOXO6_v2	1.29427	0.893841	1.5292	0.956093
FOXP1_v1	1.15925	0.95608	1.42386	0.867618
FOXP1_v2	1.21969	0.873018	1.31746	0.999005
FOXP2_v1	1.19998	0.959816	1.32636	0.985136
FOXP2_v2	1.19958	0.960716	1.32726	0.984619
FOXP3_v1	1.20597	0.874663	1.2893	0.995561
FOXP3_v2	1.2462	1.06028	1.51236	0.903783
FOXP4_v1	1.15925	0.95608	1.42386	0.867618
FOXQ1_v1	1.19963	1.01019	1.44938	0.91638
FOXQ1_v2	1.22965	0.927921	1.45646	0.911985
FOXR1_v2	1.20855	0.975059	1.13292	1.04872
FOXR2_v2	1.25384	0.98727	1.5283	0.874709
FOXS1_v1	1.23442	0.902649	1.40314	0.952007
FOXS1_v2	1.23148	0.949289	1.40014	0.974989
FUBP1_v1	1.17093	0.949942	1.38088	0.855114
GABPA_v1	0.492735	0.775093	0.411822	0.845936
GABPA_v2	0.481724	0.765245	0.400304	0.84043
GATA1_v1	1.26093	0.82523	0.869503	1.47322
GATA1_v2	1.26168	0.82074	0.867936	1.46562
GATA2_v1	1.26478	0.894692	0.923433	1.41365
GATA2_v2	1.25322	0.937635	1.03232	1.36684
GATA3_v1	1.25321	0.887977	0.92299	1.37462
GATA3_v2	1.20319	0.982122	1.29112	1.07108
GATA4_v1	1.23161	0.961624	0.951499	1.31229
GATA4_v2	1.24012	0.806535	0.842545	1.30659
GATA5_v1	1.2643	0.885873	0.948421	1.44926
GATA5_v2	1.2643	0.885873	0.948421	1.44926
GATA6_v1	1.28868	0.866045	1.03016	1.35759
GATA6_v2	1.25634	0.888846	0.988329	1.43594
GBX1_v1	1.21142	0.847754	1.2387	1.1017
GBX1_v2	1.21142	0.847754	1.2387	1.1017
GBX2_v1	1.17082	0.873278	1.19385	1.12203
GBX2_v2	1.17788	0.87278	1.19093	1.12433
GCM1_v1	0.910089	0.986094	0.842487	0.967304
GCM1_v2	0.533579	0.958232	0.431089	0.94601
GCM2_v1	0.711469	1.02907	0.550002	0.966765
GCM2_v2	0.592456	0.983044	0.423239	0.939535
GFI1_v1	1.158	1.01762	1.23356	0.994197
GFI1_v2	1.13579	1.04732	1.29583	0.961632
GFI1B_v1	1.15804	0.996985	1.30734	0.97914
GFI1B_v2	1.13354	1.00768	1.30416	0.893844
GLI1_v1	0.979192	1.00117	0.781479	1.14427
GLI1_v2	0.925024	1.01817	0.791171	1.14268
GLI2_v1	0.893376	0.993248	0.767592	1.16147
GLI2_v2	0.840316	0.996432	0.727259	1.16144
GLI3_v1	1.01272	0.986199	0.971596	1.15178
GLI3_v2	0.829139	1.00506	0.688834	1.1918
GLI4_v2	0.860403	1.25685	0.725632	1.0503
GLIS1_v1	0.691385	0.995941	0.532412	1.04328
GLIS1_v2	0.644961	0.978546	0.416739	1.09612
GLIS2_v1	0.60835	0.966451	0.462335	1.09652
GLIS2_v2	0.680692	0.981722	0.45608	1.12468
GLIS3_v1	0.844002	0.995662	0.662663	1.1491
GLIS3_v2	0.863339	0.997386	0.68056	1.19797
GMEB1_v1	0.782061	0.915054	0.888763	0.713192
GMEB1_v2	0.782061	0.915054	0.888763	0.713192
GMEB2_v1	1.18113	0.71513	1.44514	0.660864
GMEB2_v2	0.695721	0.894199	0.7045	0.883926
GRHL1_v1	1.04492	0.886783	1.18162	0.902681
GRHL1_v2	1.09321	0.886679	1.31831	0.927128
GRHL2_v2	1.18705	0.927601	1.24054	0.937777
GSC_v1	1.1349	0.900048	1.02624	1.31285
GSC_v2	1.00887	0.888946	0.949667	1.20521
GSC2_v1	1.10918	0.896454	0.984895	1.29648
GSC2_v2	1.109	0.900994	0.985768	1.29035
GSX1_v1	1.25182	0.843707	1.30658	1.16676
GSX1_v2	1.25605	0.835898	1.3439	1.15584
GSX2_v1	1.28185	0.841543	1.35507	1.17714
GSX2_v2	1.19526	0.885443	1.26341	1.1034
GTF3A_v2	0.902534	1.08793	0.732693	1.19528
HAND1_v1	1.03837	1.10318	0.952288	1.03145
HAND2_v1	1.03837	1.10318	0.952288	1.03145
HAND2_v2	1.16191	0.72535	0.878883	1.16298
HBP1_v1	1.3183	0.783228	1.42845	0.950558
HBP1_v2	1.12574	1.00676	1.01713	1.06399
HDX_v1	1.18618	0.800626	1.60121	0.866983
HDX_v2	1.19319	0.951972	1.39263	0.947009
HES1_v1	0.700827	1.00205	0.695486	0.987663
HES1_v2	0.528929	0.917349	0.426033	0.824588
HES2_v1	0.921725	0.999247	0.906262	1.00739
HES2_v2	0.735929	0.982803	0.632862	0.950086
HES4_v1	0.520431	0.888255	0.421939	0.792523
HES4_v2	0.559789	0.897591	0.494122	0.819429
HES5_v1	1.03402	0.901057	0.871583	0.981627
HES5_v2	1.0475	0.901256	0.870457	1.00086
HES6_v2	0.990473	0.968303	0.983107	1.06111
HES7_v1	1.01435	0.890958	0.891325	0.957309
HES7_v2	0.606342	0.948866	0.536537	0.887792
HESX1_v1	1.28171	0.768967	1.25415	1.19782
HESX1_v2	1.15792	0.861312	1.38889	0.986276
HEY1_v1	0.863535	1.01201	0.719002	1.05632
HEY1_v2	0.8492	1.04398	0.675265	1.02424
HEY2_v1	0.875399	1.02796	0.747134	1.03444
HEY2_v2	0.731953	0.974247	0.616725	0.959
HEYL_v1	0.912138	1.06015	0.697715	1.08061
HEYL_v2	0.890233	1.07486	0.669614	1.07847
HHEX_v1	1.16879	0.909079	1.41585	0.924089
HHEX_v2	1.14915	0.906785	1.46613	0.91518
HIC1_v1	0.893209	0.976587	0.773704	1.14474
HIC1_v2	0.952277	1.00002	0.82466	1.14528
HIC2_v1	1.01074	0.984132	0.946671	1.06902
HIC2_v2	1.01074	0.984132	0.946671	1.06902
HIF1A_v1	0.594241	1.02911	0.434288	1.06368
HIF1A_v2	0.753298	1.01325	0.61555	1.11338
HINFP_v1	0.613555	0.665041	0.587381	0.851452
HINFP_v2	0.343846	0.786933	0.360491	0.74429
HIVEP1_v1	0.995711	1.00154	0.863762	1.03568
HIVEP2_v1	0.868271	0.912545	0.80403	0.946055
HIVEP3_v1	0.995711	1.00154	0.863762	1.03568
HKR1_v2	0.714354	1.05733	0.526828	1.17364
HLF_v1	1.23769	0.608912	2.52785	0.486962
HLF_v2	1.15109	0.693827	2.22782	0.569257
HLTF_v1	1.01693	1.07928	1.00857	1.0158
HLX_v1	1.38345	0.772949	1.21242	1.1926
HLX_v2	1.38345	0.772949	1.21242	1.1926
HMBOX1_v1	1.26621	0.871159	1.26625	0.948773
HMBOX1_v2	1.24211	0.858165	1.28947	1.00183
HMG20B_v1	1.31067	0.933803	1.534	0.870167
HMG20B_v2	1.30624	0.934889	1.51505	0.863029
HMGA1_v1	1.25744	0.847559	1.43979	0.855655
HMGA2_v1	1.22787	0.802813	1.57069	0.827703
HMGA2_v2	1.15204	0.951815	1.49751	0.96722
HMX1_v1	1.21544	0.881853	1.41784	1.04129
HMX1_v2	1.2116	0.867606	1.42872	1.02757
HMX2_v1	1.21158	0.897711	1.45826	0.993709
HMX2_v2	1.21308	0.903241	1.45338	0.987762
HMX3_v1	1.19929	0.883073	1.39277	1.03498
HMX3_v2	1.20299	0.882087	1.40384	1.05263
HNF1A_v1	1.74817	0.492143	1.26474	1.13218
HNF1A_v2	1.73931	0.472339	1.26044	1.1589
HNF1B_v1	1.84769	0.400935	1.21889	1.18724
HNF1B_v2	1.84096	0.40275	1.2245	1.17921
HNF4A_v1	1.44419	0.598027	0.97274	1.09568
HNF4A_v2	1.45882	0.589168	1.0027	1.08146
HNF4G_v1	1.44309	0.604538	1.00524	1.09842
HNF4G_v2	1.43891	0.61875	1.00649	1.10849
HOMEZ_v1	1.1217	0.858049	1.20971	0.91094
HOMEZ_v2	1.11312	0.860345	1.21617	0.901477
HOXA1_v1	1.24093	0.801465	1.03844	1.22302
HOXA1_v2	1.22801	0.819038	1.10713	1.13711
HOXA10_v2	1.07758	1.11757	1.11012	0.882541
HOXA11_v1	1.10673	1.1374	1.2025	0.947404
HOXA11_v2	1.04107	1.12518	0.983487	0.839168
HOXA13_v1	1.20965	0.969138	1.39978	0.941588
HOXA13_v2	1.17948	0.985439	1.28123	0.95407
HOXA2_v1	1.12024	0.943395	1.20214	1.06423
HOXA2_v2	1.13021	0.948898	1.12868	1.09916
HOXA3_v1	1.14152	0.881664	1.3016	0.931067
HOXA3_v2	1.23402	0.90071	1.16754	1.16386
HOXA4_v1	1.38946	0.790879	1.28074	1.09429
HOXA4_v2	1.20902	0.90212	1.26396	1.04898
HOXA5_v1	1.13044	0.912218	1.18826	0.99743
HOXA5_v2	1.17425	0.91608	1.19457	0.996637
HOXA6_v1	1.2276	0.947827	1.13885	1.06411
HOXA6_v2	1.20195	0.872158	1.11094	1.166
HOXA7_v1	1.21389	0.902277	1.51973	0.945408
HOXA7_v2	1.07337	0.741496	1.41941	0.813849
HOXA9_v1	1.12094	1.08057	1.20334	0.89249
HOXA9_v2	1.11386	0.935044	1.27224	0.932355
HOXB1_v1	1.11054	1.07641	0.991194	1.16207
HOXB1_v2	1.23421	0.859134	1.08745	1.10969
HOXB13_v1	1.19045	1.02121	1.27	0.959881
HOXB13_v2	1.17946	1.02098	1.26516	0.97579
HOXB2_v1	1.35618	0.740732	1.07913	1.19299
HOXB2_v2	1.16958	0.828172	1.16409	1.10412
HOXB3_v1	1.32487	0.75405	1.11753	1.20543
HOXB3_v2	1.32177	0.75018	1.12967	1.20909
HOXB4_v1	1.37249	0.809531	1.23339	1.04477
HOXB4_v2	1.46596	0.716648	1.37016	1.07141
HOXB5_v1	1.40436	0.753789	1.19571	1.15488
HOXB5_v2	1.1197	0.812129	1.30047	0.953891
HOXB6_v1	1.29253	0.936683	1.26986	1.06838
HOXB6_v2	1.19946	0.87825	1.12935	1.12809
HOXB7_v1	1.3554	0.839005	1.33956	1.02655
HOXB7_v2	0.884007	0.88127	0.879244	1.558
HOXB8_v1	1.31966	0.865086	1.30759	1.02596
HOXB8_v2	1.07337	0.741496	1.41941	0.813849
HOXB9_v1	1.17438	1.07724	1.32342	0.909096
HOXB9_v2	1.07024	1.10255	1.09684	0.909627
HOXC10_v1	1.2197	1.01505	1.42432	0.95532
HOXC10_v2	1.17414	1.05812	1.26404	0.989281
HOXC11_v1	1.12914	1.06679	1.18378	0.895581
HOXC11_v2	1.12557	1.06521	1.18715	0.896811
HOXC12_v1	1.2382	1.00334	1.34118	0.977529
HOXC12_v2	1.22143	1.02571	1.35682	0.976209
HOXC13_v1	1.21869	0.990624	1.37408	0.945866
HOXC13_v2	1.18047	1.02404	1.3349	0.977224
HOXC4_v2	1.40968	0.737577	1.3569	1.22426
HOXC5_v1	1.37125	0.825771	1.22579	1.07503
HOXC5_v2	1.38946	0.790879	1.28074	1.09429
HOXC6_v1	1.2267	1.00737	1.31281	0.931451
HOXC6_v2	1.39834	0.757605	1.22748	1.23275
HOXC8_v1	1.1789	0.930927	1.11208	1.06008
HOXC8_v2	1.21474	0.893152	1.07252	1.10743
HOXC9_v1	1.2879	0.888991	1.26328	1.09536
HOXC9_v2	1.07249	1.12702	1.09699	0.967481
HOXD1_v1	1.20923	0.842317	1.17208	1.11986
HOXD1_v2	1.22801	0.819038	1.10713	1.13711
HOXD10_v1	1.1609	1.05132	1.28442	0.968571
HOXD10_v2	1.18313	1.04773	1.34594	0.989999
HOXD11_v1	1.12633	1.05288	1.14863	0.906141
HOXD11_v2	1.30266	0.899183	1.31507	0.898642
HOXD12_v1	1.25866	0.983472	1.35837	0.974765
HOXD12_v2	0.891855	0.962895	0.533001	0.880791
HOXD13_v1	1.20956	0.986787	1.36789	0.985226
HOXD13_v2	1.19123	1.06094	1.31162	0.971415
HOXD3_v1	1.20024	0.896011	1.16762	1.08505
HOXD3_v2	1.21143	0.890688	1.19342	1.09564
HOXD4_v1	1.32477	0.802849	1.44821	0.996626
HOXD4_v2	1.16558	0.794082	1.27853	0.966391
HOXD8_v1	1.43238	0.591593	1.39052	0.956996
HOXD8_v2	1.07337	0.741496	1.41941	0.813849
HOXD9_v1	1.29314	0.936674	1.44	0.951542
HOXD9_v2	1.23802	1.00079	1.37317	0.964978
HSF1_v1	1.08788	1.08536	1.13354	1.01519
HSF1_v2	0.977747	0.744837	1.04754	0.862
HSF2_v1	1.10883	1.07864	1.16282	0.998079
HSF2_v2	1.12482	1.05556	1.15963	1.01838
HSF4_v1	1.07903	1.09584	1.11696	1.01436
HSF4_v2	1.04532	1.10328	1.10466	1.00024
HSF5_v2	1.10597	1.0749	1.12387	0.933546
HSFY1_v1	1.1106	0.901296	1.39264	0.913235
HSFY1_v2	1.08923	0.986714	1.25429	0.990727
HSFY2_v1	1.1106	0.901296	1.39264	0.913235
HSFY2_v2	1.114	0.892535	1.37792	0.926866
ID1_v1	0.855427	0.979031	0.828344	1.00793
ID2_v1	0.855427	0.979031	0.828344	1.00793
ID3_v1	1.20424	0.67409	1.07743	1.05687
ID4_v1	1.20424	0.67409	1.07743	1.05687
IKZF1_v1	1.03694	1.05519	0.943481	1.04484
IKZF3_v2	0.838486	1.02493	0.73863	1.07999
IKZF4_v1	1.03694	1.05519	0.943481	1.04484
INSM1_v1	0.860125	0.994547	0.637395	1.24421
INSM1_v2	0.878746	0.994187	0.636035	1.26839
IRF1_v1	1.13497	0.972467	1.24534	0.893611
IRF1_v2	1.13436	0.970192	1.25524	0.892295
IRF2_v1	1.0645	0.977794	1.16917	0.850068
IRF2_v2	1.04179	0.955133	1.13519	0.779561
IRF3_v1	1.03131	0.943053	1.14453	0.870934
IRF3_v2	1.01306	0.966808	1.02013	0.947842
IRF4_v1	1.07153	1.11661	1.22953	0.916099
IRF4_v2	1.07274	1.12375	1.22868	0.929811
IRF5_v1	1.01351	0.855482	1.10882	0.876788
IRF5_v2	1.03357	0.869568	1.14547	0.86712
IRF6_v1	0.802224	0.703817	0.750065	0.73391
IRF6_v2	1.03699	1.01767	1.24989	0.989382
IRF7_v1	1.08824	0.957023	1.15182	0.831774
IRF7_v2	1.09992	0.91028	1.25731	0.763916
IRF8_v1	1.07422	0.8558	1.21833	0.736616
IRF8_v2	1.08834	0.904786	1.19219	0.78767
IRF9_v1	1.07525	0.847363	1.17879	0.754054
IRF9_v2	1.07454	0.897701	1.18052	0.761681
IRX1_v1	1.23713	0.965704	1.39675	0.873603
IRX1_v2	1.24395	0.917831	1.59787	0.911765
IRX2_v1	1.18668	1.03802	1.40978	0.864353
IRX2_v2	1.18404	1.0369	1.41662	0.857845
IRX3_v1	1.23713	0.965704	1.39675	0.873603
IRX3_v2	1.28485	0.961364	1.63562	0.894245
IRX4_v1	1.22246	0.921903	1.47991	0.893444
IRX4_v2	1.22581	0.891658	1.46148	0.899643
IRX5_v1	1.17765	1.01443	1.41919	0.823172
IRX5_v2	1.20002	1.06244	1.37477	0.919185
IRX6_v1	1.22246	0.921903	1.47991	0.893444
IRX6_v2	1.1523	1.0294	1.27715	0.985464
ISL1_v1	1.48809	0.698852	1.2383	1.05601
ISL1_v2	1.08958	0.913554	1.19795	1.02548
ISL2_v1	1.15269	0.904316	1.16437	1.123
ISL2_v2	1.10279	0.911673	1.15309	1.01258
ISX_v1	1.19746	0.84366	1.3817	1.141
ISX_v2	1.24559	0.795374	1.3553	1.15098
JDP2_v1	0.853927	1.61227	1.14869	0.856708
JDP2_v2	0.848922	1.59993	1.04847	0.887919
JUN_v1	0.863983	1.57994	1.06503	0.844306
JUN_v2	1.00801	1.18765	1.0686	1.04979
JUNB_v1	0.838439	1.60416	1.04088	0.846163
JUNB_v2	0.833163	1.57995	1.02743	0.854891
JUND_v1	0.874346	1.52779	1.06547	0.859175
JUND_v2	1.0739	1.26199	1.35923	0.861382
KDM2A_v2	1.08789	0.763482	1.71362	0.674233
KDM2B_v1	0.988638	0.926781	1.07538	1.02825
KDM2B_v2	0.981382	0.851387	1.00235	0.909396
KIAA0415_v1	1.1828	0.924357	1.35939	0.934267
KLF1_v1	0.89422	0.933007	0.755319	1.21533
KLF1_v2	0.574686	0.91137	0.452534	1.1354
KLF10_v1	0.70741	1.03181	0.708321	1.08739
KLF10_v2	0.693497	0.921833	0.58394	1.16043
KLF11_v1	0.531907	0.929803	0.443842	1.09353
KLF11_v2	0.383391	0.903532	0.246068	1.05765
KLF12_v1	1.01123	1.08052	0.906924	1.13573
KLF12_v2	0.480714	0.89785	0.355377	1.07605
KLF13_v1	0.70741	1.03181	0.708321	1.08739
KLF13_v2	0.579224	0.921262	0.457951	1.12604
KLF14_v1	0.531907	0.929803	0.443842	1.09353
KLF14_v2	0.514016	0.928398	0.377067	1.15144
KLF15_v1	0.668138	0.965227	0.452107	1.20071
KLF15_v2	0.583593	0.947827	0.41714	1.13805
KLF16_v1	0.616445	0.948564	0.431559	1.1976
KLF16_v2	0.575311	0.91565	0.455405	1.115
KLF17_v2	0.789218	1.01873	0.540613	1.20629
KLF2_v1	0.613054	0.900173	0.55766	1.0823
KLF2_v2	0.614879	0.889609	0.523093	1.06259
KLF3_v1	1.01115	0.977342	0.984684	1.16689
KLF3_v2	0.538926	0.930945	0.486056	1.02842
KLF4_v1	0.66598	0.93265	0.540897	1.17745
KLF4_v2	1.00254	0.923029	0.974956	1.11802
KLF5_v1	0.648792	0.947336	0.469761	1.20727
KLF5_v2	0.643617	0.950423	0.46301	1.20705
KLF6_v1	0.534447	0.967941	0.323735	1.18241
KLF6_v2	0.616817	0.896067	0.591358	1.02312
KLF7_v1	0.495161	0.898775	0.404	1.05379
KLF7_v2	0.476871	0.893375	0.353165	1.06822
KLF8_v1	0.871873	0.932526	0.657318	1.06842
KLF8_v2	0.600474	0.890348	0.551773	1.04479
KLF9_v1	0.779899	0.895328	0.536161	0.91414
KLF9_v2	0.914111	0.995133	0.753595	1.20515
KMT2A_v2	0.462656	0.815693	0.377786	0.876415
LBX1_v1	1.31545	0.785422	1.2438	1.14314
LBX1_v2	1.26843	0.801527	1.39001	1.09202
LBX2_v1	1.19038	0.924147	1.3061	1.0248
LBX2_v2	1.17895	0.874016	1.30631	1.05304
LCOR_v1	1.12741	0.954838	1.5933	0.803567
LCOR_v2	1.12011	0.991686	1.56491	0.812584
LCORL_v2	1.18011	0.909789	1.4426	0.853279
LEF1_v1	0.948255	1.58645	1.03669	1.17835
LEF1_v2	0.864641	1.79819	0.903743	1.31982
LHX1_v1	1.36058	0.780517	1.32766	1.08827
LHX1_v2	1.15176	0.825995	1.36457	0.900096
LHX2_v1	1.29276	0.821262	1.16599	1.16885
LHX2_v2	1.27763	0.853668	1.17759	1.17948
LHX3_v1	1.39631	0.813669	1.37522	1.10334
LHX3_v2	1.36177	0.792969	1.20025	1.15769
LHX4_v1	1.30188	0.816496	1.2444	1.12929
LHX4_v2	1.23421	0.859134	1.08745	1.10969
LHX5_v1	1.36058	0.780517	1.32766	1.08827
LHX5_v2	1.26075	0.836733	1.15961	1.21043
LHX6_v1	1.27138	0.799598	1.38716	0.975773
LHX6_v2	1.27138	0.799598	1.38716	0.975773
LHX8_v1	1.02616	0.938072	1.11055	0.960861
LHX8_v2	1.29033	0.810163	1.22521	1.21645
LHX9_v1	1.19746	0.84366	1.3817	1.141
LHX9_v2	1.26419	0.835628	1.16886	1.14504
LIN28B_v2	0.395455	0.869525	0.35635	0.685828
LIN54_v1	1.20902	0.967975	1.32747	0.906336
LIN54_v2	1.20675	0.967254	1.31308	0.907143
LMO2_v1	0.935148	0.87563	0.645842	1.19956
LMX1A_v1	1.29715	0.831689	1.17084	1.16043
LMX1A_v2	1.29269	0.823585	1.16065	1.15155
LMX1B_v1	1.29715	0.831689	1.17084	1.16043
LMX1B_v2	1.35872	0.803672	1.25679	1.12222
LYL1_v1	0.824122	1.14189	0.60825	1.18929
MAF_v1	1.04016	1.11951	1.06302	0.99832
MAF_v2	0.927935	1.19297	0.957832	0.971176
MAFA_v1	0.854841	1.10501	0.698714	1.05502
MAFA_v2	1.08294	1.08669	1.18668	0.903578
MAFB_v1	0.957176	1.18981	0.895332	1.0268
MAFB_v2	0.985627	1.1978	1.0645	0.978095
MAFF_v1	1.02491	1.1775	1.11229	0.997489
MAFF_v2	1.04449	1.168	1.13242	0.983239
MAFG_v1	1.02668	1.17477	1.16847	0.956477
MAFG_v2	1.02537	1.17844	1.13323	0.953307
MAFK_v1	1.00292	1.1421	1.0923	0.983233
MAFK_v2	1.00434	1.14337	1.0864	0.989866
MAX_v1	0.870982	0.984249	0.798628	0.946432
MAX_v2	0.83197	0.984216	0.734009	0.935212
MAZ_v1	0.688369	1.03071	0.462177	1.23694
MAZ_v2	0.634732	0.983073	0.433137	1.24513
MBD2_v1	0.310076	0.863225	0.231814	0.77758
MBNL2_v2	0.794557	1.08059	0.778429	1.02697
MECOM_v1	1.22945	1.00377	1.25157	1.14419
MECOM_v2	1.18798	1.04951	1.27846	1.04842
MECP2_v1	0.489164	0.911509	0.377249	0.878983
MECP2_v2	1.10879	1.07084	1.27845	0.986371
MEF2A_v1	1.24096	0.900181	1.50279	0.911285
MEF2A_v2	1.24193	0.927271	1.54396	0.899218
MEF2B_v1	1.26405	0.854588	1.4984	0.915054
MEF2B_v2	1.10505	0.950844	1.27059	0.844165
MEF2C_v1	1.23803	0.920789	1.53955	0.872179
MEF2C_v2	1.22597	0.931441	1.51037	0.892777
MEF2D_v1	1.23539	0.920857	1.47976	0.903162
MEF2D_v2	1.26585	0.864906	1.48424	0.918872
MEIS1_v1	1.02039	1.06623	1.0575	0.972505
MEIS1_v2	1.115	1.00496	1.13748	0.983755
MEIS2_v1	1.11532	1.024	1.03807	1.08091
MEIS2_v2	1.05323	1.08794	0.926824	1.11862
MEIS3_v1	1.01618	1.02872	0.931229	1.03254
MEIS3_v2	1.04992	1.08489	1.05713	1.06501
MEOX1_v1	1.24255	0.823561	1.11903	1.2168
MEOX1_v2	1.41202	0.780103	1.25606	1.09999
MEOX2_v1	1.2837	0.821385	1.20071	1.12818
MEOX2_v2	1.41202	0.780103	1.25606	1.09999
MESP1_v1	1.20934	0.69354	0.94576	1.11739
MESP1_v2	1.2036	0.693541	0.940287	1.11095
MESP2_v1	1.20934	0.69354	0.94576	1.11739
MESP2_v2	1.14278	1.02898	1.27706	0.98735
MGA_v1	1.15584	0.784377	1.08406	1.13818
MGA_v2	1.15584	0.784377	1.08406	1.13818
MITF_v1	1.17036	1.01525	1.3717	0.907329
MITF_v2	0.991217	0.895846	1.19607	0.75085
MIXL1_v1	1.26625	0.827148	1.2588	1.15842
MIXL1_v2	1.30176	0.8224	1.66206	0.961372
MLL_v1	0.451899	0.792659	0.349608	0.884284
MLX_v1	0.901324	0.808918	0.895612	0.86784
MLX_v2	0.89898	0.810657	0.893282	0.869175
MLXIP_v1	0.969597	1.03105	0.869893	0.992755
MLXIP_v2	0.969597	1.03105	0.869893	0.992755
MLXIPL_v1	0.899261	0.808903	0.906325	0.869996
MLXIPL_v2	0.908511	0.812136	0.92104	0.874359
MNT_v1	0.916347	0.980126	0.7933	1.02889
MNT_v2	0.916347	0.980126	0.7933	1.02889
MNX1_v1	1.35915	0.780677	1.26398	1.1697
MNX1_v2	1.17799	0.856104	1.18272	1.09109
MSANTD3_v2	0.962161	0.977421	0.86933	1.04813
MSC_v1	1.04386	1.10507	0.991085	1.07669
MSC_v2	1.03878	1.1119	0.979629	1.09171
MSGN1_v2	1.11276	1.0691	1.35635	0.994659
MSX1_v1	1.16236	0.891672	1.3241	1.09273
MSX1_v2	1.13614	0.862487	1.32849	0.942614
MSX2_v1	1.15123	0.894126	1.42719	0.980246
MSX2_v2	1.16928	0.899751	1.48295	0.952941
MTF1_v1	1.00711	0.944588	0.794544	1.15837
MTF1_v2	0.995316	0.948972	1.00841	1.10527
MTF2_v2	0.329302	0.814217	0.293362	0.762718
MXI1_v1	0.83816	1.02781	0.724172	1.0072
MXI1_v2	0.832814	1.0285	0.729968	1.00185
MYB_v1	1.01427	0.964759	1.03222	0.949537
MYB_v2	1.08505	1.00691	1.18769	0.981631
MYBL1_v1	1.09488	0.894798	1.14441	0.922456
MYBL1_v2	1.0958	0.890366	1.1379	0.901226
MYBL2_v1	1.07801	0.811348	0.843187	1.08532
MYBL2_v2	1.08773	0.790142	0.800908	1.05018
MYC_v1	0.764425	1.04466	0.704026	0.985468
MYC_v2	0.857238	1.04424	0.75016	1.0222
MYCL1_v1	0.890794	0.99529	0.770602	0.948619
MYCN_v1	0.88031	0.989779	0.747649	1.00462
MYCN_v2	0.755125	1.01514	0.677668	1.01118
MYF5_v1	0.961653	1.06331	0.784537	1.10891
MYF5_v2	0.92184	1.14134	0.709609	1.14572
MYF6_v1	1.08764	1.13854	1.09552	1.05545
MYF6_v2	0.983395	0.990962	0.941176	0.99204
MYNN_v2	1.1367	1.10523	1.2071	0.985312
MYOD1_v1	1.05274	0.873351	0.917028	1.09103
MYOD1_v2	1.05322	1.03623	1.02753	1.11576
MYOG_v1	0.887538	1.10557	0.688648	1.18689
MYOG_v2	0.925074	1.14304	0.832737	1.06927
MYPOP_v1	0.953101	0.563649	1.10659	0.795241
MYPOP_v2	0.953101	0.563649	1.10659	0.795241
MYRF_v2	1.012	1.00118	0.963551	0.976455
MYT1L_v2	1.14022	1.01224	1.36682	0.949348
MZF1_v1	0.917059	1.02534	0.682984	1.24698
MZF1_v2	1.11988	0.981747	1.25612	0.887936
NAIF1_v1	1.19445	0.664702	1.57137	0.668062
NAIF1_v2	1.18991	0.73423	1.31065	0.694247
NANOG_v1	1.21667	0.962487	1.23803	1.05887
NANOG_v2	1.12305	1.0946	1.15505	0.910041
NANOGP1_v1	1.29008	0.907093	1.22857	1.0686
NEUROD1_v1	0.91539	1.01929	0.755802	1.15856
NEUROD1_v2	0.965565	1.15074	0.914196	1.12115
NEUROD2_v1	1.16529	1.14412	1.56366	0.934732
NEUROD2_v2	1.1445	1.15235	1.58361	1.00772
NEUROD4_v1	1.13723	1.16545	1.39881	1.0057
NEUROD6_v1	1.13723	1.16545	1.39881	1.0057
NEUROG1_v1	1.18558	1.08735	1.54794	0.971643
NEUROG1_v2	1.1803	1.11785	1.55074	0.968101
NEUROG2_v1	1.10694	1.17352	1.30072	1.06175
NEUROG2_v2	1.14438	1.15004	1.45213	0.962364
NEUROG3_v1	1.14248	1.15633	1.50818	0.933692
NEUROG3_v2	1.14248	1.15633	1.50818	0.933692
NFAT5_v1	1.16046	0.97991	1.26276	1.02446
NFAT5_v2	1.11912	0.959469	1.23238	1.02214
NFATC1_v1	1.1348	1.05314	1.3172	0.956245
NFATC1_v2	1.12997	1.05042	1.27885	0.956559
NFATC2_v1	1.15886	1.01479	1.52886	0.985478
NFATC2_v2	1.01014	1.00894	1.11895	0.922849
NFATC3_v1	1.14571	1.01414	1.44053	0.997171
NFATC3_v2	1.14693	1.01261	1.44834	0.997825
NFATC4_v1	1.16163	1.00654	1.27427	0.931065
NFATC4_v2	1.17235	1.0339	1.51794	0.959377
NFE2_v1	0.951957	1.24948	1.09466	0.953151
NFE2_v2	1.03403	1.20828	1.20932	0.874901
NFE2L1_v1	1.09464	1.0015	1.20178	1.05302
NFE2L1_v2	0.855795	1.61626	1.09318	0.856754
NFE2L2_v1	1.04218	1.15344	1.05099	0.959715
NFE2L2_v2	1.03536	1.17054	1.13983	0.921775
NFE2L3_v1	1.09464	1.0015	1.20178	1.05302
NFIA_v1	1.00144	1.00103	0.90667	1.04473
NFIA_v2	1.00533	0.992876	0.912528	1.04943
NFIB_v1	1.0068	1.00029	0.936203	1.06072
NFIB_v2	0.941044	1.02375	0.863303	1.10532
NFIC_v1	1.0485	1.09799	1.37197	0.871809
NFIC_v2	1.00153	1.21172	1.25681	0.873715
NFIL3_v1	1.1676	0.793408	2.36276	0.571743
NFIL3_v2	1.20764	0.638691	2.22113	0.542251
NFIX_v1	1.0012	1.01283	0.982176	1.06108
NFIX_v2	0.997961	1.0269	0.986062	1.0665
NFKB1_v1	0.9879	0.994796	0.946039	1.06807
NFKB1_v2	0.974121	0.827242	0.848307	1.1065
NFKB2_v1	0.915191	0.864617	0.724013	1.17582
NFKB2_v2	0.93694	0.872646	0.822846	1.14214
NFYA_v1	0.846543	0.941616	0.901876	0.948287
NFYA_v2	0.863051	0.880309	1.05915	0.86964
NFYB_v1	0.811814	0.814203	1.03786	0.896516
NFYB_v2	0.833825	0.880822	1.00596	0.930767
NFYC_v1	0.822222	0.898099	0.983926	0.957258
NHLH1_v1	0.824122	1.14189	0.60825	1.18929
NHLH1_v2	0.817525	1.11493	0.564661	1.21317
NHLH2_v1	0.898761	1.17217	0.751598	1.22112
NHLH2_v2	0.779355	1.08029	0.564478	1.13754
NKX1-1_v2	1.16672	0.866661	1.28373	1.07641
NKX1-2_v2	1.1337	0.865013	1.23683	1.12424
NKX11_v1	1.15134	0.893092	1.2531	1.07345
NKX2-2_v2	1.08449	0.966364	1.19202	0.954158
NKX2-3_v2	1.07216	0.953137	1.05919	0.943472
NKX2-4_v2	1.0924	0.952955	1.13216	0.967461
NKX2-5_v2	1.11592	0.952583	1.2126	0.940796
NKX2-6_v2	1.11103	0.958775	1.16781	1.02372
NKX2-8_v2	1.06121	0.946291	1.06102	0.929804
NKX21_v1	0.971473	1.11634	0.898718	0.983292
NKX22_v1	1.19776	0.992664	1.40869	0.915555
NKX23_v1	1.09514	0.961645	1.16593	1.01721
NKX24_v1	1.08293	0.935363	1.17198	0.976038
NKX25_v1	1.20988	0.866584	1.28972	0.96422
NKX26_v1	1.12922	0.965474	1.13898	0.976211
NKX28_v1	0.805023	1.75723	0.842486	0.916408
NKX3-1_v2	1.06867	0.902578	1.18695	0.983816
NKX3-2_v2	1.08939	0.905304	1.18239	1.02542
NKX31_v1	1.33099	0.852643	1.62345	0.863939
NKX32_v1	1.04887	0.966908	1.12198	0.955907
NKX6-1_v2	1.27079	0.84901	1.22903	1.07428
NKX6-2_v2	1.24001	0.87595	1.15907	1.12401
NKX6-3_v2	1.27072	0.923183	1.24874	1.09035
NKX61_v1	1.26781	0.903706	1.45613	0.95163
NKX62_v1	1.29993	0.897456	1.29402	1.11382
NKX63_v1	1.25826	0.862222	1.21747	1.11078
NOBOX_v1	1.24976	0.861323	1.40121	1.05438
NOBOX_v2	1.20852	0.810625	1.4595	1.05313
NOTO_v1	1.287	0.770437	1.11586	1.21649
NOTO_v2	1.29627	0.767122	1.12411	1.22224
NPAS1_v1	0.874499	1.09838	0.56617	1.14352
NPAS2_v1	0.972309	1.05143	0.83718	1.05517
NPAS2_v2	0.961102	1.02908	0.862823	1.05376
NPAS3_v1	0.874499	1.09838	0.56617	1.14352
NPAS4_v1	0.907559	0.934669	0.919944	1.10424
NR0B1_v1	0.677591	1.02477	0.526481	1.03988
NR1D1_v1	1.17518	1.07409	1.46079	0.863374
NR1D1_v2	1.17293	0.888515	1.13288	1.02563
NR1D2_v1	1.08723	1.19487	1.34076	0.892299
NR1D2_v2	1.2006	0.903934	1.26626	1.00928
NR1H2_v1	1.31601	0.802317	1.09553	1.02119
NR1H3_v1	1.31601	0.802317	1.09553	1.02119
NR1H4_v1	1.10734	0.903629	1.1333	0.919499
NR1H4_v2	1.18484	0.988196	1.26237	0.966964
NR1I2_v1	1.17959	0.902263	1.23057	0.945366
NR1I2_v2	1.04408	0.803406	0.839644	1.00643
NR1I3_v1	1.13069	0.951374	1.07807	0.992339
NR1I3_v2	1.32571	0.794395	1.41624	0.914907
NR2C1_v1	1.25322	0.750679	0.971191	1.00817
NR2C1_v2	1.02085	0.961957	1.02145	1.00773
NR2C2_v1	0.685085	0.871671	0.589528	0.878429
NR2C2_v2	0.68523	0.858187	0.594834	0.879115
NR2E1_v1	1.2175	0.80466	1.1469	0.982921
NR2E1_v2	1.22046	0.801254	1.14451	0.984024
NR2E3_v1	1.23639	0.905614	1.25383	0.908546
NR2E3_v2	1.02433	0.930125	1.08862	1.06429
NR2F1_v1	1.36686	0.622623	1.01704	1.06398
NR2F1_v2	1.25469	0.658184	0.916156	1.15853
NR2F2_v1	1.1258	1.06707	0.992449	0.984968
NR2F2_v2	1.04251	1.25717	0.940918	0.936028
NR2F6_v1	1.3447	0.654142	0.995754	1.05852
NR2F6_v2	0.993028	0.845624	0.700914	1.1761
NR3C1_v1	1.05264	1.13588	1.29384	0.994151
NR3C1_v2	1.08629	1.06991	1.32094	0.975971
NR3C2_v1	1.13297	1.05786	1.35734	1.02064
NR3C2_v2	1.13297	1.05786	1.35734	1.02064
NR4A1_v1	1.00996	1.32467	0.897485	0.958881
NR4A1_v2	1.21679	0.890767	1.04325	0.953499
NR4A2_v1	1.26405	0.892768	1.17547	0.923452
NR4A2_v2	1.24136	0.873556	1.17057	0.880196
NR4A3_v1	1.14728	1.03705	0.955587	1.00924
NR4A3_v2	1.27828	0.809214	1.19629	0.893528
NR5A1_v1	0.712734	2.06828	0.741848	0.936676
NR5A1_v2	0.68866	2.0833	0.703784	0.94622
NR5A2_v1	0.703579	1.98239	0.70231	0.95224
NR5A2_v2	0.81417	1.5234	0.884667	0.927662
NR6A1_v1	1.02061	1.30669	1.05624	0.843994
NR6A1_v2	0.965333	1.40119	1.05891	0.907509
NRF1_v1	0.351836	0.588444	0.394299	0.611428
NRF1_v2	0.291533	0.732344	0.288184	0.657927
NRL_v1	1.13142	1.05585	1.24071	0.930715
NRL_v2	1.13042	1.05693	1.2466	0.932505
OLIG1_v1	1.17861	1.12459	1.4071	0.951237
OLIG1_v2	1.18503	1.08122	1.45141	0.937478
OLIG2_v1	1.25366	1.08034	1.55469	0.949872
OLIG2_v2	1.24707	1.0683	1.50492	0.909516
OLIG3_v1	1.23478	1.09136	1.5126	0.938998
OLIG3_v2	1.20534	1.06746	1.52043	0.947619
ONECUT1_v1	1.38156	0.660656	1.53663	0.850011
ONECUT1_v2	1.52151	0.43125	1.54264	0.798628
ONECUT2_v1	1.37832	0.671986	1.52901	0.839259
ONECUT2_v2	1.43735	0.462837	1.18891	0.844471
ONECUT3_v1	1.34776	0.73756	1.53123	0.870736
ONECUT3_v2	1.35712	0.463031	1.12762	0.814601
OSR1_v1	1.00701	0.970527	0.952231	0.944145
OSR1_v2	1.02631	0.973694	1.02081	0.914364
OSR2_v1	1.03706	0.998858	1.03887	0.925696
OSR2_v2	0.86305	1.07765	0.773614	1.05005
OTP_v1	1.41234	0.670331	1.12634	1.21531
OTP_v2	1.41234	0.670331	1.12634	1.21531
OTX1_v1	0.71441	0.966698	0.676915	0.889153
OTX1_v2	1.00887	0.888946	0.949667	1.20521
OTX2_v1	1.16278	0.907279	1.13195	1.1526
OTX2_v2	1.22871	0.817918	1.37376	1.03052
OVOL1_v1	1.23437	0.865772	1.44768	0.92231
OVOL1_v2	0.854881	0.915539	0.630056	0.873631
OVOL2_v2	0.828534	1.02084	0.508329	0.974838
PATZ1_v1	0.702083	0.992332	0.481923	1.27874
PATZ1_v2	0.549403	0.934269	0.369141	1.16578
PAX1_v1	0.894038	1.05299	0.871739	0.948133
PAX1_v2	0.728647	0.987373	0.660239	0.853214
PAX2_v1	1.03596	1.00758	1.12403	1.00088
PAX2_v2	0.595389	0.892795	0.572903	0.783146
PAX3_v1	0.82898	0.904168	0.919323	0.943166
PAX3_v2	1.20825	0.872732	1.37356	1.13332
PAX4_v1	1.29869	0.820631	1.27973	1.26837
PAX4_v2	0.907352	0.90378	0.813674	0.769989
PAX5_v1	0.912465	0.956228	0.816609	0.955564
PAX5_v2	0.907756	0.948093	0.80658	0.965074
PAX6_v1	1.0483	1.07053	1.08543	0.977985
PAX6_v2	0.725297	0.967674	0.414353	1.17935
PAX7_v1	1.49903	0.626975	1.6181	1.03378
PAX7_v2	0.549754	0.840254	0.550809	0.860662
PAX8_v1	0.974888	1.00311	0.930934	0.981633
PAX8_v2	0.752768	1.00874	0.773512	0.954289
PAX9_v1	0.935166	1.02048	0.968645	0.965116
PAX9_v2	0.94977	0.997509	0.976333	0.913423
PBX1_v1	1.32014	0.836081	1.37279	1.03645
PBX1_v2	1.33354	0.833086	1.38469	1.03348
PBX2_v1	1.24054	0.922854	1.34203	1.03305
PBX2_v2	1.10173	0.94002	1.06423	1.08812
PBX3_v1	0.768857	0.832983	0.882417	0.908049
PBX3_v2	0.767453	0.840367	0.889271	0.902064
PBX4_v1	1.21279	0.958463	1.37284	0.918375
PBX4_v2	1.38904	0.756898	1.25557	1.11713
PDX1_v1	1.2481	0.879837	1.11963	1.08293
PDX1_v2	1.15535	0.853807	1.25661	1.10025
PGR_v1	1.09517	1.08073	1.29474	0.988312
PGR_v2	1.04234	1.07484	1.61458	0.868506
PHF1_v2	0.573132	0.915387	0.558308	1.02866
PHOX2A_v1	1.32556	0.820243	1.52306	0.97708
PHOX2A_v2	1.24587	0.871326	1.25611	1.01455
PHOX2B_v1	1.31827	0.824909	1.5707	0.922041
PHOX2B_v2	1.303	0.673242	1.30687	0.938503
PITX1_v1	1.18721	0.880107	1.13717	1.1692
PITX1_v2	1.13917	0.86665	1.1508	1.15103
PITX2_v1	1.28675	0.703579	1.28022	0.90391
PITX2_v2	1.21766	0.910836	1.22798	1.12416
PITX3_v1	1.15388	0.853035	1.19589	1.14715
PITX3_v2	1.1865	0.851374	1.12727	1.10412
PKNOX1_v1	1.12033	0.976448	1.10332	1.07542
PKNOX1_v2	1.09132	1.04266	1.09172	1.10635
PKNOX2_v1	1.14099	0.973418	1.12845	1.06682
PKNOX2_v2	1.08808	1.05552	1.11022	1.12486
PLAG1_v1	0.751097	0.983889	0.549658	1.2335
PLAG1_v2	0.758094	0.981914	0.554877	1.23895
PLAGL1_v1	0.702718	1.04865	0.429177	1.23735
PLAGL1_v2	0.70082	1.06549	0.437944	1.34506
PLAGL2_v2	0.711582	1.09572	0.425616	1.36441
POGK_v2	0.773033	0.984636	0.714264	0.920259
POU1F1_v1	1.2754	1.01516	1.48907	1.00896
POU1F1_v2	1.27389	1.01997	1.46907	1.00304
POU2F1_v1	1.25569	0.928687	1.50297	0.928842
POU2F1_v2	1.23444	1.03171	1.4671	0.919882
POU2F2_v1	1.20425	0.952325	1.33942	0.957842
POU2F2_v2	1.20316	0.944177	1.33376	0.95612
POU2F3_v1	1.21599	0.927618	1.36789	0.982521
POU2F3_v2	1.21599	0.927618	1.36789	0.982521
POU3F1_v1	1.1592	0.978175	1.11221	0.938081
POU3F1_v2	1.26965	0.92619	1.50604	0.928031
POU3F2_v1	1.22616	0.999607	1.55056	0.904108
POU3F2_v2	1.19826	0.987585	1.23601	1.01693
POU3F3_v1	1.30068	0.888673	1.52548	0.927803
POU3F3_v2	1.30204	0.878379	1.52807	0.935758
POU3F4_v1	1.21331	0.94607	1.40769	0.986694
POU3F4_v2	1.38345	0.772949	1.21242	1.1926
POU4F1_v1	1.35205	0.878626	1.41541	1.01226
POU4F1_v2	1.34509	0.886386	1.39138	0.980842
POU4F2_v1	1.33069	0.875202	1.47562	1.00092
POU4F2_v2	1.33845	0.885126	1.42334	1.01592
POU4F3_v1	1.3619	0.869178	1.39922	1.01077
POU4F3_v2	1.21247	0.896993	1.75689	0.864887
POU5F1_v1	1.17518	1.06528	1.42595	0.951482
POU5F1_v2	1.19653	1.04015	1.41585	0.940858
POU5F1B_v1	1.2185	0.942813	1.38038	0.984004
POU5F1B_v2	1.19338	0.816811	1.32926	1.01243
POU6F1_v1	1.26597	0.930816	1.44066	0.91309
POU6F1_v2	1.48519	0.683975	1.15482	1.20954
POU6F2_v1	1.22966	0.870243	1.21152	1.15223
POU6F2_v2	1.39866	0.710146	1.23701	1.20279
PPARA_v1	1.24795	0.865062	1.12781	1.03345
PPARD_v1	1.19265	0.876754	0.988347	1.04166
PPARD_v2	1.3561	0.622245	1.03919	1.04973
PPARG_v1	1.07475	1.03138	0.976739	1.02688
PPARG_v2	1.06384	1.04107	0.966513	1.04296
PRDM1_v1	1.10643	1.0164	1.17666	0.947967
PRDM1_v2	1.10739	0.994478	1.15364	0.941792
PRDM16_v1	1.19347	1.05155	1.27749	1.062
PRDM4_v1	0.885775	1.37411	0.775761	1.06887
PRDM4_v2	0.902239	1.17529	0.753102	1.07225
PRDM6_v2	1.17075	1.01347	1.3174	0.928347
PRDM9_v2	0.660412	0.983463	0.457877	1.13789
PRKRIR_v1	1.05662	1.07485	1.00305	0.99501
PROP1_v1	1.35001	0.815384	1.58758	0.911459
PROP1_v2	1.15692	0.820746	1.14302	1.11949
PROX1_v1	0.943108	1.0264	0.960839	0.839384
PROX1_v2	0.922454	1.0451	0.921068	0.86291
PRRX1_v1	1.26115	0.828955	1.34762	1.11029
PRRX1_v2	1.23326	0.827849	1.41388	1.14275
PRRX2_v1	1.19746	0.84366	1.3817	1.141
PRRX2_v2	1.06669	0.965092	1.20161	1.02096
PTF1A_v1	1.01915	1.05121	0.93546	1.07704
PTF1A_v2	1.00064	1.11948	1.0753	1.01984
PURA_v1	0.700796	0.988492	0.511373	1.21887
RARA_v1	1.14197	1.01114	0.961693	1.08604
RARA_v2	1.05261	0.806401	0.86204	1.08645
RARB_v1	1.31166	0.775704	1.29292	0.932609
RARB_v2	1.31278	0.775813	1.30239	0.927754
RARG_v1	1.00251	1.00308	0.967691	1.06141
RARG_v2	0.993934	0.967876	0.906814	1.0856
RAX_v1	1.30066	0.761503	1.37783	1.15237
RAX_v2	1.2481	0.879837	1.11963	1.08293
RAX2_v1	1.19746	0.84366	1.3817	1.141
RAX2_v2	1.19746	0.84366	1.3817	1.141
RBAK_v2	0.791737	1.09781	0.66234	1.17648
RBPJ_v1	1.06845	1.04392	0.979521	1.11393
RBPJ_v2	0.972076	1.04533	0.837768	1.13499
REL_v1	0.9675	0.970817	0.8774	1.00867
REL_v2	0.969402	0.972867	0.905085	1.0112
RELA_v1	1.00421	0.961822	0.908715	1.07639
RELA_v2	1.00998	0.958219	0.900673	1.08217
RELB_v1	0.964608	0.979788	0.879502	1.15792
RELB_v2	0.986993	0.995781	0.939035	1.06596
REST_v1	0.874736	1.09208	0.714407	1.05109
REST_v2	0.944029	0.999073	0.781624	1.06073
RFX1_v1	1.04158	0.973534	0.946214	1.08534
RFX1_v2	0.949298	1.01488	0.814116	1.20538
RFX2_v1	0.86487	1.00353	0.797578	1.16072
RFX2_v2	0.994203	0.942412	0.944518	1.05783
RFX3_v1	0.923667	0.996992	0.769686	1.1649
RFX3_v2	1.04446	1.02166	1.0858	1.15477
RFX4_v1	0.930785	0.971965	0.850985	1.10566
RFX4_v2	0.948597	0.940488	0.858591	1.09834
RFX5_v1	0.95136	1.01203	0.898948	1.12185
RFX5_v2	1.01159	0.953823	1.02927	1.02458
RFX6_v1	0.993914	0.901189	0.920556	1.05067
RFX6_v2	0.996061	0.898406	0.93539	1.04935
RFX7_v1	0.956749	1.00134	0.905612	1.12262
RFX7_v2	0.960294	0.949663	0.919939	0.947395
RFX8_v1	1.01711	0.965025	1.02167	1.07648
RFX8_v2	0.968053	0.946326	0.924692	1.10554
RHOXF1_v1	1.12623	1.03016	1.13776	1.11381
RHOXF1_v2	1.12623	1.03016	1.13776	1.11381
RHOXF2_v2	1.13117	0.91074	1.03416	1.22695
RORA_v1	1.08882	1.21617	1.35099	0.87039
RORA_v2	1.03037	1.38876	1.09376	0.878284
RORB_v1	1.13958	1.15942	1.36218	0.857766
RORB_v2	1.22045	0.853423	1.11804	1.02288
RORC_v1	1.10396	1.1553	1.21054	0.914891
RORC_v2	1.00529	1.05939	1.06155	1.01033
RREB1_v1	0.917834	1.00333	0.72725	1.26065
RREB1_v2	0.930509	1.01277	0.753362	1.2584
RUNX1_v1	1.05644	1.08675	1.08766	1.06196
RUNX1_v2	1.01759	1.2188	1.03733	1.13056
RUNX2_v1	1.01742	1.19058	0.956647	1.1835
RUNX2_v2	0.849186	0.973536	0.735175	1.08624
RUNX3_v1	0.963914	1.28882	0.905123	1.07353
RUNX3_v2	0.794125	1.03419	0.775882	1.10877
RXRA_v1	1.38092	0.614948	1.00368	1.04789
RXRA_v2	1.25332	0.713377	1.02754	1.00974
RXRB_v1	1.3863	0.619101	1.00983	1.04958
RXRB_v2	1.36254	0.606924	1.02919	1.02919
RXRG_v1	1.38756	0.615844	1.01896	1.04961
RXRG_v2	1.33047	0.619594	1.0059	1.06522
SCRT1_v1	1.1303	0.876476	1.12759	1.00558
SCRT1_v2	1.13604	0.820572	1.06946	1.00667
SCRT2_v1	1.12556	0.858051	1.11664	1.02636
SCRT2_v2	1.12477	0.832416	1.02983	1.03021
SCXA_v1	1.09798	1.0935	1.14196	1.08503
SCXB_v1	1.09798	1.0935	1.14196	1.08503
SEBOX_v2	1.34464	0.814986	1.24189	1.14582
SHOX_v1	1.23564	0.797422	1.43883	1.16392
SHOX_v2	1.20014	0.861682	1.36919	1.12737
SHOX2_v1	1.13607	0.913947	1.41587	1.01287
SHOX2_v2	1.19746	0.84366	1.3817	1.141
SIM1_v1	0.874499	1.09838	0.56617	1.14352
SIM2_v1	0.874499	1.09838	0.56617	1.14352
SIX1_v1	1.20276	0.815877	1.10158	1.18931
SIX1_v2	1.17495	0.917724	1.19735	1.02297
SIX2_v1	1.23169	0.744524	0.997726	1.26759
SIX2_v2	1.15436	0.993539	1.18104	1.05136
SIX3_v1	1.20038	0.903363	1.15095	1.00889
SIX3_v2	1.22411	0.735447	1.16575	1.022
SIX4_v1	1.24471	0.840193	1.18111	1.17713
SIX4_v2	1.13311	0.87067	1.05781	1.1955
SIX5_v1	1.01137	0.768757	1.07636	0.852894
SIX5_v2	1.01465	0.780195	1.00846	0.867808
SIX6_v1	1.22009	0.829381	1.14127	1.16629
SIX6_v2	1.26738	0.846527	1.23361	1.02726
SKOR1_v2	1.27406	0.833758	1.23264	1.05617
SKOR2_v2	1.29654	0.856232	1.16716	1.11384
SMAD1_v1	0.996178	1.15202	0.868657	1.20331
SMAD2_v1	0.936039	1.12574	0.855065	1.16429
SMAD3_v1	1.00597	1.07742	1.09845	0.896559
SMAD3_v2	0.98988	1.07788	1.08972	0.898058
SMAD4_v1	1.04121	1.17948	1.00242	1.13455
SMAD4_v2	1.05892	1.16276	1.00946	1.01303
SMAD5_v1	0.286797	0.841416	0.240588	0.674054
SMAD5_v2	0.943727	1.08106	1.07762	0.871447
SMAD9_v1	1.02435	1.09765	1.04778	1.02702
SMAD9_v2	0.271291	0.807927	0.221076	0.641902
SMARCC1_v1	0.850877	1.5442	1.02845	0.865279
SMARCC2_v1	0.851516	0.87074	0.724795	0.999768
SNAI1_v1	1.04689	0.773802	0.798785	1.15292
SNAI1_v2	1.0085	0.828258	0.774507	1.11473
SNAI2_v1	1.07785	0.727065	0.806453	1.1612
SNAI2_v2	1.08626	0.756581	0.924792	1.09087
SNAI3_v1	1.04841	1.00095	0.991224	0.971563
SNAI3_v2	1.18843	0.694795	1.06715	1.0223
SOHLH2_v1	0.588281	1.04529	0.476954	1.01198
SOHLH2_v2	0.775596	1.0108	0.673147	1.07367
SOX1_v1	1.17212	1.14379	1.21563	1.13943
SOX1_v2	1.17415	1.13771	1.23513	1.10307
SOX10_v1	1.18268	0.989154	1.36054	0.960198
SOX10_v2	1.03672	1.15491	1.05337	1.15381
SOX11_v1	1.14034	1.06187	1.30828	1.03906
SOX11_v2	1.15106	1.06628	1.28951	1.03201
SOX12_v1	1.15265	1.06921	1.31201	1.06503
SOX12_v2	1.08461	0.957529	1.24357	1.09011
SOX13_v1	1.1443	1.11354	1.2035	1.16476
SOX13_v2	1.11491	1.03613	1.1882	1.20866
SOX14_v1	1.17914	0.988686	1.35129	0.921253
SOX14_v2	1.04114	1.04413	0.934509	1.12095
SOX15_v1	1.17557	1.03758	1.47927	0.952787
SOX15_v2	1.16594	1.04369	1.44812	0.986462
SOX17_v1	1.20786	0.966532	1.36268	1.09813
SOX17_v2	1.12117	1.07508	1.24271	1.15843
SOX18_v1	1.18604	1.00865	1.38454	1.00335
SOX18_v2	1.06791	1.07717	1.14592	1.09044
SOX2_v1	1.1762	1.02621	1.39226	0.960979
SOX2_v2	1.16992	1.03189	1.35756	0.9147
SOX21_v1	1.17607	1.01906	1.39091	0.956339
SOX21_v2	1.16835	1.02557	1.32816	0.917145
SOX3_v1	1.17157	1.02961	1.55085	0.999767
SOX3_v2	1.04741	1.00449	0.993229	1.05164
SOX30_v1	1.15592	1.05766	1.44453	1.03901
SOX30_v2	1.13798	1.0409	1.22723	1.17863
SOX4_v1	1.04118	1.12097	1.12336	1.19399
SOX4_v2	1.04118	1.12097	1.12336	1.19399
SOX5_v1	1.19233	0.991088	1.51084	0.961133
SOX5_v2	1.14644	1.06059	1.31133	1.07288
SOX6_v1	1.19233	0.991088	1.51084	0.961133
SOX6_v2	1.1333	1.07165	1.30084	1.15037
SOX7_v1	1.28245	0.910077	1.4617	0.899959
SOX7_v2	1.2658	0.910642	1.48299	0.906892
SOX8_v1	1.09521	1.01692	1.26625	0.990749
SOX8_v2	1.24787	0.92686	1.37221	0.978765
SOX9_v1	1.11889	1.03387	1.27708	1.12875
SOX9_v2	1.11401	1.10951	1.21241	1.17168
SP1_v1	0.557104	0.918008	0.39171	1.1394
SP1_v2	0.626748	0.943019	0.448852	1.19481
SP2_v1	0.54686	0.933357	0.373158	1.13622
SP2_v2	0.80154	1.01889	0.5812	1.04395
SP3_v1	0.610661	0.927799	0.474262	1.14914
SP3_v2	0.537916	0.910873	0.431523	1.09997
SP4_v1	0.522917	0.96933	0.402243	1.16748
SP4_v2	0.582187	0.91805	0.434254	1.12181
SP5_v1	0.497986	0.85939	0.415947	1.05993
SP5_v2	0.655702	0.920695	0.568767	1.01692
SP6_v1	0.497986	0.85939	0.415947	1.05993
SP7_v1	0.630577	0.93852	0.491732	1.16175
SP7_v2	0.637041	0.938488	0.502723	1.16481
SP8_v1	0.630577	0.93852	0.491732	1.16175
SP8_v2	0.489225	0.927676	0.364351	1.10231
SP9_v1	0.630577	0.93852	0.491732	1.16175
SP9_v2	0.50832	0.928122	0.373539	1.13353
SPDEF_v1	0.689036	0.812019	0.577774	0.905816
SPDEF_v2	0.705863	0.812259	0.607583	0.881595
SPI1_v1	1.02414	1.07016	1.00975	1.03142
SPI1_v2	1.04719	1.07488	1.02362	1.0358
SPIB_v1	1.07148	0.996659	1.08868	0.919796
SPIB_v2	1.02223	1.10272	0.975294	1.05385
SPIC_v1	1.08947	1.03176	1.09033	0.909877
SPIC_v2	1.08776	1.02978	1.07917	0.914456
SPZ1_v1	0.805212	1.02223	0.561609	1.24021
SREBF1_v1	1.10127	0.934096	1.06934	1.0687
SREBF1_v2	1.10127	0.934096	1.06934	1.0687
SREBF2_v1	1.1404	0.923329	1.14998	1.11775
SREBF2_v2	1.13753	0.930321	1.14471	1.12358
SRF_v1	1.1606	0.996159	1.33252	0.956902
SRF_v2	1.14464	1.0018	1.29979	0.948482
SRY_v1	1.1476	0.981845	1.31705	0.917108
SRY_v2	1.17192	1.04948	1.4141	0.982222
STAT1_v1	1.06238	1.00597	1.30141	0.859216
STAT1_v2	1.03559	1.01973	1.20325	0.884531
STAT2_v1	1.10601	0.995577	1.20249	0.888968
STAT2_v2	1.10109	0.982796	1.21924	0.846369
STAT3_v1	1.0692	1.01624	1.29968	0.87543
STAT3_v2	1.08078	1.02652	1.22264	0.917517
STAT4_v1	1.12622	1.02231	1.2044	0.916143
STAT4_v2	1.0625	1.07192	1.25908	0.90617
STAT5A_v1	1.05893	0.936887	1.34227	0.82979
STAT5B_v1	1.10876	0.955175	1.37253	0.854634
STAT6_v1	0.976025	1.11679	0.862902	1.04699
STAT6_v2	1.07994	1.1322	1.16635	0.985708
T_v1	1.14545	0.84163	1.40171	0.984223
T_v2	1.22529	0.826712	1.22346	1.02492
TAL1_v1	1.00164	1.1772	1.02187	1.06044
TAL2_v1	1.00164	1.1772	1.02187	1.06044
TBP_v1	1.18071	0.998854	1.44381	0.91459
TBP_v2	1.23769	0.904414	1.34383	0.965667
TBPL2_v1	1.25489	0.993274	1.56423	0.856877
TBR1_v1	1.19465	0.831633	1.09549	1.06529
TBR1_v2	1.17946	0.799648	1.13552	1.07467
TBX1_v1	1.19465	0.866959	1.20026	0.962215
TBX1_v2	1.19035	0.924761	1.15388	0.971584
TBX10_v1	1.20099	0.812121	1.10598	1.09892
TBX10_v2	1.20099	0.812121	1.10598	1.09892
TBX15_v1	1.15852	0.888609	1.18379	1.06185
TBX15_v2	1.15161	0.870847	1.1788	1.05961
TBX18_v1	1.15852	0.888609	1.18379	1.06185
TBX18_v2	1.09959	0.864304	0.926927	1.13312
TBX19_v1	1.1876	0.865463	1.5204	1.02252
TBX19_v2	1.17754	0.840704	1.49811	0.989636
TBX2_v1	1.18228	0.796863	1.0888	1.05425
TBX2_v2	1.01312	0.848013	0.898882	1.11801
TBX20_v1	1.13224	0.895597	0.987273	1.0879
TBX20_v2	1.12547	0.896098	0.976308	1.07698
TBX21_v1	1.09119	0.935547	1.12665	1.11254
TBX21_v2	1.08209	0.955367	1.16762	1.14218
TBX22_v1	1.15852	0.888609	1.18379	1.06185
TBX3_v1	1.18009	0.941178	1.13996	1.00318
TBX3_v2	1.13156	0.820772	1.04033	1.10352
TBX4_v1	1.1818	0.735009	1.11323	1.11053
TBX4_v2	1.1818	0.735009	1.11323	1.11053
TBX5_v1	1.1818	0.735009	1.11323	1.11053
TBX5_v2	1.1818	0.735009	1.11323	1.11053
TBX6_v2	1.15958	0.778104	1.14802	1.10293
TCF12_v1	0.898019	1.05797	0.637938	1.21804
TCF12_v2	0.895617	1.06292	0.640944	1.21485
TCF15_v1	1.09798	1.0935	1.14196	1.08503
TCF21_v1	1.01817	1.274	1.09803	1.07254
TCF21_v2	0.928077	1.21263	0.776418	1.19052
TCF23_v1	1.0182	1.16332	1.21342	1.01596
TCF3_v1	1.17426	0.806698	0.970543	1.09417
TCF3_v2	1.19156	0.681171	0.900682	1.1094
TCF4_v1	1.15624	0.673526	0.91569	1.09814
TCF4_v2	1.06198	0.779603	0.86465	1.11143
TCF7_v1	0.976403	1.4697	0.883367	1.2901
TCF7_v2	0.920129	1.70198	1.03575	1.29549
TCF7L1_v1	1.04069	1.36065	1.06693	1.12342
TCF7L1_v2	1.0349	1.37279	1.07858	1.13023
TCF7L2_v1	0.883067	1.74548	0.851406	1.29937
TCF7L2_v2	0.86515	1.79588	0.94762	1.22919
TCFL5_v1	0.491804	0.806514	0.41194	0.783623
TCFL5_v2	0.361912	0.849481	0.330985	0.769091
TEAD1_v1	1.01376	1.16616	0.920425	1.2481
TEAD1_v2	1.01288	1.18359	0.850221	1.23099
TEAD2_v2	1.02915	1.19107	0.861944	1.2866
TEAD3_v1	1.105	1.11134	1.18056	1.10974
TEAD3_v2	1.10382	1.14225	1.19968	1.09847
TEAD4_v1	1.04792	1.21622	0.918612	1.30015
TEAD4_v2	1.04756	1.20327	0.926062	1.3051
TEF_v1	1.22507	0.76571	2.41829	0.483971
TEF_v2	1.20437	0.705326	2.38341	0.437487
TERF2_v1	1.00215	0.837664	1.11622	1.51549
TERF2_v2	1.00215	0.837664	1.11622	1.51549
TET1_v1	0.703368	0.816428	0.709798	0.845029
TET1_v2	0.748443	0.865104	0.6672	0.920159
TFAP2A_v1	0.731101	0.993314	0.631479	1.11294
TFAP2A_v2	0.788927	1.04815	0.584224	1.17527
TFAP2B_v1	0.750377	1.03828	0.58655	1.11634
TFAP2B_v2	0.746436	1.03911	0.572027	1.10324
TFAP2C_v1	0.86487	1.06234	0.656671	1.21996
TFAP2C_v2	0.798154	1.0532	0.593053	1.16974
TFAP2D_v1	0.472532	0.859598	0.369663	0.852541
TFAP2D_v2	0.63694	0.968879	0.518631	1.06618
TFAP2E_v1	0.880331	0.963961	0.731384	1.04258
TFAP2E_v2	0.645627	0.970357	0.605524	0.989059
TFAP4_v1	0.93571	1.2011	0.833136	1.14565
TFAP4_v2	1.1766	1.12211	1.53353	0.92538
TFCP2_v1	0.92996	1.04534	0.835137	1.03901
TFCP2_v2	1.0572	0.914179	1.1065	0.918671
TFCP2L1_v1	0.857435	1.05341	0.763632	1.06469
TFCP2L1_v2	0.939734	0.959975	0.966519	0.886865
TFDP1_v1	0.545518	0.939166	0.496293	0.961658
TFDP1_v2	0.46118	0.850541	0.380831	0.894378
TFDP2_v1	0.545518	0.939166	0.496293	0.961658
TFDP3_v1	0.545518	0.939166	0.496293	0.961658
TFE3_v1	0.873131	0.875198	0.914279	0.855457
TFE3_v2	0.876219	0.884884	0.910949	0.84914
TFEB_v1	0.926164	0.955721	1.08632	0.835673
TFEB_v2	0.889492	0.779317	0.968051	0.767592
TFEC_v1	0.971511	0.901716	1.18432	0.804923
TFEC_v2	0.854809	0.947675	0.827782	0.925245
TGIF1_v1	1.0587	1.0493	0.98968	0.976289
TGIF1_v2	1.04387	1.07379	1.07065	1.05528
TGIF2_v1	1.05414	1.08005	1.06532	1.0974
TGIF2_v2	1.05186	1.09403	1.10995	1.07537
TGIF2LX_v1	1.06315	1.05974	1.13883	1.05858
TGIF2LX_v2	1.06519	1.08111	1.13576	1.09061
TGIF2LY_v1	1.06315	1.05974	1.13883	1.05858
TGIF2LY_v2	1.01375	1.1379	1.01906	1.09809
THAP1_v1	1.00028	1.01744	0.846948	1.17461
THAP1_v2	0.949406	0.962024	0.996233	0.993364
THAP12_v2	1.05247	1.03268	1.03765	1.00026
THRA_v1	1.09117	1.07028	1.10798	1.00474
THRA_v2	1.05488	1.06479	1.09002	0.995442
THRB_v1	1.10554	1.02978	1.03891	1.04067
THRB_v2	1.27542	0.636721	0.953641	1.11459
TIGD1_v2	0.94305	0.87198	1.47065	0.810089
TIGD2_v2	0.593328	0.875544	0.339555	1.0521
TIGD6_v2	1.03881	0.772023	1.51263	0.807445
TLX1_v1	0.877925	0.993588	0.902708	0.981673
TLX2_v1	1.23795	0.820567	1.30422	1.06277
TLX2_v2	1.2398	0.833668	1.33789	1.03838
TLX3_v1	0.877925	0.993588	0.902708	0.981673
TLX3_v2	1.27609	0.904357	1.52072	0.899139
TOPORS_v1	1.15835	0.843544	1.09746	0.9654
TP53_v1	0.93873	1.00378	1.01196	0.914722
TP53_v2	1.14044	0.983843	1.27917	0.981349
TP63_v1	1.06348	0.95613	1.14791	1.02805
TP63_v2	1.15333	0.897871	1.52878	0.817184
TP73_v1	1.02446	1.01173	1.06251	1.00304
TP73_v2	1.12788	0.919018	1.15887	0.984919
TPRX1_v2	1.10554	0.96515	1.07526	1.19715
TRPS1_v2	1.18746	0.851672	0.839808	1.45798
TWIST1_v1	1.05574	0.797615	0.87281	1.10212
TWIST1_v2	0.980323	1.30204	1.01422	1.06915
TWIST2_v1	1.12915	1.09739	1.44994	1.00313
TWIST2_v2	1.14164	1.08795	1.45725	0.987923
UBP1_v1	1.01943	1.09939	0.917138	1.08888
UBP1_v2	0.832546	1.01373	0.716838	0.912664
UNCX_v1	1.32076	0.851488	1.46852	0.970601
UNCX_v2	1.31225	0.863493	1.48897	0.949554
USF1_v1	0.913702	0.90675	0.851652	0.874845
USF1_v2	0.857843	0.92054	0.804534	0.877705
USF2_v1	0.869451	0.915871	0.84584	0.878992
USF2_v2	0.838847	0.935099	0.799365	0.872339
VAX1_v1	1.28286	0.839098	1.16281	1.04193
VAX1_v2	1.28286	0.839098	1.16281	1.04193
VAX2_v1	1.28286	0.839098	1.16281	1.04193
VAX2_v2	1.11182	0.959258	1.1582	1.07403
VDR_v1	1.15921	0.831248	1.14517	1.01412
VDR_v2	1.14569	0.817439	1.11291	0.998402
VENTX_v1	1.39834	0.757605	1.22748	1.23275
VENTX_v2	1.34692	0.773574	1.30404	1.1791
VEZF1_v2	0.777873	1.01902	0.45642	1.2839
VSX1_v1	1.19633	0.810795	1.20979	1.09843
VSX1_v2	1.18748	0.84406	1.23054	1.2025
VSX2_v1	1.24708	0.838364	1.16037	1.10894
VSX2_v2	1.26312	0.932993	1.62833	0.813367
VTN_v1	1.34674	0.811774	1.24008	1.14554
WT1_v1	0.469958	0.926226	0.327161	1.03903
WT1_v2	0.395692	0.878417	0.284098	1.01664
XBP1_v1	0.887755	1.13965	0.958275	0.929483
XBP1_v2	0.757982	1.08199	0.747322	0.885701
XPA_v2	0.99985	0.880164	0.835038	1.17982
YBX1_v1	0.869234	0.944306	0.870808	0.974153
YBX1_v2	1.03453	0.985685	1.05499	1.01497
YBX2_v1	1.11491	1.00474	1.07321	1.05754
YY1_v1	0.701705	0.744482	0.666913	0.834633
YY1_v2	0.693752	0.75618	0.681641	0.805033
YY2_v1	0.667071	0.786842	0.6757	0.836452
YY2_v2	0.73263	0.790421	0.739338	0.84387
ZBED1_v1	0.791059	0.750691	0.712301	0.828154
ZBED1_v2	0.75872	0.706508	0.446703	0.864327
ZBTB1_v1	0.543728	0.903502	0.390522	0.949034
ZBTB1_v2	0.559322	0.899404	0.400879	0.970331
ZBTB12_v1	1.08187	0.952201	1.20079	0.982586
ZBTB12_v2	1.11112	0.900688	1.16421	0.960765
ZBTB14_v2	0.289674	0.823578	0.262186	0.724326
ZBTB18_v2	0.830537	1.15567	0.659935	1.17229
ZBTB2_v2	0.737297	0.779096	1.04019	0.688936
ZBTB20_v2	1.2042	0.934876	1.3463	1.11753
ZBTB22_v2	1.18643	0.979655	1.19989	0.85534
ZBTB26_v2	0.63198	0.975221	0.528834	0.984225
ZBTB3_v1	1.14723	0.830601	1.03451	0.970046
ZBTB3_v2	1.14723	0.830601	1.03451	0.970046
ZBTB32_v2	1.21207	0.896174	1.44989	0.96172
ZBTB33_v1	0.372916	0.803006	0.314935	0.702967
ZBTB33_v2	0.363696	0.796218	0.32388	0.689513
ZBTB37_v2	0.621124	0.841086	0.580063	0.777834
ZBTB4_v1	0.747602	0.896356	0.745756	1.06351
ZBTB42_v1	1.01847	1.30375	0.946814	1.07596
ZBTB42_v2	0.866246	1.26395	0.681285	1.19376
ZBTB43_v2	0.991584	0.983375	0.994164	1.00321
ZBTB44_v2	1.03858	1.13257	0.970148	1.10353
ZBTB45_v2	1.18453	0.797183	1.36387	1.02694
ZBTB47_v1	1.20163	0.91641	1.21253	1.04158
ZBTB48_v2	0.94153	0.991273	0.950168	1.12482
ZBTB49_v1	0.901662	1.02825	0.756955	0.952428
ZBTB49_v2	0.890346	1.03237	0.774464	0.988104
ZBTB6_v1	0.916086	1.07377	0.737503	1.07714
ZBTB6_v2	0.737871	1.01118	0.599972	1.08145
ZBTB7A_v1	0.475043	0.939594	0.278501	1.12664
ZBTB7A_v2	0.475635	0.93948	0.276002	1.12585
ZBTB7B_v1	0.604716	0.874179	0.597047	0.945294
ZBTB7B_v2	0.459551	0.872664	0.363852	0.946466
ZBTB7C_v1	0.611877	0.847362	0.606227	0.901618
ZBTB7C_v2	0.593903	0.848936	0.590466	0.911107
ZEB1_v1	1.23416	0.661907	1.12045	1.04669
ZEB1_v2	1.15107	0.636531	0.857679	1.08515
ZEB2_v2	0.977392	0.779324	0.662866	1.17381
ZFHX2_v1	1.32124	0.81815	1.26226	1.21186
ZFHX2_v2	1.32124	0.81815	1.26226	1.21186
ZFHX3_v1	1.27488	0.836399	1.11797	1.15958
ZFHX3_v2	1.32036	0.790531	1.24848	1.14819
ZFP1_v2	1.10398	0.999885	1.09471	1.06529
ZFP14_v2	0.801034	1.08523	0.66186	1.12426
ZFP161_v1	0.301984	0.879762	0.271585	0.761445
ZFP28_v2	1.1741	1.03357	1.2681	0.957938
ZFP3_v2	1.02134	1.00295	0.985656	0.976118
ZFP41_v2	0.900605	1.00278	0.843484	1.0503
ZFP42_v1	0.824494	0.811761	0.816169	0.842801
ZFP42_v2	0.866544	0.898307	0.959783	0.919452
ZFP57_v2	0.544408	0.911982	0.369252	0.889024
ZFP64_v2	0.451703	0.9072	0.305863	0.929113
ZFP69_v2	1.10299	1.08387	1.27955	1.00687
ZFP69B_v2	0.919905	1.08793	0.82222	1.10291
ZFP82_v2	1.2031	0.97917	1.38734	0.90608
ZFP90_v2	1.08652	1.09408	1.12065	1.0083
ZFX_v1	0.507628	0.967669	0.347239	1.01216
ZFX_v2	0.680997	0.961114	0.51389	1.06757
ZFY_v1	0.679414	0.964319	0.513054	1.06938
ZHX1_v1	1.02575	0.878334	1.1747	0.695356
ZHX1_v2	1.02575	0.878334	1.1747	0.695356
ZIC1_v1	0.891998	0.994202	0.760897	1.07615
ZIC1_v2	0.591339	0.98544	0.424942	1.01425
ZIC2_v1	0.907482	0.996293	0.674468	1.17879
ZIC2_v2	0.866178	1.1537	0.658994	1.1686
ZIC3_v1	0.926967	0.947786	0.853375	1.07589
ZIC3_v2	0.712656	1.07027	0.501737	1.16349
ZIC4_v1	0.632063	1.00504	0.431196	1.02663
ZIC4_v2	0.636512	0.997887	0.430122	1.02783
ZIC5_v1	0.693297	0.981318	0.430679	1.20144
ZIC5_v2	0.57719	0.966846	0.386963	1.0575
ZIK1_v2	1.11494	1.07764	1.2253	0.995125
ZIM2_v2	0.638977	0.996869	0.457083	1.12022
ZIM3_v2	1.12542	1.10183	1.17031	1.012
ZKSCAN1_v1	1.13453	0.990711	1.1472	1.00574
ZKSCAN1_v2	1.10332	0.941147	1.05146	0.969433
ZKSCAN2_v2	1.09803	1.02152	1.18584	0.956786
ZKSCAN3_v1	0.879155	1.0747	0.807715	1.07017
ZKSCAN3_v2	0.85662	1.0253	0.629801	1.12334
ZKSCAN4_v1	0.879155	1.0747	0.807715	1.07017
ZKSCAN5_v2	0.945713	1.03265	0.815567	1.06466
ZKSCAN7_v2	1.08474	1.0318	1.13462	0.96052
ZNF10_v2	0.895373	1.0212	0.724168	1.20246
ZNF100_v2	0.361463	0.820303	0.298347	0.7305
ZNF101_v2	0.850066	1.02097	0.623017	1.14845
ZNF114_v2	0.685182	0.973915	0.588618	0.956492
ZNF12_v2	0.62948	1.03227	0.486442	1.00287
ZNF121_v2	0.846611	0.875807	0.679325	1.00463
ZNF124_v2	0.979124	1.1276	0.944648	1.03869
ZNF132_v2	0.8168	1.08437	0.639049	1.20888
ZNF133_v2	1.19094	0.960129	1.44584	0.925132
ZNF134_v2	0.980845	1.01112	0.772917	1.12856
ZNF135_v2	1.15361	0.741448	1.08949	0.91773
ZNF136_v2	1.21543	0.99954	1.41675	0.922277
ZNF140_v2	0.85218	0.959307	0.784501	1.06435
ZNF141_v2	0.563402	0.961015	0.398179	1.03254
ZNF143_v1	0.92869	0.914576	0.775089	1.05988
ZNF143_v2	0.955438	0.81575	0.875318	0.956095
ZNF146_v2	1.09844	1.03483	1.22038	0.985105
ZNF148_v1	0.656018	0.959519	0.430127	1.22426
ZNF154_v2	1.14114	0.923481	1.47646	0.899015
ZNF157_v2	0.973652	1.09795	0.853676	1.10896
ZNF16_v2	0.859544	1.07435	0.641501	1.17396
ZNF169_v2	0.94611	1.15533	0.94698	0.998959
ZNF17_v2	0.8854	1.07329	0.726897	1.11916
ZNF174_v2	0.898582	0.91219	0.95551	0.891606
ZNF175_v2	1.20308	0.976916	1.34825	0.897443
ZNF177_v2	1.06086	1.04141	1.10484	0.877897
ZNF18_v2	1.00206	0.976366	0.782966	1.16989
ZNF180_v2	0.476131	0.937733	0.305966	1.03745
ZNF181_v2	1.15953	0.774671	1.08026	0.940986
ZNF182_v2	1.15819	0.935513	1.2591	0.90566
ZNF184_v2	1.06167	1.07271	1.1621	0.980204
ZNF187_v1	1.21693	0.860298	1.38823	1.05257
ZNF189_v2	0.862021	1.05484	0.763936	1.05977
ZNF19_v2	0.866824	1.08136	0.703809	1.19887
ZNF197_v2	1.03334	1.1509	0.94246	1.1051
ZNF2_v2	0.394096	0.895472	0.265827	0.851919
ZNF200_v2	0.962113	0.99289	0.971367	0.965083
ZNF202_v1	0.898229	1.00684	0.642558	1.38579
ZNF202_v2	0.507292	0.824295	0.466199	0.866253
ZNF205_v2	0.919822	1.05652	0.767608	1.20097
ZNF211_v2	1.25624	0.891957	1.329	0.932858
ZNF212_v2	1.01785	1.12867	0.948852	1.07488
ZNF213_v2	0.588582	0.941266	0.481872	0.903378
ZNF214_v2	0.973055	1.1433	1.02039	1.03086
ZNF219_v1	0.730614	0.911333	0.540574	1.14207
ZNF22_v2	1.16681	0.922178	1.28072	0.895559
ZNF222_v2	1.07076	0.98839	1.02838	1.01307
ZNF223_v2	0.743854	0.800872	0.548205	0.900606
ZNF224_v2	1.21337	0.868785	1.20058	0.984127
ZNF225_v2	1.20083	1.01274	1.35899	0.934273
ZNF23_v2	0.547307	0.924575	0.401897	1.0404
ZNF232_v1	1.26866	0.916209	1.31781	0.943194
ZNF232_v2	1.28483	0.919834	1.34095	0.956848
ZNF235_v2	1.24444	0.979138	1.4383	0.893955
ZNF238_v1	1.01847	1.30375	0.946814	1.07596
ZNF24_v2	1.19115	1.01232	1.25161	1.09882
ZNF248_v2	1.21704	1.08475	1.29459	0.925461
ZNF25_v2	1.23181	1.00058	1.49878	0.916722
ZNF250_v2	1.15867	0.932911	1.44914	0.899022
ZNF254_v2	0.915138	1.08294	0.757733	1.13049
ZNF257_v2	1.03329	1.00117	1.08083	0.93976
ZNF26_v2	1.11624	1.08871	1.19991	1.03637
ZNF260_v2	0.837966	1.0859	0.711342	1.13975
ZNF263_v1	0.727019	1.07415	0.52557	1.18272
ZNF263_v2	0.800764	1.13337	0.619876	1.1657
ZNF264_v2	0.829712	0.964396	0.679372	1.12194
ZNF266_v2	1.00983	1.06986	0.831761	1.18601
ZNF267_v2	0.495287	0.934941	0.343236	0.973566
ZNF273_v2	0.93187	1.09062	0.966536	0.968902
ZNF274_v1	1.10479	1.07656	1.11428	1.0083
ZNF274_v2	1.09307	1.14063	1.13331	0.983235
ZNF276_v2	1.12063	0.94525	1.16282	0.935843
ZNF28_v2	0.656609	0.969768	0.451897	1.11859
ZNF280A_v2	1.12926	1.0928	1.19158	0.977435
ZNF281_v1	0.836926	0.98351	0.569532	1.30872
ZNF281_v2	0.687888	0.980503	0.434993	1.26529
ZNF282_v1	1.03956	0.950987	0.969711	1.12846
ZNF282_v2	0.806227	1.03639	0.589653	1.1759
ZNF283_v2	0.587535	0.934251	0.4308	1.0337
ZNF284_v2	1.08022	0.764307	1.02475	0.926688
ZNF285_v2	1.16909	0.92029	1.20079	1.00732
ZNF287_v2	1.19095	1.02862	1.3929	0.904897
ZNF296_v2	1.01108	1.00256	1.04331	0.979007
ZNF3_v2	1.23595	0.954682	1.32735	0.996861
ZNF30_v2	0.403668	0.853003	0.291671	0.836939
ZNF300_v2	0.775658	1.00795	0.537479	1.27892
ZNF302_v2	1.13395	0.949345	1.11542	1.00063
ZNF304_v2	0.498685	0.918779	0.328657	1.06733
ZNF311_v2	0.394398	0.906408	0.306463	0.805221
ZNF317_v2	1.18537	1.04039	1.32776	0.929573
ZNF32_v1	1.32217	0.797129	1.82844	0.833068
ZNF32_v2	1.11318	0.812543	1.02109	1.06241
ZNF320_v2	0.696925	0.984459	0.453088	1.21845
ZNF322_v2	0.945343	1.03062	0.82288	1.15708
ZNF324_v2	1.01034	1.02978	0.8825	1.10159
ZNF324B_v2	0.975692	1.08135	0.828023	1.07927
ZNF329_v2	0.84093	1.06188	0.672461	1.12985
ZNF331_v2	0.965219	1.12758	0.807968	1.16512
ZNF333_v1	1.30659	0.953301	1.2563	1.09569
ZNF333_v2	0.826279	1.03574	0.655829	1.13577
ZNF334_v2	1.26605	0.986732	1.44783	0.973587
ZNF337_v2	1.17938	0.962347	1.23124	1.00643
ZNF33A_v2	1.01407	1.02312	0.922961	1.06793
ZNF33B_v2	1.20043	0.988839	1.46581	0.972672
ZNF34_v2	1.0549	1.10839	1.05719	1.05305
ZNF341_v2	0.605908	1.03589	0.436648	1.11486
ZNF343_v2	0.68349	0.992409	0.538588	1.02983
ZNF345_v2	1.02076	0.899231	0.966348	0.979714
ZNF35_v1	1.17166	1.00785	1.32514	0.8947
ZNF35_v2	1.21921	0.955233	1.50589	0.883562
ZNF350_v1	0.788634	1.01045	0.609843	1.10147
ZNF350_v2	1.09186	1.08918	1.10512	1.05124
ZNF354A_v2	1.22187	0.890472	1.60016	0.889694
ZNF354B_v2	1.2029	0.954961	1.49297	0.965244
ZNF354C_v1	1.09599	0.994267	1.10999	0.977432
ZNF354C_v2	1.09599	0.994267	1.10999	0.977432
ZNF37A_v2	0.806705	1.12123	0.61472	1.24233
ZNF382_v2	1.10862	1.03381	1.15812	1.00163
ZNF383_v2	0.628305	1.03127	0.456001	1.12141
ZNF384_v1	1.04252	0.974632	1.10498	0.955532
ZNF384_v2	1.21474	0.86369	1.34555	0.894584
ZNF385D_v2	0.411082	0.728935	0.396997	0.471005
ZNF394_v2	0.756868	1.08652	0.642647	1.09564
ZNF396_v2	0.990426	1.08066	0.986036	0.939825
ZNF398_v2	0.890641	1.10527	0.740689	1.19301
ZNF41_v2	1.04473	1.03786	1.02926	1.02677
ZNF410_v1	1.10569	0.977486	1.47841	1.02023
ZNF410_v2	1.12645	0.96474	1.52749	0.866232
ZNF415_v2	0.82327	1.00689	0.669159	1.07573
ZNF416_v2	1.08573	1.00078	1.06632	0.979899
ZNF417_v2	0.593396	0.928522	0.454937	0.903997
ZNF418_v2	1.34303	0.908301	1.58916	0.853159
ZNF419_v2	0.929133	1.02305	0.767772	1.17437
ZNF423_v1	0.967103	1.0705	0.808675	1.12073
ZNF425_v2	0.780276	1.06296	0.584019	1.13789
ZNF429_v2	0.880076	1.014	0.709342	1.06772
ZNF430_v2	0.872892	1.05718	0.702541	1.10227
ZNF431_v2	0.850861	1.10993	0.733838	1.17544
ZNF432_v2	0.800141	1.07978	0.666693	1.16525
ZNF433_v2	1.21615	0.940709	1.33684	1.00507
ZNF436_v2	0.866514	1.09923	0.707438	1.12344
ZNF439_v2	0.935546	0.933487	0.731913	1.07398
ZNF44_v2	0.566068	0.970578	0.407635	0.973919
ZNF440_v2	1.07854	1.06065	1.19095	0.991675
ZNF441_v2	0.409549	0.8368	0.324136	0.905677
ZNF442_v2	1.14153	0.993154	1.30646	0.990643
ZNF443_v2	1.21553	0.750671	1.17655	0.881182
ZNF444_v2	0.693522	1.01157	0.449942	1.27245
ZNF445_v2	1.09662	1.03749	1.0958	0.986233
ZNF449_v2	0.891353	1.07927	0.68526	1.22222
ZNF45_v2	0.926395	1.10894	0.854077	1.07029
ZNF454_v2	0.614262	1.01183	0.448686	1.0311
ZNF460_v2	0.497708	0.880393	0.373607	0.92155
ZNF467_v2	0.757015	1.04123	0.554519	1.21566
ZNF468_v2	0.68824	1.02527	0.486879	1.23919
ZNF479_v2	0.803322	1.08295	0.633075	1.12248
ZNF480_v2	1.02289	1.09177	0.90956	1.18017
ZNF483_v2	0.906726	1.0981	0.750297	1.16376
ZNF484_v2	0.817743	1.0876	0.645501	1.15747
ZNF485_v2	1.07434	1.01159	1.24571	1.03942
ZNF486_v2	0.545086	0.877728	0.463684	0.837802
ZNF487_v2	1.18832	0.979652	1.39702	0.877518
ZNF490_v2	1.03944	1.12221	0.9342	1.08388
ZNF492_v2	1.12396	0.988049	1.20726	0.956707
ZNF496_v2	1.1985	0.7197	1.14014	0.910263
ZNF501_v2	0.303311	0.80221	0.224902	0.615551
ZNF502_v2	0.996266	1.03152	0.836878	1.04754
ZNF506_v2	0.847424	1.0096	0.652152	1.19808
ZNF513_v2	0.946009	1.04015	0.754067	1.16115
ZNF519_v2	0.542209	0.852259	0.403526	0.882663
ZNF524_v1	0.959322	0.830321	0.776324	1.08759
ZNF524_v2	0.870042	0.775926	0.795817	0.969265
ZNF525_v2	1.25457	0.983347	1.32461	0.994487
ZNF527_v2	0.893245	1.03188	0.763144	1.08566
ZNF528_v2	0.940257	1.1132	0.82429	1.06542
ZNF529_v2	0.564113	0.999598	0.383629	1.11953
ZNF530_v2	0.761662	1.06319	0.570119	1.21541
ZNF534_v2	0.71741	1.02186	0.566501	1.10157
ZNF540_v2	1.08505	0.959021	1.08677	0.997907
ZNF543_v2	0.447067	0.931708	0.323242	0.982312
ZNF547_v2	1.03941	1.07047	1.07377	0.975364
ZNF548_v2	0.547224	0.9558	0.375183	0.983259
ZNF549_v2	0.988531	1.06317	0.899348	1.0696
ZNF550_v2	0.93292	1.08748	0.851079	1.06936
ZNF552_v2	0.702218	0.932698	0.510999	1.1089
ZNF554_v2	0.91988	1.0176	0.774439	1.07359
ZNF555_v2	0.654125	0.980325	0.471846	1.00577
ZNF557_v2	0.975486	1.1025	0.8269	1.16437
ZNF558_v2	1.17855	1.02334	1.34258	0.960077
ZNF561_v2	1.04249	1.05075	1.07071	1.00979
ZNF562_v2	1.16586	0.986708	1.10211	1.01166
ZNF563_v2	0.766187	1.05566	0.603155	1.05638
ZNF564_v2	1.21106	0.881009	1.16357	0.913455
ZNF565_v2	1.00294	1.14108	1.02762	1.067
ZNF566_v2	0.48616	0.954553	0.365493	0.942941
ZNF567_v2	1.18438	0.994832	1.35898	0.909045
ZNF570_v2	1.21478	0.975306	1.39602	0.89684
ZNF571_v2	0.545437	0.801131	0.445653	0.786394
ZNF573_v2	1.00184	1.11758	0.850991	1.17398
ZNF574_v2	0.759518	1.02156	0.555046	1.10541
ZNF580_v2	0.851736	1.00659	0.614548	1.25054
ZNF582_v2	0.818977	0.987886	0.617433	1.03326
ZNF584_v2	1.18329	1.02076	1.50891	0.863095
ZNF585A_v2	1.10638	1.13044	1.2469	1.0354
ZNF586_v2	0.892075	1.08993	0.722645	1.15111
ZNF587_v2	0.706015	0.995356	0.573506	1.02216
ZNF589_v1	0.903917	0.999545	0.667704	1.07179
ZNF594_v2	0.710372	1.0607	0.595908	1.02718
ZNF595_v2	1.1748	0.935447	1.31579	1.01937
ZNF596_v2	0.811998	1.07542	0.645868	1.12255
ZNF597_v2	0.797511	0.809548	0.813657	0.812838
ZNF605_v2	0.946744	1.09047	0.7515	1.1517
ZNF610_v2	0.413159	0.889604	0.28565	0.817079
ZNF611_v2	0.434456	0.931127	0.287796	0.881686
ZNF613_v2	1.18607	0.866428	1.30938	0.894969
ZNF614_v2	1.04307	1.09908	0.907304	1.06815
ZNF615_v2	1.18593	0.952207	1.26269	1.0299
ZNF616_v2	0.85798	0.940175	0.682113	1.05707
ZNF619_v2	0.661721	0.970998	0.490739	1.11646
ZNF620_v2	1.20113	1.02475	1.36454	1.01041
ZNF621_v2	1.03297	1.0993	0.963576	1.11161
ZNF626_v2	0.940051	1.02791	0.871576	1.07404
ZNF627_v2	1.17663	0.979172	1.30107	1.00315
ZNF641_v2	0.717667	1.04801	0.468885	1.32703
ZNF649_v2	1.26574	0.947315	1.56742	0.842497
ZNF652_v1	1.20163	0.91641	1.21253	1.04158
ZNF652_v2	1.21525	0.922376	1.19404	1.05574
ZNF653_v2	1.12078	1.0227	1.20307	0.993322
ZNF655_v2	1.22191	0.910026	1.35984	0.985481
ZNF660_v2	1.17616	0.914697	1.15528	1.08717
ZNF662_v2	0.866566	1.05773	0.641354	1.22297
ZNF667_v2	0.911067	1.12419	0.835071	1.15679
ZNF669_v2	0.626941	0.918388	0.544988	0.849214
ZNF671_v2	0.944667	0.973552	0.916018	1.03749
ZNF674_v2	0.659404	0.996591	0.493234	1.02958
ZNF675_v2	0.823886	1.06511	0.681409	1.13732
ZNF677_v2	1.11121	1.05628	1.23167	0.961266
ZNF680_v2	1.00308	1.1346	0.973181	0.994482
ZNF681_v2	0.728702	1.21696	0.680403	1.05618
ZNF682_v2	0.606902	1.01077	0.410391	1.15988
ZNF683_v1	1.1123	0.989582	1.15995	0.945459
ZNF684_v2	0.928952	1.05443	0.791694	1.14653
ZNF69_v2	0.928695	1.06571	0.781323	1.09602
ZNF691_v1	0.94641	1.05784	0.955631	1.11054
ZNF691_v2	0.94641	1.05784	0.955631	1.11054
ZNF692_v2	0.755861	0.961818	0.563742	1.16926
ZNF695_v2	0.896631	1.09553	0.860876	1.04949
ZNF7_v2	1.15007	1.00762	1.3083	0.937244
ZNF701_v2	0.932377	1.09518	0.727511	1.17241
ZNF704_v2	0.320698	0.823169	0.258736	0.695774
ZNF705G_v2	1.11179	0.997685	1.12716	0.98011
ZNF707_v2	0.855261	0.991642	0.657538	1.1986
ZNF708_v2	0.931356	1.06237	0.74496	1.11243
ZNF71_v2	1.04976	1.0072	1.14097	0.868396
ZNF713_v1	1.07034	1.08616	1.20403	0.968807
ZNF713_v2	1.15162	0.989477	1.30548	0.922155
ZNF714_v2	0.926394	1.06574	0.81746	1.09846
ZNF716_v2	1.21085	0.967313	1.42175	0.92611
ZNF730_v2	0.950639	1.02698	0.777164	1.09915
ZNF736_v2	1.04056	1.07931	1.14525	1.05992
ZNF737_v2	0.884849	1.02139	0.861754	0.989539
ZNF74_v2	1.15782	1.0533	1.28499	1.0083
ZNF740_v1	0.763598	1.01087	0.479857	1.30148
ZNF740_v2	0.76583	0.967102	0.488486	1.30654
ZNF749_v2	0.87116	0.952365	0.667364	1.37067
ZNF75A_v1	1.03565	1.02583	0.905946	1.0832
ZNF75A_v2	1.0395	0.990601	0.898454	1.09653
ZNF75C_v1	1.03565	1.02583	0.905946	1.0832
ZNF75D_v1	1.03565	1.02583	0.905946	1.0832
ZNF75D_v2	0.984829	1.05163	0.901775	1.11802
ZNF76_v1	0.928348	1.00959	0.830513	1.06756
ZNF76_v2	0.709751	0.977024	0.549771	1.05712
ZNF764_v2	1.02164	1.03769	0.869819	1.11201
ZNF765_v2	0.653628	1.01123	0.467622	1.0492
ZNF766_v2	1.06382	1.0657	1.00193	0.976148
ZNF768_v2	1.03209	1.08288	0.927002	1.12785
ZNF77_v2	1.03435	0.936322	0.995489	0.992597
ZNF770_v2	0.957392	0.902691	0.769177	1.05842
ZNF771_v2	1.06613	0.928944	1.02734	0.984711
ZNF774_v2	0.925474	1.04925	0.764964	1.17927
ZNF776_v2	0.643931	0.951471	0.472108	0.942717
ZNF777_v2	0.357736	0.81654	0.345479	0.730141
ZNF778_v2	0.855153	1.11091	0.655162	1.15345
ZNF780A_v2	0.942591	0.999356	0.786198	1.16198
ZNF782_v2	1.067	1.16261	1.08126	1.03792
ZNF783_v2	0.29272	0.799771	0.202666	0.637213
ZNF784_v1	1.10109	0.741272	1.09138	1.02491
ZNF784_v2	1.03431	0.776483	1.02773	0.979261
ZNF785_v2	1.03041	1.10451	0.906627	1.19693
ZNF786_v2	0.841253	1.03918	0.631885	1.20542
ZNF787_v2	1.03084	1.09925	0.866589	1.07254
ZNF789_v2	1.01494	0.912529	0.876666	1.07871
ZNF79_v2	1.23537	0.958952	1.38981	0.880104
ZNF790_v2	0.992533	0.988436	0.846043	1.17147
ZNF791_v2	0.913714	0.986416	0.785765	1.14949
ZNF792_v2	0.385991	0.871688	0.282279	0.862186
ZNF793_v2	0.804664	1.04769	0.677481	1.02259
ZNF799_v2	1.11654	0.971794	1.20452	0.977861
ZNF8_v2	1.17697	0.934983	1.3593	0.938242
ZNF805_v2	0.978143	1.07744	0.86874	1.15242
ZNF808_v2	1.0555	1.10469	0.937176	1.09346
ZNF81_v2	1.06982	0.935154	1.11557	1.08308
ZNF816_v2	0.806651	1.07086	0.622996	1.21955
ZNF821_v2	0.977417	1.13524	0.994663	1.1197
ZNF823_v2	1.00349	1.11895	0.990884	1.09567
ZNF84_v2	0.996638	1.06642	0.986044	1.03037
ZNF846_v2	0.554105	0.882577	0.452425	0.904707
ZNF85_v2	1.16035	0.911532	1.15955	0.997348
ZNF860_v2	0.799837	1.07291	0.58308	1.18848
ZNF879_v2	1.27241	0.911841	1.57558	0.872927
ZNF880_v2	0.877649	1.064	0.702686	1.20871
ZNF891_v2	0.729747	1.09776	0.567847	1.08448
ZNF90_v2	1.11004	0.878878	1.02025	1.00261
ZNF93_v2	0.628146	0.997372	0.494377	0.985465
ZNF98_v2	1.14933	0.998928	1.25503	0.919959
ZSCAN1_v2	1.05657	1.09594	1.00367	1.18392
ZSCAN10_v1	0.917296	1.02046	0.868412	1.02558
ZSCAN16_v1	1.18337	0.957313	1.06509	1.09286
ZSCAN16_v2	1.19222	1.01799	1.27313	1.08025
ZSCAN22_v2	0.828746	1.04379	0.635994	1.14817
ZSCAN23_v2	1.20257	0.946125	1.24727	0.986331
ZSCAN26_v2	1.23435	0.875713	1.42902	1.00692
ZSCAN29_v2	0.976231	0.967215	0.820547	0.998748
ZSCAN30_v2	0.688128	1.04441	0.489917	1.07805
ZSCAN31_v2	1.31577	0.802028	1.40536	0.972976
ZSCAN4_v1	1.08147	1.08017	1.03932	1.14898
ZSCAN4_v2	1.03155	1.09625	0.965559	1.19367
ZSCAN5_v2	0.885964	1.07141	0.773721	1.16762
ZSCAN5C_v2	1.11071	1.08602	1.07321	0.992723
ZSCAN9_v2	1.1672	1.05286	1.18874	1.01372
ZZZ3_v2	1.17951	1.03664	1.23295	0.973612
_v1 and _v2 refer to the version of cisbp (http://cisbp.ccbr.utoronto.ca/) from which the motif was extracted.

## Sheet: Fig. 5b
Median gene expression of each TF and target module in scM, scLP, scH/LP and scH cells
	scM	scLP	sc-epi	scH
TF M	0.48804	0.0977199	0.0572993	0.0396825
TF LP	0.0933228	0.321377	0.0841893	0
TF H/LP	0	0.492006	0.591688	0.578106
TF H	0.238676	0.36179	0.576367	0.774766
targets M	0.565703	0.281721	0.216768	0.192182
targets LP	0.191934	0.334214	0.224829	0.16934
targets H/LP	0.175395	0.419701	0.45551	0.464182
targets H	0.213818	0.434326	0.56556	0.665078

## Sheet: Fig. 7a
True and estimated proportions of each cell type in the 6 samples
True proportions (from snRNA-seq data)
Sample	Proportion of T cells	Proportion of macrophages	Proportion of hepatic stellate cells	Proportion of endothelial cells	Proportion of scH cells	Proportion of scH/LP cells	Proportion of scLP cells	Proportion of scM cells	Proportion of other (non-tumor) cells
CHC2960T	0.0886585	0.0863309	0.0236987	0.105586	0.381083	0.214981	0.0548032	0	0.0448582
CHC3377T	0.0334347	0.0455927	0.0303951	0.0319149	0.182371	0.673252	0.00303951	0	0
CHC3662T	0.0411749	0.0771342	0.0463903	0.0469393	0.371397	0.395828	0.0101565	0	0.01098
CHC3133T	0.0094598	0.0395818	0	0.012945	0.00149365	0.508091	0.42818	0	0.000248942
CHC2959T	0	0.0300481	0	0.00721154	0.000600962	0.274038	0.682091	0	0.00600962
CHC3610T	0.00657174	0.0240964	0.000730194	0.00255568	0	0	0	0.955093	0.0109529
Estimated proportions (from matched bulk RNA-seq data)
Sample	Proportion of T cells	Proportion of macrophages	Proportion of hepatic stellate cells	Proportion of endothelial cells	Proportion of scH cells	Proportion of scH/LP cells	Proportion of scLP cells	Proportion of scM cells	Proportion of other (non-tumor) cells
CHC2960T	0.0347626	0.0201239	0	0.0784781	0.42269	0.267382	0.124713	0.0518504	0
CHC3377T	0.114606	0.0735818	0.0533358	0.0419029	0.433833	0.181655	0	0.101086	0
CHC3662T	0.0391137	0.0289136	0	0	0.346922	0	0.454627	0.130424	0
CHC3133T	0	0.0294795	0	0.0154295	0.124593	0.338536	0.475737	0.016225	0
CHC2959T	0	0.0834118	0	0	0	0.11764	0.757891	0.0410565	0
CHC3610T	0	0.0782556	0.0613854	0.0625532	0	0	0	0.797806	0

[truncated: 11 more sheets: Fig. 7b, Fig. 7c, Fig. 8g, Sup Fig. 5g, Sup Fig. 10a, Sup Fig. 10b left, Sup FIg. 10b right, Sup Fig. 13a, Sup Fig. 13b, Sup Fig. 14, Sup Fig. 16]
